# Supplementary material for: Rabies virus large protein-derived T-cell immunogen facilitates rapid viral clearance and enhances protection against lethal challenge in mice
Source: Commun Med (Lond). 2025 Apr 18;5:127. doi: 10.1038/s43856-025-00851-5 (PMC12008279; doi:10.1038/s43856-025-00851-5)
Supplement: Supplementary file 4 — Supplementary Data 1 [file 43856_2025_851_MOESM4_ESM.zip]

Archive with 5 entries (4 files):
- Supplementary Data 1/
- Supplementary Data 1/.DS_Store
- __MACOSX/Supplementary Data 1/._.DS_Store
- Supplementary Data 1/Supplementary Data 1.xlsx
- __MACOSX/Supplementary Data 1/._Supplementary Data 1.xlsx
