# Supplementary material for: Rabies virus large protein-derived T-cell immunogen facilitates rapid viral clearance and enhances protection against lethal challenge in mice
Source: Commun Med (Lond). 2025 Apr 18;5:127. doi: 10.1038/s43856-025-00851-5 (PMC12008279; doi:10.1038/s43856-025-00851-5)
Supplement: Supplementary file 4 — Supplementary Data 1 [file 43856_2025_851_MOESM4_ESM.zip › Supplementary Data 1/Supplementary Data 1.xlsx]

## Sheet: Fig. 1E
	Fig1E
		Empty-LNP					RABV-LT
	IFN-γ	0.24	0.25	0.2	0.16	0.17	0.45	0.48	1.15	0.42	0.72
	IL-2	0.014	0.029	0.00799	0.00909	0.019	0.019	0.035	0.17	0.061	0.051
	TNF-α	0.014	0.053	0.029	0.049	0.062	0.33	0.38	0.18	0.25	0.17

## Sheet: Fig.1F
		Fig1F
			Empty-LNP					RABV-LT
		IFN-γ	0.54	0.48	0.37	0.39	0.45	1.04	1.14	2.12	0.7	1.23
		IL-2	0.035	0	0.00737	0.026	0.043	0.045	0.19	0.23	0.037	0.09
		TNF-α	0.33	0.26	0.32	0.25	0.22	0.91	0.92	0.4	0.48	0.35

## Sheet: Fig.1G
			Fig1G
			Empty-LNP	RABV-LT
			55	602.5
			60	1437.5
			65	642.5
			50	740
			60	700

## Sheet: Fig.1H
	Fig1H
		Days post challenge	Empty-LNP										RABV-LT
		0	100	100	100	100	100	100	100	100	100	100	100	100	100	100	100	100	100	100	100	100
		1	99.54	98.57	98.15	99.55	103.67	104.31	101.87	100	97.33	95.33	95.19	99.13	97.72	93.7	95.48	94.2	96.07	96.28	97.71	99.07
		2	98.17	97.14	96.3	96.88	100.92	101.44	99.53	96.94	95.11	92.61	93.27	97.39	95.89	92.44	92.76	93.72	95.63	94.42	93.12	98.6
		3	97.25	101.43	96.3	96.88	101.83	101.44	99.07	97.45	96.44	93	92.79	99.13	96.35	92.44	94.12	93.72	98.69	94.42	92.66	98.6
		4	99.08	104.29	98.15	97.77	97.25	95.22	100.93	99.49	92.89	89.49	93.27	101.74	96.8	94.12	97.74	96.14	100.87	97.21	96.33	101.4
		5	100.92	89.52	88.89	91.07	88.99	86.6	92.06	90.31	85.78	80.54	94.23	100	95.89	92.86	99.1	93.24	92.14	98.14	98.62	102.33
		6	89.91	81.9	82.41	81.7	81.19	76.56	84.11	80.61	80	75.49	92.79	102.17	96.35	93.7	99.1	85.02	84.72	97.67	101.38	101.4
		7	80.73	75.71	74.54	75.89	73.85	71.29	76.17	73.98	74.22	67.7	93.27	101.3	95.89	94.54	99.55	78.74	78.17	99.53	99.08	101.4
		8	74.77	70.95	66.67	69.2	66.51	64.11	69.16	66.84	68.44		94.23	100.43	97.26	94.12	99.55	73.91	72.93	100	97.25	99.07
		9	69.27	65.24									94.71	100.87	94.52	92.44	99.55	69.57	69	101.4	96.79	89.3
		10											94.23	100.87	98.17	94.12	99.55			100.93	100.92	83.72
		11											97.12	101.3	95.89	94.96	101.36			102.79	103.21	76.74
		12											97.12	97.83	97.26	96.22	102.26			102.33	103.21	71.63
		13											99.04	98.26	98.63	94.96	101.36			104.65	103.21	63.72
		14											98.08	96.96	96.35	93.28	98.64			103.26	102.29
		15											99.04	101.13	99.37	98.6	102.21			103.62	102.13

## Sheet: Fig.1I
		Fig1I
			Time,days	Empty-LNP	RABV-LT
		1	9	1
		2	9	1
		3	8	1
		4	8	1
		5	8	1
		6	8	1
		7	8	1
		8	8	1
		9	8	1
		10	7	1
		1	15		0
		2	15		0
		3	15		0
		4	15		0
		5	15		0
		6	9		1
		7	9		1
		8	15		0
		9	15		0
		10	13		1
