# Supplementary material for: Rabies virus large protein-derived T-cell immunogen facilitates rapid viral clearance and enhances protection against lethal challenge in mice
Source: Commun Med (Lond). 2025 Apr 18;5:127. doi: 10.1038/s43856-025-00851-5 (PMC12008279; doi:10.1038/s43856-025-00851-5)
Supplement: Supplementary file 5 — Supplementary Data 2 [file 43856_2025_851_MOESM5_ESM.zip › Supplementary Data 2/Supplementary Data 2.xlsx]

## Sheet: Fig.2D
Fig2D		RABV-G peptides pool
	Empty-LNP	10 days post vaccination	20 weeks post vaccination
	35	682.5	272.5
	27.5	495	300
	30	920	570
	15	755	362.5
	25	472.5	127.5
		RABV-LT peptides pool
	Empty-LNP	10 days post vaccination	20 weeks post vaccination
	25	142.5	150
	17.5	127.5	190
	20	377.5	205
	10	197.5	225
	10	100	127.5

## Sheet: Fig.2E
	Fig2E		RABV-G-CD4 T
			Empty-LNP					RABV-G-LT( 10 day)					RABV-G-LT( 5 month)
		IFN-γ	0.22	0.24	0.18	0.12	0.17	0.21	0.31	0.29	0.22	0.33	0.29	0.27	0.28	0.18	0.2
		IL-2	0.00305	0.00919	0.011	0.00281	0	0.24	0.21	0.13	0.15	0.075	0.018	0.011	0.00278	0.015	0.019
		TNF-α	0.16	0.18	0.13	0.2	0.16	0.28	0.39	0.5	0.36	0.32	0.69	0.61	0.68	0.4	0.3

## Sheet: Fig.2F
	Fig2F
		RABV-G-CD8 T
		Empty-LNP					RABV-G-LT( 10 day)					RABV-G-LT( 5 month)
	IFN-γ	0.27	0.24	0.4	0.16	0.22	0.68	1.33	0.73	0.59	0.7	0.32	0.4	0.41	0.27	0.41
	IL-2	0.013	0	0.085	0	0	0.23	0.33	0.16	0.076	0.089	0.041	0.023	0.04	0.042	0.062
	TNF-α	0.21	0.24	0.32	0.59	0.42	0.6	1.47	1.09	0.74	0.75	1.59	1.02	1.2	0.67	0.57

## Sheet: Fig.2G
Fig2G		RABV-LT-CD4 T
		Empty-LNP					RABV-G-LT( 10 day)					RABV-G-LT( 5 month)
	IFN-γ	0.083	0.097	0.099	0.056	0.04	0.14	0.21	0.18	0.34	0.29	0.16	0.2	0.12	0.19	0.19
	IL-2	0.00593	0.00295	0.00299	0	0.00285	0.034	0.00932	0.00604	0.095	0.068	0.00294	0	0.0029	0.00295	0.00567
	TNF-α	0.2	0.19	0.17	0.21	0.21	0.67	0.45	0.53	0.41	0.39	0.47	0.65	0.56	0.58	0.54

## Sheet: Fig.2H
	Fig2H
		RABV-LT-CD8 T
		Empty-LNP					RABV-G-LT( 10 day)					RABV-G-LT( 5 month)
	IFN-γ	0.047	0.085	0.11	0	0.009	0.12	0.18	0.11	0.29	0.33	0.1	0.14	0.1	0.26	0.11
	IL-2	0.023	0.00942	0	0	0	0.00826	0.2	0.11	0.87	0.61	0.016	0.014	0	0.00829	0
	TNF-α	0.67	0.4	0.38	0.79	0.5	1.75	1.11	1.26	0.6	0.82	0.99	1.6	1.21	1.29	1.07

## Sheet: Fig.2I
Fig2I
	Weeks post vaccination	RABV-G(1μg)						Weeks post vaccination	RABV-G-LT(3μg)
	0	0	0	0	0	0		0	0	0	0	0	0	0
	1	2.5	0.85	2.5	0.85	0.85		1	0.1	0.85	0.5	0.65	0.5	0.17
	2	3.5	4.2	2.7	6.09	4.62		2	5.7	4.35	3.3	1.9	5.7	0.5
	3	7.98	4.62	18.2	6.09	2.66		3	5.7	9.85	13	17.1	9.85	17.1
	5	13	67.5	39	202.5	39		5	13	29.6	17.1	4.35	9.85	17.1
	6	202.5	67.5	67.5	51.5	51.5		6	8.3	13	117	13	11.45	22.5
	8	154	154	22.5	67.5	22.5		8	17.1	17.1	17.1	5.7	4.35	5.7
	10	39	22.5	116.9	67.5	51.3		10	4.35	9.85	51.5	29.6	13	2.5
	14	13	117	39	22.5	67.5		14	13	13	4.35	13	7.5	9.85
	18	22.5	13	22.5	13	51.3		18	1.1	13	4.35	5.7	4.35	5.7
	20	17.1	9.85	22.5	9.85	39		20	0.85	3.3	5.7	9.85	1.9	3.3

## Sheet: Fig.2J
Fig2J
	Weeks post vaccination	IgG1						IgG2a						IgG2b
	2	100	200	200	200	100	100	12800	800	6400	3200	1600	3200	800	400	800	200	400	400
	3	800	1600	1600	3200	6400	3200	6400	25600	3200	6400	6400	12800	400	1600	800	1600	3200	800
	5	6400	3200	6400	1600	6400	800	3200	6400	25600	6400	12800	12800	1600	400	800	400	1600	200
	6	800	3200	800	800	1600	800	3200	12800	1600	800	12800	51200	400	1600	800	200	200	400
	8	6400	6400	12800	800	1600	800	25600	51200	6400	6400	3200	3200	400	800	1600	400	400	400
	10	400	6400	51200	3200	1600	1600	3200	6400	51200	12800	3200	25600	400	1600	25600	400	800	200
	14	12800	6400	6400	6400	400	6400	25600	12800	12800	12800	6400	25600	3200	1600	400	1600	200	800
	20	1600	3200	3200	3200	800	200	3200	6400	12800	25600	3200	1600	400	800	800	400	200	200

## Sheet: Fig.2k
Fig2K
	Weeks post vaccination	2	3	5	6	8	10	14	20
		64	8	0.5	4	4	8	2	2
		4	16	2	4	8	1	2	2
		32	2	4	2	0.5	1	2	4
		16	2	4	1	8	4	2	8
		16	1	2	8	2	2	16	4
		32	4	16	64	4	16	4	8
