# Supplementary material for: Rabies virus large protein-derived T-cell immunogen facilitates rapid viral clearance and enhances protection against lethal challenge in mice
Source: Commun Med (Lond). 2025 Apr 18;5:127. doi: 10.1038/s43856-025-00851-5 (PMC12008279; doi:10.1038/s43856-025-00851-5)
Supplement: Supplementary file 6 — Supplementary Data 3 [file 43856_2025_851_MOESM6_ESM.zip]

Archive with 3 entries (2 files):
- Supplementary Data 3/
- Supplementary Data 3/Supplementary Data 3.xlsx
- __MACOSX/Supplementary Data 3/._Supplementary Data 3.xlsx
