# Supplementary material for: Rabies virus large protein-derived T-cell immunogen facilitates rapid viral clearance and enhances protection against lethal challenge in mice
Source: Commun Med (Lond). 2025 Apr 18;5:127. doi: 10.1038/s43856-025-00851-5 (PMC12008279; doi:10.1038/s43856-025-00851-5)
Supplement: Supplementary file 6 — Supplementary Data 3 [file 43856_2025_851_MOESM6_ESM.zip › Supplementary Data 3/Supplementary Data 3.xlsx]

## Sheet: Fig.3B
	Fig.3B
			IgM
	Days post vaccination	Empty-LNP						RABV-G						RABV-G-LT						Inactivated vaccine
	3d	100	100	200	100	200	100	200	200	800	800	800	800	1600	800	400	400	400	800	200	200	400	400	400	800
	7d	100	100	200	100	200	100	800	1600	1600	400	1600	1600	800	1600	800	800	400	800	800	800	800	400	400	800
			IgG
	Days post vaccination	Empty-LNP						RABV-G						RABV-G-LT						Inactivated vaccine
	3d	100	100	100	100	100		100	100	100	100	100	100	100	100	100	100	100	100	100	100	100	100	100	100
	7d	100	100	100	100	100		6400	3200	6400	800	6400	6400	800	800	400	400	200	200	800	1600	400	400	800	200
			Rabies VNT[ IU/mL]
		Empty-LNP	RABV-G	RABV-G-LT	Inactivated vaccine
		0	0.85	0.85	0.85
		0	0.5	0.5	0.65
		0	1.5	0.65	0.85
		0	1.5	0.3	0.85
		0	0.85	0.65	0.5

## Sheet: Fig.3C
	Fig.3C
		Fold change of viral RNA in brain relative to Blank
		7 days post-infection
		Blank	Empty-LNP	RABV-G	RABV-G-LT	Inactivated vaccine
		1	2.36502e+06	14.2717	6.6503	352.16
		1	1.02925e+07	35.1411	6.91671	50.27
		1	1.08542e+07	10.4475	4.87393	48.06
		12 days post-infection
		Blank	RABV-G	RABV-G-LT	Inactivated vaccine
		1	7.9728	6.88483	39.95
		1	10.5445	4.56333	23.89
		1	13.8175	4.10795	48.51
		Fold change of viral RNA in spinal cord relative to Blank
		7 days post-infection
		Blank	Empty-LNP	RABV-G	RABV-G-LT	Inactivated vaccine
		1	1.84274e+06	20.9512	25.1082	797.91
		1	1.72132e+06	86.7276	30.2757	89.17
		1	2.80925e+06	72.929	13.6903	224.94
		12 days post-infection
		Blank	RABV-G	RABV-G-LT	Inactivated vaccine
		1	8.27617	3.63869	55.08
		1	20.9433	7.56892	50.27
		1	42.8657	8.50564	48.06

## Sheet: Fig.3D
	Fig.3D
			Time,days	Empty-LNP	RaG	RABV-G-T	Inactivated vaccine
		1	8	1
		2	7	1
		3	8	1
		4	7	1
		5	8	1
		6	9	1
		7	8	1
		8	7	1
		1	20		0
		2	20		0
		3	20		0
		4	20		0
		5	20		0
		6	20		0
		7	20		0
		8	20		0
		1	20			0
		2	20			0
		3	20			0
		4	20			0
		5	20			0
		6	20			0
		7	20			0
		8	20			0
		1	20				0
		2	20				0
		3	20				0
		4	20				0
		5	20				0
		6	12				1
		7	13				1
		8	14				1

## Sheet: Fig.3E
	Fig.3E	Empty-LNP												RABV-G
		Time,days	1	2	3	4	5	6	7	8	平均			Time,days	1	2	3	4	5	6	7	8
		0	100	100	100	100	100	100	100	100	100			0	100	100	100	100	100	100	100	100	100
		1	97.47	99	97.65	98.43	98.43	95.24	99.5	97.37	97.8863			1	97.91	93.72	96.84	96.81	95.81	100	100.52	96.24	97.2313
		2	95.96	97	95.31	94.24	97.38	92.59	100	96.32	96.1			2	97.91	92.15	96.84	97.87	96.34	102.56	102.58	93.9	97.5187
		3	97.47	97.5	98.12	96.34	99.48	96.83	99	97.89	97.8287			3	101.57	96.34	97.89	102.13	97.91	105.13	102.58	97.65	100.15
		4	94.95	99.5	99.53	97.91	97.38	99.47	98.5	100	98.405			4	106.28	97.91	100	106.38	100.47	107.69	102.58	100	102.664
		5	83.84	87	86.38	93.19	85.86	100	88.5	86.84	88.9513			5	104.19	100.52	100.53	104.79	100	105.64	102.58	100.47	102.34
		6	78.79	80.5	77	78.53	79.06	99.47	80.5	79.47	81.665			6	105.76	105.24	103.68	106.38	100.52	107.69	103.09	102.35	104.339
		7	69.7	70	72.3	69.63	71.2	83.07	74.5	72.63	72.8787			7	105.76	103.66	104.21	103.72	96.86	105.13	102.58	101.41	102.916
		8					65.45	75.66	69	66.84	69.2375			8	103.14	101.57	104.21	102.66	102.62	104.62	102.58	102.35	102.969
		9						68.25			68.25			9	106.28	103.66	103.68	103.72	100.52	105.64	101.34	93.9	102.343
		10												10	103.66	101.05	103.68	101.06	99.48	104.1	103.61	100.47	102.139
		11												11	105.24	103.66	106.84	102.66	102.09	107.18	106.19	102.82	104.585
		12												12	101.05	100.52	103.16	98.4	98.43	101.54	102.58	98.12	100.475
		13												13	104.71	104.19	107.37	102.13	101.57	106.67	104.64	103.29	104.321
		14												14	103.66	104.71	105.79	100	100.52	105.13	103.09	102.35	103.156
		15												15	101.05	100.52	103.16	103.68	101.06	101.54	102.58	102.13	101.965
		16												16	102.62	98.94	100.52	103.08	99.49	102.62	98.94	100.52	100.841
		17												17	102.09	99.47	101.05	103.59	97.97	102.09	99.47	101.05	100.847
		18												18	102.62	102.13	102.09	102.56	100	102.62	102.13	102.09	102.03
		19												19	101.05	101.6	101.05	104.1	98.98	101.05	101.6	101.05	101.31
		20												20	101.05	102.13	102.09	104.1	100	101.05	102.13	102.09	101.83
		RABV-G-LT												Inactivated vaccine
		Time,days	1	2	3	4	5	6	7	8				Time,days	1	2	3	4	5	6	7	8
		0	100	100	100	100	100	100	100	100	100			0	100	100	100	100	100	100	100	100	100
		1	96.57	102.27	95.77	97.38	94.35	97.18	97.45	95.88	97.1063			1	101.86	94.53	97.94	97.37	95.81	97.06	101.86	97.54	97.9963
		2	94.42	101.14	96.3	95.29	92.66	94.84	93.88	95.88	95.5512			2	96.28	91.54	97.94	94.74	93.49	97.55	96.28	95.57	95.4237
		3	97	103.41	95.77	97.91	94.35	94.84	98.98	97.94	97.525			3	98.14	99	98.97	95.26	95.35	95.59	98.14	94.58	96.8787
		4	100.43	107.39	97.35	100	99.44	100.94	103.57	100	101.14			4	104.19	103.48	101.55	98.95	99.07	104.9	104.19	97.54	101.734
		5	100.43	107.95	96.83	99.48	99.44	102.35	104.59	101.55	101.578			5	103.72	104.48	100	98.42	99.53	103.92	103.72	96.55	101.293
		6	104.29	109.09	98.94	96.86	101.13	103.76	105.61	103.09	102.846			6	103.72	106.97	101.55	100.53	100.93	90.69	103.72	96.06	100.521
		7	103.86	107.95	98.94	100	100.56	99.06	104.59	103.61	102.321			7	98.6	103.98	100.52	99.47	98.6	87.25	98.6	96.55	97.9463
		8	103.43	107.95	99.47	99.48	99.44	99.53	104.08	103.61	102.124			8	95.81	102.99	98.45	99.47	99.07	84.31	90.7	94.09	95.6112
		9	105.15	107.95	100.53	102.09	101.13	100.94	107.14	105.15	103.76			9	93.49	101.99	100.52	100.53	100.47	82.35	85.58	94.09	94.8775
		10	104.29	107.95	98.94	100.52	101.69	95.31	106.12	103.61	102.304			10	92.59	102.99	98.97	100.53	97.21	79.41	84.65	94.58	93.8662
		11	104.72	108.52	101.06	101.57	101.69	99.53	103.57	104.64	103.162			11	90.7	101.99	100	102.11	97.67	74.51	83.26	95.57	93.2262
		12	100	108.52	101.06	100	101.69	98.59	104.08	103.09	102.129			12	94.53	95.81	99.48	100.53	96.28	65.2	78.6	90.7	90.1412
		13	102.58	110.8	101.59	106.28	105.65	101.41	108.16	105.67	105.267			13	91.54	93.49	103.09	101.05	96.74		76.28	85.58	92.5386
		14	103.43	111.93	102.65	103.66	105.08	99.53	107.14	104.64	104.757			14	93.49	92.59	102.58	102.63	98.6		73.49	75.66	91.2914
		15	103.86	110.23	102.65	104.71	105.08	100	107.65	104.64	104.853			15	96.28	91.54	101.55	101.55	97.94		67.44	69.45	89.3929
		16	102.58	110.23	98.94	104.71	103.95	101.88	108.67	105.15	104.514			16	99.07	96.52	101.05	103.98	98.94				99.912
		17	101.72	109.66	99.47	105.76	103.39	101.88	109.18	104.64	104.463			17	102.33	99	101.05	103.98	99.47				101.166
		18	103.43	110.23	101.06	104.71	105.65	100.94	106.12	104.12	104.532			18	101.86	99	103.16	101.72	101.06				101.36
		19	101.72	113.64	101.06	105.24	105.08	100.47	109.18	106.19	105.323			19	100	97.51	103.16	101.29	101.06				100.604
		20	101.29	111.36	102.12	106.28	104.52	101.41	109.69	104.12	105.099			20	100.47	98.01	101.05	100	102.12				100.33

## Sheet: Fig.3G
	Fig.3G
		Days post challenge
		Time,days	Empty-LNP										RABV-G-LT
		0	100	100	100	100	100	100	100	100	100	100	100	100	100	100	100	100	100	100	100	100
		1	99.27	95.97	98.15	99.62	100	99.6	101.28	95.24	95.6	98.26	98.93	96.84	97.25	96.88	101.28	101.57	103.04	100	97.89	99.08
		2	97.45	96.7	96.3	98.85	100.38	98.4	96.6	94.37	91.94	96.86	97.14	94.47	96.79	91.96	98.29	100	102.17	96.52	93.25	95.39
		3	96.35	96.34	95.19	100	100	100.8	98.3	97.84	91.94	99.3	98.21	94.86	97.71	91.96	99.57	102.36	103.48	96.52	96.2	99.08
		4	96.35	96.7	94.81	100.77	98.85	101.2	98.72	96.54	93.41	95.82	99.29	95.26	99.08	94.2	100.85	103.15	105.22	98.26	98.31	101.38
		5	87.23	86.45	87.04	93.85	90.84	97.2	91.06	96.97	82.42	89.55	101.79	98.42	100.46	95.54	104.7	102.76	105.65	99.57	102.53	101.84
		6	80.66	80.59	78.52	85	81.68	86.8	82.98	84.42	76.56	81.53	101.43	100.4	100.46	96.43	105.13	102.76	106.52	98.7	105.06	103.69
		7	74.09	73.99	71.11	78.08	75.57	80	77.45	79.22	69.6	74.22	102.5	98.81	101.38	96.43	105.56	102.76	104.35	97.83	102.53	102.3
		8	68.25	67.4	64.81	70.38	69.47	73.6	71.06	72.73		68.29	101.43	97.63	101.38	95.09	103.85	101.97	105.22	95.22	102.11	100
		9				65.77		68	66.38	68.4			100.36	98.81	100	95.98	104.27	103.15	107.39	96.96	102.95	100.46
		10											99.29	98.02	99.54	96.43	103.42	101.57	103.91	97.83	102.53	101.84
		11											99.29	99.21	100.92	95.54	104.7	100	106.09	94.78	102.53	101.84
		12											98.93	99.21	100.46	94.2	104.7	101.18	105.65	96.52	102.11	97.7
		13											103.93	98.81	100.46	96.43	106.41	100.79	106.96	101.3	103.38	102.3
		14											103.93	98.81	100.46	96.43	106.41	100.79	106.96	101.3	103.38	102.3
		15											104.29	99.6	101.38	96.88	107.26	101.18	107.39	101.74	103.8	102.76

## Sheet: Fig.3H
	Fig.3H
		Days post challenge
		Time,days	Empty-LNP	RABV-G-LT
	1	8	1
	2	8	1
	3	8	1
	4	9	1
	5	8	1
	6	9	1
	7	9	1
	8	9	1
	9	7	1
	10	8	1
	1	15		0
	2	15		0
	3	15		0
	4	15		0
	5	15		0
	6	15		0
	7	15		0
	8	15		0
	9	15		0
	10	15		0

## Sheet: Fig.3I
Fig.3I
		Fold change of viral RNA relative to Blank
			Brain
			Blank	Empty-LNP	RABV-G-LT
			1	973935	4.87409
			1	777491	5.34602
			1	938588	3.59701
			Spinal cord
			Blank	Empty-LNP	RABV-G-LT
			1	803924	7.19353
			1	563882	3.38706
			1	627113	5.32101
