# Supplementary material for: Rabies virus large protein-derived T-cell immunogen facilitates rapid viral clearance and enhances protection against lethal challenge in mice
Source: Commun Med (Lond). 2025 Apr 18;5:127. doi: 10.1038/s43856-025-00851-5 (PMC12008279; doi:10.1038/s43856-025-00851-5)
Supplement: Supplementary file 7 — Supplementary Data 4 [file 43856_2025_851_MOESM7_ESM.zip › Supplementary Data 4/Supplementary Data 4.xlsx]

## Sheet: Fig.4B,4C
		Fig.4B,4C		Rabies VNT[ IU/mL]						Rabies VNT[ IU/mL]					Rabies VNT[ IU/mL]
		Weeks post vaccination	RABV-G (3μg)					RABV-G (10μg)					RABV-G-LT (3μg )					RABV-G-LT (10μg )
		0	0.1	0.1	0.1	0.1		0.1	0.1	0.1	0.1		0.1	0.1	0.1	0.1		0.1	0.1	0.1	0.1
		4	7.5	2.5	2.5	1.9	7.5	13	7.5	22.5	7.5	22.5	0	0	0	0.85	0	0	0.35	0.85	0.35	0.85
		9	29.6	22.5	51.5	17.1	89	154	117	351	351	89	39	5.7	13	29.6	51.5	13	39	17.1	51.5	117
		14	14.8	11.25	25.75	8.55	22.5	77	14.5	117	175.5	51.5	19.5	2.85	6.5	14.8	25.75	6.5	19.5	8.55	22.5	29.6
		19	10	3.4	10	3.4	3.4	30	13	30	89	10	3.4	0.87	0.85	3.4	3.4	0.85	3.4	3.4	10	10
		26	7.5	2.5	4.35	0.85	2.5	22.5	7.5	67.5	22.5	7.5	2.5	0.5	0.5	2.5	2.5	0.6	2.5	1.1	7.5	7.5

## Sheet: Fig.4D
	Fig.4D			Rabies VNT[ IU/mL]					Rabies VNT[ IU/mL]
			Boost 3 weeks					Boost 21 weeks
	Empty-LNP	155	130	143	120		155	130	143	110
	RABV-G (3μg)	360	280	210	290	410	640	470	985	170	375
	RABV-G (10μg)	160	1130	770	435	810	957	730	100	440	610
	RABV-G-LT (3μg )	1572.5	180	350	400	1110	1430	220	630	200	175
	RABV-G-LT (10μg )	715	200	230	700	870	720	275	500	443	828

## Sheet: Fig.4E
	Fig.4E				Rabies VNT[ IU/mL]				Rabies VNT[ IU/mL]
			Boost 3 weeks					Boost 21 weeks
	Empty-LNP	245	190	218	180		245	190	218	150
	RABV-G-LT (3μg )	3380	250	500	610	540	1805	402.5	705	1233.5	215
	RABV-G-LT (10μg )	835	340	870	1590	1010	712.5	565	1530	985	1535

## Sheet: Fig.4F
	Fig.4F				Rabies VNT[ IU/mL]				Rabies VNT[ IU/mL]
		pre-recall					post-recall
	RABV-G (3μg)	7.5	1.45	2.5	1.45	2.5	607.5	266.5	153.85	67.5	153.85
	RABV-G (10μg)	17.1	2.5	38.95	7.5	7.5	607.5	350.75	4154.4	2398.55	350.75
	RABV-G-LT (3μg )	2.5	1.1	0.35	3.3	2.5	116.9	202.5	22.5	266.5	116.9
	RABV-G-LT (10μg )	0.5	4.35	2.5	5.7	17.1	116.9	4154.4	607.5	799.5	1052.2
