# Supplementary material for: Rabies virus large protein-derived T-cell immunogen facilitates rapid viral clearance and enhances protection against lethal challenge in mice
Source: Commun Med (Lond). 2025 Apr 18;5:127. doi: 10.1038/s43856-025-00851-5 (PMC12008279; doi:10.1038/s43856-025-00851-5)
Supplement: Supplementary file 8 — Supplementary Data 5 [file 43856_2025_851_MOESM8_ESM.zip › Supplementary Data 5/Supplementary Data 5.xlsx]

## Sheet: CTN-1_MHCI
	HLA-A24	HLA-A26	HLA-B7	HLA-A3	HLA-B58	HLA-B44	HLA-B27	HLA-B62	HLA-A2	HLA-A1	HLA-B8	HLA-B39
M	0	1	0	1	1	0	0	1	0	1	0	0
M	0	1	0	1	1	0	0	1	0	1	0	0
I	0	1	0	1	1	0	0	1	0	1	0	0
D	0	1	0	1	1	0	0	1	0	1	0	0
P	0	1	0	1	1	0	0	1	0	1	0	0
G	0	1	0	1	1	0	0	1	0	1	0	0
E	0	1	0	1	1	0	0	1	0	1	0	0
V	1	1	0	1	1	0	0	1	0	1	0	0
Y	1	1	0	1	1	0	0	1	0	1	0	0
D	1	0	0	0	0	0	0	0	0	0	0	0
D	1	0	0	0	0	0	0	0	0	0	0	0
P	1	0	0	0	0	0	0	0	0	0	0	0
V	1	0	0	0	0	0	0	0	0	0	0	0
D	1	0	0	0	0	0	0	0	0	0	0	0
P	1	0	0	0	0	0	0	0	0	0	0	0
I	1	0	0	0	0	0	0	0	0	0	0	0
E	0	0	0	0	0	0	0	0	0	0	0	0
S	0	0	0	0	0	0	0	0	0	0	0	0
E	0	0	0	0	0	0	0	0	0	0	0	0
A	0	0	0	0	0	1	0	0	0	0	0	0
E	0	0	0	0	0	1	0	0	0	0	0	0
P	0	0	0	0	0	1	0	0	0	0	0	0
R	0	0	0	0	0	1	0	0	0	0	0	0
G	0	0	0	0	0	1	0	0	0	0	0	0
T	0	0	0	0	0	1	0	0	0	0	0	0
P	0	0	0	0	0	1	0	0	0	0	0	0
T	0	0	0	0	0	1	0	0	0	0	0	0
V	0	0	0	0	0	1	0	0	0	0	0	0
P	0	0	0	0	0	0	0	0	0	0	0	0
N	0	0	0	0	0	0	0	0	0	0	0	0
I	0	0	0	0	0	0	0	1	0	0	0	0
L	0	0	0	0	0	0	0	1	0	0	0	0
R	0	0	0	0	0	0	0	1	0	0	0	0
N	0	0	0	0	0	0	0	1	0	0	0	0
S	0	0	0	0	0	0	0	1	0	0	0	1
D	1	0	0	0	0	0	0	1	0	0	0	1
Y	1	0	0	0	0	0	0	1	0	0	0	1
N	1	0	0	0	0	0	0	1	0	0	0	1
L	1	0	0	0	0	0	0	1	0	0	0	1
N	1	0	0	0	0	0	0	0	0	0	0	1
S	1	0	0	0	0	0	0	0	0	0	0	1
P	1	0	0	0	0	0	0	0	0	0	0	1
L	1	0	0	0	0	0	0	0	0	0	0	1
I	1	0	0	0	0	1	0	0	0	0	0	1
E	0	0	0	0	0	1	0	0	0	0	0	1
D	0	0	0	0	0	1	0	0	0	0	0	1
P	0	0	0	0	0	1	0	0	0	0	0	1
A	0	0	0	0	0	1	0	0	0	0	0	1
K	0	0	0	0	0	1	0	0	0	0	0	1
L	0	0	0	0	0	1	0	0	0	0	0	1
M	0	0	0	0	0	1	0	0	0	0	0	1
L	0	0	0	0	0	1	0	0	0	0	0	1
E	0	0	0	0	0	0	0	0	0	0	0	0
W	0	1	0	0	0	0	0	1	0	1	1	0
L	0	1	0	0	0	0	0	1	0	1	1	0
K	0	1	0	0	1	0	0	1	0	1	1	0
T	0	1	0	0	1	0	0	1	0	1	1	0
G	0	1	0	0	1	0	0	1	0	1	1	0
N	0	1	0	0	1	0	0	1	0	1	1	0
R	0	1	1	0	1	0	0	1	0	1	1	0
P	0	1	1	0	1	0	0	1	0	1	1	0
Y	0	1	1	0	1	0	0	1	0	1	1	0
R	0	0	1	0	1	0	0	0	0	0	0	0
M	0	0	1	1	1	0	0	0	0	0	0	0
T	0	0	1	1	0	0	0	0	0	0	0	0
L	0	0	1	1	0	0	0	1	0	1	0	0
T	0	0	1	1	0	0	0	1	0	1	0	0
D	0	0	1	1	0	0	0	1	0	1	0	0
N	0	0	0	1	0	0	0	1	0	1	0	1
S	0	0	0	2	0	0	0	1	0	1	0	1
S	0	0	0	2	0	0	0	1	0	1	0	1
R	0	0	0	3	1	0	0	2	0	2	0	1
S	1	0	0	2	1	0	0	2	0	2	0	1
Y	1	0	0	2	1	0	0	2	0	2	0	1
K	1	0	0	3	1	0	0	1	0	1	0	1
V	1	0	0	3	1	0	0	1	1	1	1	1
L	1	0	0	3	1	0	0	1	1	1	1	1
K	1	0	0	3	1	0	0	1	1	1	1	0
D	1	0	0	2	1	0	0	1	1	1	1	0
Y	1	0	0	2	1	0	0	1	1	1	1	0
F	1	0	0	1	0	0	0	0	1	0	2	0
K	0	0	0	1	0	0	1	0	1	0	2	0
K	0	0	0	1	0	0	1	0	2	1	2	0
L	0	0	0	0	0	0	1	0	2	1	2	0
D	0	0	0	0	0	0	1	0	1	1	1	0
L	0	0	0	0	0	0	1	0	1	1	1	0
G	0	0	0	0	0	0	1	0	1	1	1	0
S	0	0	0	0	0	0	1	0	1	1	1	0
L	0	0	0	0	0	0	1	0	1	1	1	0
K	0	0	0	0	0	0	1	0	1	1	0	0
V	0	0	0	0	0	0	0	0	1	1	0	0
G	0	0	0	0	0	0	0	0	0	0	0	0
G	0	0	0	0	0	0	0	0	0	0	0	0
T	0	0	1	0	0	0	0	0	0	0	0	1
A	0	0	1	0	1	0	0	0	0	0	0	1
A	0	0	1	0	1	1	0	1	1	0	0	1
Q	0	1	1	1	2	1	0	2	1	1	0	1
S	0	1	1	1	2	1	0	2	1	1	0	1
M	0	1	1	1	2	1	0	2	2	1	0	1
I	0	1	1	1	2	1	0	2	2	1	0	1
S	0	1	1	1	2	1	0	2	2	1	0	1
L	0	1	1	1	2	1	0	2	2	1	0	1
W	0	1	0	1	2	1	0	2	2	1	0	0
L	0	1	0	1	1	1	0	2	2	1	0	0
Y	0	1	0	1	1	0	0	1	1	1	0	0
G	0	0	0	0	0	0	0	0	1	0	0	0
A	0	0	0	0	0	0	0	0	1	0	0	0
H	0	0	0	1	0	0	0	0	0	0	0	0
S	0	0	0	1	0	0	0	0	0	0	0	0
E	0	0	0	1	0	0	0	0	0	0	0	0
S	0	0	0	1	0	0	0	0	0	0	0	0
N	0	0	0	1	0	0	0	0	0	0	0	0
R	0	0	1	1	0	0	0	0	0	0	0	0
S	0	0	1	1	0	0	0	0	0	0	0	0
R	0	0	1	1	0	0	0	0	0	0	0	0
K	0	1	1	1	1	0	0	0	0	0	0	0
C	0	2	1	1	1	0	0	0	0	1	0	0
I	0	2	1	1	1	0	0	0	0	2	0	0
T	0	2	1	1	1	0	0	0	0	2	0	0
D	0	2	1	1	1	0	0	0	0	2	0	0
L	0	2	1	1	1	0	0	0	0	2	0	0
A	0	2	0	1	1	0	0	0	0	2	0	0
H	0	2	0	1	1	0	0	0	0	2	1	0
F	0	2	0	1	1	0	0	0	0	2	1	0
Y	0	1	0	2	0	0	0	0	0	2	1	0
S	0	0	0	1	0	0	0	0	0	1	1	0
K	0	0	0	1	1	0	0	0	0	0	1	0
S	0	0	0	1	1	0	0	0	0	0	1	0
S	0	0	0	1	1	0	0	0	0	0	1	0
P	0	0	0	1	1	0	0	0	0	0	1	0
I	0	0	0	1	1	1	0	0	0	0	2	0
E	0	0	0	1	1	1	0	0	0	0	1	0
K	0	0	0	1	1	1	0	0	0	0	1	0
L	0	0	0	1	1	1	0	0	0	0	1	0
L	0	0	0	1	1	1	0	0	0	0	1	0
N	0	0	0	1	0	1	0	0	0	0	1	0
C	0	0	0	1	0	1	0	0	0	0	1	0
T	0	0	0	1	0	1	0	0	0	0	1	0
L	0	0	0	1	0	1	0	0	0	0	1	0
G	0	0	0	1	0	0	0	0	0	0	0	0
N	0	0	0	1	0	0	0	0	0	0	0	0
R	0	0	0	1	0	0	0	0	0	0	0	0
G	0	0	0	0	0	0	0	0	0	0	0	0
L	0	0	0	0	0	0	0	0	0	0	0	0
R	0	0	0	0	0	0	0	0	0	0	0	0
I	0	0	0	0	0	0	0	0	0	0	0	0
P	0	0	0	0	0	0	0	0	0	0	0	0
P	0	0	0	0	0	0	0	0	0	0	0	0
E	0	0	0	0	0	0	0	0	0	0	0	0
G	0	0	0	0	0	0	0	0	1	0	0	0
V	0	0	0	0	0	0	0	0	1	0	0	0
L	0	0	0	0	0	0	0	1	1	1	0	0
S	0	0	0	0	0	0	0	1	1	1	0	0
C	0	0	0	0	0	0	0	1	1	1	0	0
L	0	0	0	0	0	0	0	1	1	1	0	0
E	0	1	0	0	0	0	1	1	1	1	0	0
R	0	1	0	0	0	0	1	1	1	1	0	0
V	0	1	0	0	0	0	1	1	1	1	0	0
D	0	1	0	0	0	0	1	1	0	2	0	0
Y	0	1	0	0	0	0	1	1	0	2	1	0
D	0	1	0	0	0	0	1	0	0	1	1	0
K	0	1	0	0	0	0	1	0	0	1	1	0
A	0	1	0	0	0	0	1	0	0	1	1	0
F	0	1	0	0	0	0	1	1	0	1	2	0
G	0	0	0	0	0	0	1	1	0	1	2	0
R	1	0	0	0	0	0	1	1	0	1	2	0
Y	1	1	0	1	0	0	1	2	0	2	2	0
L	1	1	0	1	1	0	1	2	0	2	2	0
S	1	1	0	1	1	0	1	2	0	2	1	0
N	2	2	0	1	2	0	1	2	0	3	1	0
T	2	2	0	1	2	0	1	2	0	3	1	0
Y	2	2	0	1	3	0	1	2	1	4	1	0
S	2	2	0	1	3	0	1	1	1	4	0	1
S	2	2	0	1	3	0	0	1	1	4	0	1
Y	1	2	0	1	3	0	0	2	2	4	1	2
L	1	2	0	1	3	0	0	2	2	3	1	2
F	1	2	0	1	2	0	0	2	2	2	2	2
F	1	2	0	1	2	0	0	2	2	2	2	2
H	0	1	0	1	1	0	0	2	2	1	2	2
V	0	1	1	1	1	0	0	2	2	1	3	2
I	0	1	1	1	0	0	0	2	1	0	3	2
T	0	1	1	1	1	0	0	2	1	0	3	1
L	0	1	1	1	1	0	0	2	1	0	3	1
Y	0	1	1	1	1	0	0	1	0	0	2	0
M	0	0	1	0	1	0	0	0	0	0	2	0
N	0	0	1	0	1	0	0	0	0	0	1	0
A	0	0	1	0	1	0	0	0	0	0	1	0
L	0	0	1	0	1	0	0	0	0	0	1	0
D	0	0	0	0	1	0	0	0	0	0	0	0
W	0	0	0	0	1	0	0	0	0	0	0	0
D	0	0	0	0	0	1	0	0	0	0	0	1
E	0	0	0	0	0	1	0	0	0	0	0	1
E	0	0	0	0	0	1	0	0	0	0	0	1
K	0	0	0	0	0	1	0	0	0	0	0	1
T	0	0	0	0	0	1	0	0	0	0	0	1
I	0	0	0	0	0	1	0	0	0	0	0	1
L	0	0	0	0	0	1	0	0	0	0	0	1
A	0	0	0	0	0	1	0	0	1	0	0	1
L	0	0	0	0	0	1	0	0	1	0	0	1
W	0	0	0	0	0	0	0	0	1	0	0	0
K	0	0	0	0	0	0	0	0	1	0	0	0
D	0	0	0	0	0	0	0	0	1	0	0	0
L	0	0	0	0	0	0	0	0	1	0	0	0
T	0	0	0	0	0	0	0	0	1	0	0	0
S	0	0	0	0	0	0	0	0	1	1	0	0
V	0	0	0	0	0	0	0	0	1	1	0	0
D	0	1	0	0	0	0	0	0	0	1	0	0
V	0	1	0	0	0	0	0	0	0	1	0	0
G	0	1	0	0	0	0	0	0	0	1	0	0
K	0	1	0	0	0	0	0	0	0	1	0	0
D	0	1	0	0	0	0	0	0	0	1	0	0
L	0	1	0	0	0	0	0	0	0	1	0	0
V	0	1	0	0	0	0	0	0	0	1	0	0
K	0	1	0	0	0	0	0	0	0	0	0	0
F	0	1	0	0	0	0	0	0	0	0	0	1
K	0	0	0	0	0	0	0	0	0	0	0	1
D	0	0	0	0	0	0	0	0	0	0	0	1
Q	0	0	0	0	0	0	0	0	0	0	0	1
I	0	0	0	0	0	0	0	0	0	0	0	1
W	0	0	0	0	0	0	0	0	0	0	0	1
G	0	0	0	0	0	0	0	1	0	0	0	1
L	0	0	0	0	0	0	0	1	1	0	0	1
L	0	1	0	0	1	0	0	2	1	1	0	1
I	0	1	0	0	1	0	0	2	1	1	0	0
V	0	1	0	0	1	0	0	2	1	1	0	0
T	0	1	0	0	1	0	0	2	1	1	0	0
K	0	1	0	0	1	0	0	2	1	1	0	0
D	0	1	0	0	1	0	0	2	1	1	0	0
F	0	1	0	0	1	0	0	2	1	1	0	0
V	1	1	0	0	1	0	0	1	1	1	0	1
Y	2	1	0	0	2	0	0	2	0	2	0	1
S	2	0	0	0	1	0	0	1	0	1	0	1
Q	2	0	0	0	1	0	0	1	0	1	0	1
S	2	0	0	0	1	0	0	1	0	1	0	1
S	2	0	0	0	1	0	0	1	0	1	0	1
N	2	0	0	0	1	0	0	1	0	1	0	1
C	2	0	0	0	1	0	0	1	1	1	0	2
L	3	0	0	0	1	0	0	1	1	1	0	2
F	2	0	1	0	1	1	0	1	1	1	1	2
D	1	0	1	0	0	1	1	0	1	0	1	2
R	1	0	1	0	0	1	1	0	1	0	1	2
N	2	0	1	0	0	1	1	0	1	0	1	2
Y	3	0	1	0	0	1	1	0	1	1	1	2
T	3	0	1	0	0	1	1	0	2	1	1	2
L	3	0	1	0	0	1	1	0	2	1	1	2
M	3	0	1	1	0	1	1	0	1	1	1	1
L	2	0	1	1	0	1	1	0	1	1	1	1
K	2	0	0	1	0	0	1	0	1	1	0	0
D	2	0	0	1	0	0	0	0	1	1	0	0
L	3	0	0	1	0	0	0	0	1	1	1	0
F	2	0	0	1	0	0	0	1	2	1	2	0
L	1	0	0	1	0	0	0	1	2	0	2	0
S	1	0	0	1	0	0	1	1	1	0	2	1
R	2	0	0	1	0	0	1	1	1	0	2	1
F	2	0	0	0	0	0	1	1	1	0	2	1
N	2	0	0	0	0	0	1	1	1	0	2	1
S	2	0	0	0	0	0	1	1	1	0	2	1
L	2	0	0	0	0	0	1	1	1	0	2	1
M	1	0	0	0	0	0	1	1	1	0	1	1
I	1	0	0	1	0	0	1	0	0	0	0	1
L	1	0	0	2	1	0	1	1	0	1	0	1
L	1	0	0	2	1	0	0	1	0	1	0	0
S	0	0	0	2	1	0	0	1	0	1	0	0
P	0	0	0	2	1	0	0	1	0	1	0	0
P	0	0	0	2	1	1	0	1	0	1	0	0
E	0	0	1	2	1	1	0	1	0	1	0	0
P	0	0	1	2	1	1	0	1	0	1	0	0
R	0	0	1	2	1	1	0	1	0	1	0	0
Y	0	0	1	1	1	1	0	1	1	2	0	1
S	0	0	1	0	0	1	0	0	1	1	0	1
D	0	0	1	0	0	1	0	0	1	1	0	1
D	0	1	1	0	0	1	0	0	1	1	0	1
L	0	1	1	1	0	1	0	1	1	2	0	1
I	0	1	1	1	0	0	0	1	1	2	0	1
S	0	1	0	1	0	0	0	1	1	2	0	1
Q	0	1	0	1	0	0	0	1	1	2	0	1
L	0	1	0	1	0	0	0	1	1	2	0	1
C	0	1	0	1	0	0	0	1	0	1	0	0
Q	0	1	0	1	0	0	0	1	1	1	0	0
L	1	1	0	1	0	0	0	1	1	1	0	0
Y	1	0	0	1	0	0	0	1	1	1	0	0
I	1	0	0	0	0	0	0	0	1	0	0	0
A	1	0	0	0	0	0	0	0	1	0	0	0
G	1	0	0	0	0	0	0	0	1	0	0	0
D	1	0	0	0	0	0	0	0	1	0	0	0
Q	1	0	0	0	0	0	0	0	1	0	0	0
V	1	0	0	0	0	0	0	0	1	0	0	0
L	1	0	0	0	0	0	0	1	0	1	0	0
S	0	0	0	0	0	0	0	1	0	1	0	0
M	0	0	0	0	0	0	0	1	0	1	0	0
C	0	0	0	0	0	0	0	1	0	1	0	0
G	0	0	0	0	0	0	0	1	0	1	0	0
N	0	0	0	0	0	0	0	1	0	1	0	0
S	0	0	0	0	0	0	0	1	0	1	0	1
G	0	0	0	0	0	0	0	1	0	1	0	1
Y	0	0	0	0	0	0	0	1	0	1	0	1
E	0	1	0	0	0	0	0	1	0	0	0	1
V	0	1	0	0	0	0	0	1	0	0	0	1
I	0	1	0	0	0	0	0	1	0	0	0	1
K	0	1	0	0	0	0	0	1	0	0	0	1
I	0	1	0	0	0	0	0	1	0	0	0	1
L	0	1	0	0	0	1	0	1	0	0	0	1
E	0	1	1	0	0	1	0	1	0	0	1	0
P	0	1	1	0	0	1	0	1	0	0	1	0
Y	0	1	1	0	0	1	0	1	0	0	1	0
V	0	0	1	0	0	1	0	0	0	0	1	0
V	0	0	1	0	0	1	0	0	0	0	1	0
N	0	0	1	0	0	1	0	0	0	0	1	0
S	0	0	1	0	0	1	0	1	0	0	1	0
L	0	0	1	0	0	1	0	1	0	0	1	0
V	0	0	1	0	0	0	0	1	0	0	1	0
Q	0	0	0	0	0	0	1	1	0	0	1	1
R	0	0	0	0	0	0	1	1	0	0	1	1
A	0	0	0	0	0	0	1	1	0	0	1	1
E	0	0	0	0	0	0	1	1	0	0	1	1
K	0	0	0	0	0	0	1	2	0	0	2	1
F	0	0	0	0	0	0	1	2	0	0	2	1
R	0	0	0	0	0	0	1	1	0	0	2	1
P	0	0	0	0	0	0	1	1	0	0	2	1
L	0	0	0	0	0	0	1	1	0	0	2	1
I	0	0	0	0	0	0	0	1	0	0	1	0
H	0	0	0	0	1	0	0	2	0	0	1	1
S	0	0	0	0	1	0	0	2	1	0	1	1
L	0	0	0	0	1	0	0	2	1	0	1	1
G	0	0	0	0	1	0	0	1	1	0	0	1
D	0	0	0	0	1	0	0	1	1	0	0	1
F	0	0	1	0	1	0	0	1	1	0	0	1
P	0	0	1	0	1	0	0	1	1	0	0	1
V	0	0	1	0	1	0	0	1	1	0	0	1
F	0	1	1	0	1	0	0	1	2	0	1	2
I	0	1	1	0	0	0	0	0	2	0	1	1
K	0	1	1	0	0	0	0	0	1	0	1	1
D	0	1	1	0	0	0	0	0	1	0	1	1
K	0	1	1	0	1	0	0	1	1	0	1	1
V	0	1	1	0	1	0	0	1	1	0	1	1
N	0	1	0	0	1	0	0	1	1	0	1	1
Q	0	1	0	0	1	0	0	1	1	0	1	1
L	0	1	0	0	1	0	0	1	1	0	1	1
E	0	0	0	0	1	0	0	1	0	0	0	0
G	0	0	0	1	1	0	0	1	0	0	0	0
T	1	0	0	1	1	0	0	1	0	0	0	0
F	1	0	0	1	1	0	0	1	0	0	0	0
G	1	0	0	1	0	0	0	0	0	0	0	0
P	1	0	0	1	0	0	0	0	0	0	0	0
S	1	0	1	1	0	0	0	0	0	0	1	1
A	1	0	1	1	0	0	0	0	0	0	1	1
K	1	0	1	1	0	0	1	0	0	0	1	1
R	2	0	1	1	1	0	1	0	0	0	1	1
F	2	0	1	0	1	0	1	0	0	0	1	1
F	1	0	1	0	1	0	1	0	0	0	1	1
R	1	0	1	0	1	0	1	0	0	0	1	1
V	1	0	1	0	1	0	1	0	0	1	1	1
L	1	0	1	0	1	0	1	0	0	1	1	1
D	1	0	0	0	1	1	1	1	0	1	0	1
Q	1	0	0	0	1	1	1	1	0	1	0	1
F	1	0	0	0	1	1	0	1	0	1	0	1
D	0	0	0	0	0	1	0	1	0	1	0	1
N	0	1	0	1	0	1	0	2	0	2	0	1
I	0	1	0	1	0	1	0	2	0	2	0	1
H	0	1	0	1	0	1	0	2	0	2	0	1
D	0	2	0	1	0	1	0	2	0	1	0	1
L	0	2	0	2	0	1	0	2	0	1	0	1
V	0	2	0	2	0	0	0	1	0	1	0	0
F	0	2	0	2	1	0	0	1	0	1	0	0
V	0	2	0	2	1	0	0	1	0	1	0	0
Y	0	2	0	2	1	0	0	1	0	1	0	0
G	0	1	0	1	1	0	0	0	0	0	0	0
C	0	1	0	1	1	0	0	1	0	0	0	0
Y	0	1	0	1	1	0	1	1	0	0	1	1
R	0	0	0	1	1	0	1	1	0	0	1	1
H	0	0	0	0	1	0	1	1	0	0	1	1
W	0	0	0	0	1	0	1	1	0	0	1	1
G	0	0	0	0	0	0	1	1	0	0	1	1
H	0	0	0	0	0	0	1	1	0	0	1	1
P	0	0	0	0	0	0	1	1	0	0	1	1
Y	0	0	0	0	0	0	1	1	0	0	1	1
I	0	0	0	1	0	0	1	0	0	0	1	1
D	1	0	0	1	0	0	0	0	0	0	0	0
Y	1	1	0	1	0	0	1	1	0	0	0	0
R	1	1	0	1	0	0	1	1	0	0	0	0
K	1	1	0	1	0	0	1	1	0	0	0	0
G	1	1	0	1	0	0	1	1	1	0	0	0
L	1	1	0	1	0	0	1	1	1	0	0	0
S	1	1	0	1	0	0	1	1	1	0	0	0
K	1	1	0	2	0	0	1	1	1	0	0	0
L	1	1	0	1	0	0	1	1	1	0	0	0
Y	0	1	0	1	0	0	1	1	1	0	0	0
D	0	0	0	1	0	0	0	0	1	0	0	0
Q	0	0	0	1	0	0	0	0	1	0	0	0
V	0	0	0	1	0	0	0	0	1	0	0	0
H	0	0	0	1	0	0	0	0	0	0	0	0
I	0	0	0	1	0	0	0	1	0	0	0	0
K	0	0	0	1	0	0	0	1	0	0	0	0
K	0	0	0	0	0	0	0	1	0	0	0	0
V	0	0	0	0	0	0	0	1	0	0	0	0
I	0	0	0	0	0	0	0	1	0	0	0	0
D	0	0	0	0	0	0	0	1	0	0	0	0
K	0	0	0	0	0	0	0	1	0	0	0	0
S	0	0	0	0	0	0	0	1	0	0	0	0
Y	0	0	0	0	0	0	0	1	0	0	0	1
Q	0	0	0	0	0	0	0	0	0	0	0	1
E	0	0	0	0	0	0	0	0	0	0	0	1
C	0	0	0	1	0	0	0	0	0	0	0	1
L	0	0	0	1	0	0	0	0	0	0	0	1
A	0	0	0	1	0	0	0	0	0	0	0	2
S	0	0	0	1	0	0	0	0	0	0	0	2
D	0	0	0	1	1	0	0	0	0	0	0	2
L	0	0	0	1	1	0	0	0	0	0	0	2
A	0	0	0	1	1	0	1	0	0	0	1	1
R	0	0	0	1	1	0	1	0	0	0	1	1
R	0	0	0	2	1	0	1	0	0	0	1	1
I	0	0	0	2	1	0	1	1	0	0	1	1
L	0	0	0	2	1	0	2	1	0	0	1	1
R	0	0	0	2	1	0	2	1	0	0	1	0
W	0	0	0	2	2	0	2	1	0	0	1	0
G	0	0	0	2	1	0	2	1	0	1	1	0
F	0	0	0	2	1	0	2	1	0	1	1	0
D	0	0	0	2	1	0	1	1	0	1	0	0
K	0	0	0	2	1	0	1	1	0	1	0	0
Y	0	0	0	1	1	0	1	1	0	1	0	0
S	0	0	0	0	1	0	1	0	0	1	0	0
K	1	0	0	0	1	0	0	0	0	1	0	0
W	1	0	0	0	1	0	0	0	0	1	0	0
Y	1	0	0	0	0	0	0	0	0	1	0	0
I	1	0	0	0	0	0	0	0	0	0	0	0
D	1	0	0	0	0	0	0	0	0	0	0	0
S	1	0	0	0	0	0	0	0	0	0	0	0
R	1	0	0	0	0	0	0	1	1	0	1	0
L	1	0	0	0	0	0	0	1	1	0	1	0
L	1	0	1	0	0	0	0	1	1	0	1	0
P	0	0	1	0	0	0	0	1	1	0	1	0
R	0	0	1	0	0	0	0	1	1	0	1	0
D	0	0	1	0	0	0	0	1	1	0	1	0
H	0	0	1	0	0	0	0	1	1	0	1	0
P	0	0	1	0	0	0	0	1	1	0	1	0
L	0	0	1	0	0	0	0	1	1	0	1	0
T	0	0	2	0	1	0	0	0	0	0	0	0
P	0	0	2	0	1	0	0	0	0	0	0	0
Y	0	0	1	0	1	0	0	0	0	0	0	0
I	0	0	1	0	1	0	0	0	0	0	0	0
K	0	0	1	0	1	0	0	0	0	0	0	0
T	0	0	1	0	1	0	0	0	0	0	0	0
Q	0	0	1	0	1	0	0	0	0	0	0	0
T	0	0	1	0	1	0	0	0	0	0	0	0
W	0	0	2	0	1	0	0	0	0	0	1	0
P	0	0	1	0	0	0	0	0	0	0	1	0
P	0	0	1	0	0	0	0	0	0	0	1	0
K	0	0	1	0	0	0	0	0	0	0	1	0
H	0	0	1	0	0	0	0	0	0	0	1	0
V	0	0	1	0	1	0	0	0	0	0	1	0
V	0	0	1	0	1	0	0	0	0	0	1	0
D	0	0	1	0	1	0	0	0	0	0	1	0
L	0	0	1	0	1	0	0	0	0	0	1	0
V	0	0	0	0	1	0	0	0	0	0	0	0
G	0	0	0	0	1	0	0	0	0	0	0	0
D	0	0	0	0	1	0	0	0	0	0	0	0
T	0	0	0	0	1	0	0	0	0	0	0	0
W	0	0	0	0	1	0	0	0	0	0	0	0
H	0	0	0	0	0	0	1	0	0	0	0	1
R	0	0	0	0	0	0	1	0	0	0	0	1
L	0	0	0	0	0	0	1	0	0	0	0	1
P	0	0	0	0	0	0	1	0	0	0	0	1
I	0	0	0	0	0	0	1	0	0	0	0	1
T	0	0	0	0	0	0	1	0	0	0	0	1
Q	0	1	0	0	0	0	1	1	1	0	0	1
I	0	1	0	0	0	0	1	1	1	0	0	1
F	0	1	0	0	0	1	1	1	1	0	0	1
E	0	2	0	0	0	1	0	1	1	0	0	0
I	0	2	0	0	0	1	0	1	1	0	0	0
P	0	2	0	0	0	2	0	1	1	0	0	0
E	0	2	0	0	0	2	0	1	1	0	0	1
S	0	2	0	0	0	2	0	1	1	0	0	1
M	0	2	0	0	0	2	0	1	1	0	0	1
D	0	1	0	0	0	2	0	0	0	0	0	1
P	0	1	0	0	0	2	0	0	0	0	0	1
S	0	1	0	0	0	1	0	0	0	0	0	1
E	0	0	0	0	0	1	0	0	0	0	0	1
I	0	0	0	0	0	1	0	1	0	1	0	2
L	0	0	0	0	0	0	0	1	0	1	0	2
D	0	0	0	0	0	0	0	1	0	1	0	1
D	0	0	0	0	0	0	0	1	0	1	0	1
K	0	0	0	1	0	0	0	1	0	1	0	1
S	0	0	0	1	0	0	0	1	0	1	0	2
H	0	0	0	1	0	0	0	1	0	1	0	2
S	0	0	0	1	0	0	0	1	0	1	0	2
F	0	1	0	1	1	0	0	1	0	1	1	2
T	0	1	0	1	1	0	1	0	0	0	1	1
R	0	1	0	1	1	0	1	0	0	0	1	1
T	0	1	0	1	1	0	2	0	0	0	1	1
R	0	1	0	1	1	0	2	0	0	0	1	1
L	0	1	0	0	1	0	2	0	0	0	1	1
A	0	1	0	0	1	0	2	0	0	0	1	0
S	0	1	0	0	1	0	2	0	0	0	1	0
W	0	1	0	0	1	0	2	0	0	0	1	0
L	0	0	0	0	0	0	2	0	0	0	0	0
S	0	0	0	0	0	0	1	0	0	0	0	0
E	0	0	0	0	0	0	1	0	0	0	0	0
N	0	0	0	0	0	0	0	0	0	0	0	0
R	0	0	0	0	0	0	0	0	0	0	0	0
G	0	0	0	0	0	0	0	0	0	0	0	0
G	0	0	1	0	0	0	0	0	0	0	0	0
P	0	0	1	0	0	0	0	0	0	0	0	0
V	0	0	1	0	0	0	0	0	0	0	0	0
P	0	0	1	0	0	0	0	0	0	0	0	0
S	0	0	1	0	0	1	0	0	0	0	1	0
E	0	0	1	0	0	1	0	0	0	0	1	0
K	0	0	1	1	0	1	0	0	0	0	1	0
V	0	0	1	1	0	1	0	0	0	0	1	0
I	0	0	1	1	0	1	0	0	0	0	1	0
I	0	0	0	1	0	1	0	0	0	0	1	0
T	0	0	0	1	0	1	0	0	0	0	1	0
A	0	0	0	1	0	1	0	0	0	0	1	0
L	0	0	0	1	0	1	0	0	0	0	1	0
S	0	0	0	1	0	0	0	0	0	0	0	0
K	0	0	1	1	0	0	0	0	0	0	0	0
P	0	0	2	0	0	0	0	0	0	0	0	0
P	0	0	2	1	0	0	0	0	0	0	0	0
V	0	0	2	1	0	0	0	0	0	0	0	0
N	0	0	3	1	0	0	0	0	0	0	1	0
P	0	0	3	1	0	0	0	0	0	0	1	0
R	0	0	3	1	0	1	0	0	0	0	1	0
E	0	0	3	1	0	1	0	0	0	0	1	0
F	0	0	3	1	0	1	0	0	0	0	1	0
L	0	0	2	1	0	1	0	0	0	0	1	0
K	0	0	1	1	0	1	0	0	0	0	1	0
S	0	0	1	0	0	1	0	0	0	0	1	0
I	0	0	1	0	0	1	0	0	0	0	1	0
D	0	0	0	0	0	1	0	0	0	0	0	0
L	0	0	0	0	0	1	0	0	0	0	0	0
G	0	0	0	0	0	0	0	0	0	0	0	0
G	0	0	0	0	0	0	0	0	1	0	0	0
L	0	0	0	0	0	0	0	0	1	0	0	0
P	0	0	0	0	0	0	0	0	1	0	0	0
D	0	0	0	0	0	0	0	0	1	0	0	0
E	0	0	0	0	0	0	0	0	1	0	0	0
D	0	0	0	0	0	0	0	0	1	0	0	0
L	0	0	0	0	0	0	0	0	1	0	0	0
I	0	0	0	0	0	0	0	0	1	0	0	0
I	0	0	0	0	0	0	0	0	1	0	0	0
G	0	0	0	0	0	0	0	0	0	0	1	0
L	0	0	0	0	0	0	0	0	0	0	1	0
K	0	0	1	0	0	0	0	0	0	0	2	0
P	0	0	1	0	0	0	0	0	0	0	2	0
K	0	0	1	0	0	0	0	0	0	0	2	0
E	0	0	1	0	0	0	0	0	0	0	2	0
R	0	0	1	0	0	1	0	0	0	0	2	0
E	0	1	1	0	0	1	0	1	0	0	2	0
L	0	1	1	0	0	1	0	1	0	0	2	0
K	0	1	2	0	0	1	0	1	1	0	2	1
I	0	1	2	0	0	2	0	1	1	0	2	1
E	0	1	1	0	0	2	0	1	1	0	1	1
G	0	1	1	0	0	2	1	1	1	0	1	1
R	0	1	1	0	0	2	1	1	1	0	1	1
F	1	1	1	0	0	2	1	1	1	0	2	2
F	1	1	1	0	0	1	1	1	1	0	2	2
A	1	0	1	0	0	1	1	1	2	0	2	3
L	1	0	1	1	0	1	1	2	2	1	2	3
M	1	0	0	1	1	1	2	3	1	1	1	2
S	2	0	0	1	1	0	2	3	1	1	1	2
W	2	0	0	1	1	0	2	3	1	1	2	2
N	2	0	0	1	1	0	1	3	1	1	3	2
L	2	0	0	1	1	0	1	3	1	1	3	2
R	1	0	0	2	1	0	1	3	1	1	2	1
L	2	0	0	2	1	0	1	3	1	1	2	1
Y	3	0	0	2	1	0	1	2	0	1	2	0
F	3	0	0	1	1	0	1	1	0	0	2	0
V	3	0	0	1	0	0	0	0	0	0	2	0
I	2	1	0	1	0	0	0	0	0	1	2	0
T	2	1	0	1	0	1	0	0	0	1	1	0
E	2	1	0	1	0	1	0	0	0	1	0	1
K	2	1	0	1	0	1	0	0	0	1	0	1
L	2	1	0	0	0	1	0	1	1	1	0	2
L	2	1	0	0	1	1	0	1	1	1	0	2
A	1	1	0	0	1	1	0	1	1	1	0	2
N	1	1	0	0	1	1	0	1	1	1	0	2
Y	1	1	0	0	1	1	0	1	2	1	1	3
I	1	0	0	0	1	1	0	1	2	0	1	3
L	1	0	1	0	1	0	0	1	2	0	1	3
P	1	0	1	0	1	0	0	1	2	0	1	2
L	1	0	1	0	1	0	0	1	2	0	1	2
F	1	0	1	0	1	0	0	0	1	0	1	1
D	0	0	1	0	0	0	0	0	1	0	1	1
A	0	0	1	0	0	0	0	0	1	0	1	1
L	0	0	1	1	0	0	0	0	1	0	1	1
T	0	0	1	1	0	0	0	0	1	0	0	0
M	0	0	1	1	0	0	0	0	1	1	0	0
T	0	0	0	1	0	0	0	0	1	1	0	0
D	0	0	0	1	0	0	0	0	1	1	0	0
N	0	0	0	1	0	0	0	0	1	1	0	0
L	0	0	0	1	0	0	0	0	1	1	0	0
N	0	0	0	1	0	0	0	0	1	1	0	0
K	0	0	0	2	0	0	0	0	1	1	0	0
V	0	0	0	1	0	0	0	0	1	1	0	0
F	0	0	0	1	0	0	0	0	0	1	1	0
K	0	0	0	1	0	0	0	0	0	0	1	0
K	0	0	0	1	0	0	0	0	1	0	1	0
L	0	0	0	1	0	0	0	0	1	0	1	0
I	0	0	0	1	0	0	0	0	1	0	2	0
D	0	0	0	1	0	0	0	0	1	0	2	0
R	0	0	0	1	0	0	0	0	1	0	2	0
V	0	1	0	1	1	0	0	1	1	1	2	0
T	0	1	0	1	1	0	0	1	1	1	2	0
G	0	1	0	1	1	0	0	1	1	1	1	0
Q	0	1	0	1	1	0	0	1	1	1	1	0
G	0	1	0	1	1	0	0	1	0	1	1	0
L	0	1	0	1	1	0	0	2	0	2	1	0
L	0	1	0	1	1	0	0	2	0	2	0	0
D	1	1	0	1	1	0	0	2	0	2	1	0
Y	1	1	0	1	1	0	0	2	0	2	1	0
S	1	0	0	0	0	0	1	1	0	1	1	1
R	1	0	0	0	0	0	1	1	0	1	1	1
V	1	0	0	1	1	0	1	2	0	2	1	1
T	1	0	0	1	1	0	1	2	0	2	1	1
Y	1	0	0	1	1	0	1	2	0	2	1	1
A	1	0	0	1	1	0	1	1	0	1	1	1
F	1	0	0	1	1	0	1	1	0	1	1	1
H	0	0	0	1	1	0	1	1	0	1	0	1
L	0	0	0	1	1	0	1	1	0	1	0	1
D	0	0	0	1	1	0	0	1	0	1	0	0
Y	0	0	0	1	1	0	0	1	0	1	0	0
E	0	0	0	0	0	0	0	0	0	0	0	0
K	0	0	0	0	0	0	0	0	0	0	0	0
W	0	0	0	0	0	0	0	0	0	0	0	0
N	0	0	0	0	0	0	0	0	0	0	0	0
N	0	0	0	0	0	0	0	0	0	0	0	0
H	0	0	0	0	0	0	0	0	0	0	0	0
Q	0	0	0	0	0	0	0	0	0	0	0	0
R	0	0	0	0	1	0	0	0	0	0	0	0
S	0	0	0	0	1	0	0	0	0	0	0	0
E	0	1	0	0	1	0	0	0	0	0	0	0
S	0	1	0	0	1	0	0	0	0	1	0	1
T	0	1	0	0	1	0	0	0	0	1	0	1
E	0	1	0	0	1	0	0	0	0	1	0	1
D	0	1	0	0	1	0	0	0	0	1	0	1
V	1	1	0	0	1	0	0	1	0	1	1	1
F	1	1	0	0	1	0	0	1	0	1	1	1
S	1	2	0	0	0	0	0	1	1	1	1	1
V	1	2	0	1	0	0	0	1	1	2	1	1
L	1	1	0	1	0	0	0	1	1	2	1	1
D	1	1	0	1	0	0	0	1	1	1	1	0
Q	1	1	0	1	0	0	0	2	1	1	1	0
V	1	1	0	1	0	0	0	2	1	1	1	0
F	1	1	0	1	0	0	0	2	1	1	1	0
G	0	1	0	1	0	0	0	1	1	1	0	0
L	0	1	0	1	0	0	0	1	1	1	0	0
K	0	0	0	1	0	0	1	1	0	1	0	0
R	1	0	1	1	1	0	1	2	0	0	1	0
V	2	0	1	1	2	0	1	2	0	0	1	0
F	2	0	1	1	2	0	1	2	0	0	1	0
S	2	0	1	1	2	0	2	1	0	0	1	0
R	2	0	1	1	2	0	2	1	0	0	1	0
T	2	0	1	1	2	0	2	1	0	0	1	1
H	2	0	1	1	2	1	2	1	0	0	1	1
E	2	1	1	1	2	1	2	1	0	0	1	1
F	2	2	1	1	2	1	1	2	0	1	1	1
F	1	2	0	0	1	1	1	1	0	1	0	1
Q	0	2	0	0	0	1	1	1	0	1	0	1
K	0	2	0	1	0	1	1	1	0	1	0	1
S	0	2	0	1	0	1	0	1	0	1	0	1
W	0	2	0	1	0	1	0	1	0	1	0	1
I	1	2	0	1	0	1	0	1	0	1	0	1
Y	2	2	0	1	0	0	0	1	0	1	0	1
Y	2	1	0	1	0	0	0	1	0	2	0	1
S	2	0	0	1	0	0	0	0	0	1	0	1
D	2	0	0	1	0	0	0	0	0	1	0	1
R	2	0	0	1	0	0	0	0	0	1	0	1
S	2	0	0	0	0	0	0	0	0	1	0	1
D	2	0	0	0	0	0	0	0	0	1	0	1
L	2	0	0	0	0	0	0	0	0	1	0	1
I	1	0	0	0	0	0	0	0	0	1	0	0
G	0	0	0	0	0	0	0	0	0	1	0	0
L	1	0	0	0	0	0	0	0	0	0	0	1
W	1	0	0	0	0	1	0	0	0	0	0	1
E	1	0	0	0	0	1	0	0	0	0	0	1
D	1	0	0	0	0	1	0	0	0	0	0	1
Q	1	0	0	0	0	1	0	0	0	0	0	1
I	1	0	0	0	0	1	0	0	0	0	0	1
H	1	0	0	0	0	1	0	0	0	0	0	1
C	1	0	0	0	0	1	0	0	0	0	0	1
L	1	0	0	0	0	1	0	0	0	0	0	1
D	0	0	0	0	1	1	0	0	0	0	0	0
M	0	0	0	0	1	0	0	0	0	0	0	0
S	0	0	0	0	1	0	0	0	0	0	0	0
N	0	0	0	0	1	0	0	0	0	0	0	0
G	0	0	0	0	1	0	0	0	0	0	0	0
P	0	0	0	0	1	0	0	0	0	0	0	0
T	0	0	0	0	1	0	0	0	0	0	0	0
C	0	0	0	0	1	0	0	0	0	0	0	0
W	0	0	0	0	1	0	0	0	0	0	0	0
N	0	0	0	0	0	0	0	0	0	0	0	0
G	0	0	0	0	0	1	0	0	0	0	0	1
Q	0	0	0	0	0	1	0	0	0	0	0	1
D	0	0	0	0	0	1	0	0	0	0	0	1
G	0	0	0	0	0	1	0	0	0	0	0	1
G	0	0	0	0	0	1	0	0	0	0	0	1
L	0	0	0	0	0	1	0	0	0	0	0	1
E	0	0	0	0	0	1	0	0	0	0	0	1
G	0	0	1	0	0	1	0	1	0	0	1	1
L	0	0	1	0	0	1	0	1	0	0	1	1
R	0	0	1	0	0	0	1	2	0	0	1	0
Q	0	0	1	0	0	0	1	2	0	0	1	0
K	0	0	1	0	0	0	1	2	0	0	1	0
G	1	0	1	0	0	0	1	2	0	0	1	0
W	1	0	1	0	0	0	1	2	0	0	1	0
S	1	0	1	0	0	0	1	2	0	0	1	0
L	1	0	1	0	0	0	1	2	0	0	1	0
V	1	0	0	0	0	0	1	1	0	0	0	0
S	1	0	0	0	0	0	1	1	0	0	0	0
L	1	0	0	0	0	0	0	0	0	0	0	0
L	1	0	0	0	0	0	0	0	0	0	0	0
M	1	0	0	0	0	0	0	0	0	0	0	0
I	0	0	0	0	0	0	0	0	0	0	0	0
D	0	0	0	0	0	0	0	0	0	0	0	0
R	0	0	0	0	0	0	0	0	0	0	0	0
E	0	0	0	0	0	0	0	0	0	0	0	0
S	0	0	0	0	0	0	0	0	0	0	0	0
Q	0	0	0	0	0	0	0	0	0	0	0	0
T	0	0	0	0	0	0	1	0	0	0	0	1
R	0	0	0	0	0	0	1	0	0	0	0	1
N	0	0	0	0	0	0	1	0	0	0	0	1
T	0	0	0	0	0	0	1	0	0	0	0	1
R	0	0	0	0	0	0	1	0	0	0	0	1
T	0	0	0	0	0	0	1	0	0	0	0	1
K	0	0	0	0	0	0	1	0	0	0	0	1
I	0	0	0	0	0	0	1	0	1	0	0	1
L	0	0	0	0	0	0	1	1	1	0	0	2
A	0	0	0	0	0	0	0	1	1	0	0	1
Q	0	0	0	0	0	0	0	1	1	0	0	1
G	0	0	0	0	0	0	0	1	1	0	0	1
D	0	0	0	0	0	0	0	1	1	0	0	1
N	0	0	0	0	0	0	0	1	1	0	0	1
Q	0	0	0	0	0	0	0	1	2	0	0	1
V	0	0	0	0	0	0	0	1	2	0	0	1
L	0	0	0	0	0	0	0	1	1	0	0	1
C	0	0	0	0	0	0	0	0	1	0	0	0
P	0	0	0	0	0	0	0	0	1	0	0	0
T	0	0	0	0	0	0	0	0	1	0	0	0
Y	0	0	0	1	0	0	0	0	1	0	0	0
M	0	0	0	1	0	0	0	0	1	0	0	0
L	0	0	0	1	0	0	0	0	1	0	0	0
S	0	0	1	1	0	0	0	0	0	0	0	0
P	0	0	1	1	0	0	0	0	0	0	0	0
G	0	0	1	2	0	0	0	1	0	1	0	0
L	0	0	1	2	0	0	0	1	0	1	0	0
S	0	0	1	2	0	0	1	1	0	1	0	1
R	0	0	1	2	0	0	1	1	0	1	0	1
E	0	0	1	1	0	0	1	1	0	1	0	1
G	0	0	1	1	0	0	1	1	1	1	0	1
L	0	0	1	1	0	0	1	1	1	1	0	1
L	0	0	0	1	0	0	1	1	1	1	0	1
Y	0	0	0	1	0	0	1	1	1	1	0	1
E	0	0	0	0	0	0	1	0	1	0	0	1
L	0	0	0	0	0	1	1	0	1	0	0	2
E	0	0	0	0	0	1	0	0	1	0	0	1
S	0	0	1	0	0	1	0	0	1	0	0	1
I	0	1	1	1	0	1	0	1	1	1	0	1
S	0	1	1	1	0	1	1	1	0	1	0	1
R	0	1	1	1	0	1	1	1	0	1	0	1
N	0	1	1	1	0	1	1	1	0	1	0	1
A	0	1	1	1	0	1	1	1	0	1	0	1
L	0	1	1	1	0	1	1	1	0	1	0	1
S	0	1	1	1	0	0	1	1	0	1	0	0
I	0	1	1	1	0	0	1	1	0	1	0	0
Y	0	1	0	1	0	0	1	1	0	1	0	0
R	0	0	0	1	0	0	1	0	0	0	0	0
A	0	0	0	1	0	0	0	0	0	0	0	0
I	0	0	0	1	0	0	0	0	0	0	0	0
E	0	0	0	1	0	1	0	0	0	0	0	0
E	0	0	0	1	0	1	0	0	0	0	0	0
G	0	0	0	1	0	1	0	0	0	0	0	0
A	0	0	0	2	0	1	0	0	0	0	0	0
S	0	0	0	2	0	1	1	0	0	0	0	0
K	0	0	0	2	0	1	1	0	0	0	0	0
L	0	0	0	1	0	1	1	0	0	0	0	0
G	0	0	0	1	0	1	1	0	0	0	0	0
L	0	0	0	1	0	1	1	0	0	0	1	0
I	0	0	0	1	0	0	1	0	0	0	1	0
I	0	0	0	1	0	0	1	0	0	0	1	0
K	0	0	0	1	0	0	1	0	0	1	1	0
K	0	0	0	0	0	0	1	0	0	1	1	0
E	0	0	0	0	0	1	0	0	0	1	1	0
E	0	1	0	0	0	1	0	0	0	1	1	0
T	1	1	0	0	0	1	0	0	1	1	1	0
M	1	1	0	0	0	1	0	0	1	2	1	0
C	1	1	0	0	0	1	0	0	1	2	0	0
S	1	1	0	0	0	1	0	0	1	2	0	0
Y	1	1	0	0	0	1	0	0	1	2	0	0
D	1	1	0	0	0	1	0	0	1	1	0	0
F	1	1	1	0	0	1	0	1	2	1	1	1
L	1	1	1	0	1	0	0	2	2	1	1	1
I	2	0	1	0	1	0	0	2	2	1	1	1
Y	1	0	1	0	1	0	0	2	1	1	1	1
G	1	0	1	0	1	0	0	2	1	0	1	1
K	1	0	1	0	1	0	0	2	1	0	1	1
T	1	0	2	0	1	0	0	2	1	0	2	1
P	1	0	2	0	1	0	0	2	1	0	2	1
L	1	0	2	0	1	0	0	2	1	0	2	1
F	1	0	1	0	1	0	1	1	0	0	1	0
R	1	0	1	0	0	0	1	0	0	0	1	0
G	0	0	1	0	0	0	1	0	0	0	1	0
N	0	0	1	0	0	0	1	0	0	0	1	0
I	0	0	1	0	1	0	1	0	0	0	1	0
L	0	0	1	0	1	0	1	0	0	0	1	0
V	0	0	0	0	1	0	1	0	0	0	0	0
P	0	0	0	0	1	0	1	0	0	0	0	0
E	0	0	0	0	1	0	1	0	0	0	0	0
S	0	0	0	0	1	0	0	0	0	0	0	0
K	0	0	0	0	1	0	1	0	0	0	0	0
R	0	0	0	0	1	0	1	0	0	0	0	0
W	0	0	0	0	1	0	1	0	0	0	0	0
A	0	0	0	0	0	0	1	0	0	0	0	0
R	0	0	0	0	0	0	1	0	0	0	0	0
V	0	0	0	0	0	0	1	0	0	0	0	0
S	0	0	0	0	0	0	1	0	0	0	0	0
C	0	0	0	0	0	0	1	0	0	0	0	0
I	0	0	0	0	1	0	1	0	0	0	0	0
S	0	0	0	0	1	0	0	0	0	0	0	0
N	0	0	0	0	1	0	0	0	0	0	0	0
D	0	0	0	0	1	0	0	0	0	0	0	0
Q	0	1	0	0	1	0	0	0	0	0	0	0
I	0	1	0	0	1	0	0	0	0	0	0	0
V	0	1	0	0	1	0	0	0	0	0	0	0
N	0	2	0	0	1	0	0	0	1	0	0	0
L	0	2	0	0	1	0	0	0	1	0	0	0
A	0	2	0	0	0	0	0	0	1	0	0	0
N	0	2	0	0	0	0	0	0	1	0	0	0
I	0	2	0	0	0	0	0	0	2	0	0	0
M	0	2	1	0	0	0	0	1	2	0	0	1
S	0	1	1	0	0	0	0	1	2	0	0	1
T	0	1	1	0	0	0	0	1	2	1	0	1
V	0	1	1	0	0	0	0	1	2	1	0	1
S	0	0	1	0	0	0	0	1	1	1	0	1
T	0	0	1	0	0	0	0	1	1	1	0	1
N	0	0	1	0	0	0	0	1	1	1	0	1
A	0	0	1	0	0	0	0	1	1	1	0	1
L	0	0	1	0	0	0	0	1	0	1	0	1
T	0	1	1	0	0	0	0	1	0	1	0	1
V	0	1	1	0	0	0	0	1	0	1	0	1
A	0	1	1	1	0	0	0	1	0	0	0	1
Q	0	1	1	1	0	0	0	1	0	0	0	1
H	0	1	1	1	0	0	0	1	0	0	0	1
S	0	1	1	1	0	0	0	1	0	0	0	1
Q	0	1	1	1	0	0	0	1	0	0	0	1
S	0	2	1	1	0	0	0	2	0	0	0	1
L	0	2	1	1	0	0	0	2	0	0	0	1
I	0	1	0	1	0	0	0	1	0	0	0	0
K	0	1	1	1	0	0	0	1	0	0	0	0
P	0	1	1	0	0	0	0	1	0	0	0	0
M	0	1	1	0	0	0	0	1	0	0	0	0
R	0	1	1	0	0	0	0	1	0	0	0	0
D	0	1	1	0	0	0	0	1	0	0	0	0
F	0	1	1	0	0	0	0	1	1	0	1	0
L	1	0	1	0	1	0	0	1	1	0	2	0
L	1	0	1	0	1	0	0	1	1	0	2	0
M	1	1	1	1	2	0	0	2	1	1	2	0
S	1	1	0	1	2	0	0	3	2	1	2	0
V	2	1	0	1	2	1	0	4	3	1	2	1
Q	3	1	0	1	3	1	0	5	3	1	2	1
A	3	1	0	1	3	1	0	5	3	1	2	1
V	3	1	0	1	3	1	0	5	3	1	2	1
F	3	1	0	1	3	1	0	5	2	1	2	2
H	3	1	0	1	2	1	0	4	2	1	1	3
Y	3	1	0	2	2	1	0	4	2	1	1	3
L	3	0	0	1	1	1	0	3	2	0	1	3
L	3	0	0	1	1	1	0	2	1	0	1	3
F	2	0	0	1	1	0	0	1	0	0	1	2
S	1	0	1	1	0	0	0	0	0	0	1	2
P	1	0	1	2	0	0	0	0	0	0	1	2
I	1	0	1	2	0	0	0	0	1	0	2	2
L	1	0	1	2	0	0	0	0	1	0	1	1
K	0	0	1	2	0	0	0	0	1	0	1	0
G	0	0	1	1	0	0	1	0	1	0	1	0
R	0	0	1	1	0	0	1	0	1	0	1	0
V	0	0	1	1	0	0	1	0	1	0	1	0
Y	0	0	1	1	0	0	1	0	1	0	1	0
K	0	0	0	1	0	0	1	0	1	0	1	0
I	0	0	0	0	1	0	1	1	1	0	1	0
L	0	0	0	0	1	0	1	1	0	0	0	0
S	0	0	0	0	1	0	1	1	0	0	0	1
A	0	0	0	0	1	1	1	1	0	0	0	1
E	0	0	0	0	1	1	0	1	0	0	0	1
G	0	0	0	0	1	1	0	1	0	0	0	1
D	0	0	0	0	1	1	0	1	0	0	0	1
N	1	0	0	0	1	1	0	1	0	0	0	1
F	1	0	0	0	1	1	0	1	1	0	1	1
L	1	0	0	1	0	1	0	1	1	1	1	1
L	1	0	1	1	1	1	0	1	2	1	2	1
A	1	0	1	1	1	1	0	1	2	1	2	0
M	1	0	1	1	1	0	0	1	2	1	2	0
S	1	0	1	1	1	0	0	1	2	1	2	0
R	1	0	1	1	2	0	0	2	3	1	2	0
I	1	0	1	1	2	0	0	2	3	1	2	0
I	0	0	1	1	2	0	0	2	3	1	2	0
Y	0	0	1	1	2	0	0	2	3	2	1	0
L	0	0	1	0	2	0	0	1	3	1	1	0
D	0	0	0	0	1	0	0	1	2	1	0	0
P	0	0	0	0	1	0	0	1	2	1	0	0
S	0	0	0	0	1	0	0	1	2	1	0	0
L	0	0	0	0	1	0	0	1	2	1	0	0
G	0	0	0	0	0	0	0	0	1	1	0	0
G	0	0	0	1	0	0	0	0	1	1	0	0
V	0	0	0	1	1	0	0	0	1	1	0	0
S	0	0	0	1	1	0	0	0	0	0	0	0
G	0	0	0	1	1	0	0	0	0	0	0	0
M	0	0	0	2	1	0	0	0	0	0	0	0
S	0	0	0	2	1	0	0	0	0	0	0	0
L	0	0	0	2	1	0	0	0	0	0	1	0
G	0	0	0	2	1	0	1	0	0	0	1	0
R	0	0	0	2	1	0	1	0	0	0	1	0
F	0	0	0	1	1	0	1	0	0	0	1	0
H	0	0	0	1	0	0	1	0	0	0	1	0
I	0	0	0	1	0	0	1	0	0	0	1	0
R	0	0	0	1	0	0	1	0	0	0	1	0
Q	0	0	0	0	0	0	1	0	0	0	1	0
F	0	0	0	0	1	0	1	0	0	1	1	1
S	0	0	0	0	1	0	1	0	0	1	0	1
D	0	0	1	0	1	0	0	0	0	1	0	1
P	0	0	1	0	1	0	0	0	0	1	0	1
V	0	0	1	0	1	0	0	0	0	1	0	1
S	0	0	1	0	1	0	0	0	0	1	0	1
E	0	0	1	0	1	0	0	0	0	1	0	1
G	0	0	1	0	2	0	0	0	0	1	0	1
L	0	0	1	0	2	0	0	0	0	1	0	1
S	0	0	1	0	1	0	0	0	0	0	0	0
F	0	0	1	0	1	0	0	0	0	0	0	0
W	0	0	0	0	1	0	1	0	0	0	0	0
R	0	0	0	0	1	0	1	0	0	0	0	0
E	0	0	0	0	1	0	1	0	0	0	0	0
I	1	0	0	0	2	0	1	0	0	0	0	0
W	1	0	0	0	2	0	1	0	0	0	0	0
L	1	0	0	0	1	0	1	0	0	1	0	0
S	1	0	0	0	1	0	1	0	0	1	0	0
S	1	0	0	0	1	0	1	0	0	1	0	1
H	1	0	0	0	1	1	1	0	0	1	0	1
E	1	0	0	0	1	1	0	0	0	1	0	1
S	1	0	0	0	1	1	0	0	0	1	0	1
W	1	0	0	0	1	1	0	0	0	1	0	1
I	0	0	0	0	0	1	0	0	0	1	0	1
H	0	0	0	0	0	1	0	0	0	1	0	1
A	0	0	0	0	0	1	0	0	0	0	0	1
L	0	0	0	0	0	1	0	0	0	0	0	1
C	0	0	0	0	0	1	0	0	0	0	0	1
Q	0	0	0	0	0	0	0	0	0	0	0	1
E	0	0	0	0	0	0	0	0	0	0	0	1
A	0	0	0	0	0	0	0	0	0	0	0	1
G	0	0	0	0	0	0	0	0	0	0	0	1
N	0	0	1	0	0	0	0	0	0	0	0	2
P	0	0	1	0	0	0	0	0	0	0	0	2
D	0	0	1	0	0	0	0	0	0	0	0	2
L	0	0	1	0	0	0	0	0	0	0	0	2
G	0	0	1	0	0	0	0	0	0	0	0	1
E	0	0	1	0	0	0	1	0	0	0	0	1
R	0	0	1	0	1	0	1	0	1	0	0	1
T	0	0	1	0	1	0	1	0	1	0	0	1
L	0	0	1	0	1	0	1	0	1	0	0	1
E	0	0	0	0	1	0	1	0	1	0	0	0
S	0	0	0	0	1	0	1	0	1	0	0	0
F	0	0	0	0	1	0	1	0	1	0	0	0
T	0	0	0	0	1	0	1	0	1	0	0	0
R	0	0	0	0	1	0	1	1	2	0	0	0
L	0	0	0	0	1	0	0	1	2	0	0	0
L	0	0	0	0	0	1	0	1	1	0	0	0
E	0	0	0	0	0	1	0	1	1	0	0	0
D	0	0	0	0	0	1	0	1	1	0	0	0
P	0	0	0	0	0	1	0	1	1	0	0	0
T	0	0	0	0	0	1	0	1	1	0	0	0
T	0	0	0	0	0	1	0	1	1	0	0	0
L	0	0	0	0	0	1	0	1	1	0	0	0
N	0	0	0	0	0	1	0	0	0	0	0	0
I	0	0	0	0	0	1	0	0	0	0	0	0
K	0	0	0	0	0	0	0	0	0	0	0	0
G	0	0	0	0	0	0	0	0	0	0	0	0
G	0	0	0	1	0	0	0	0	0	0	0	0
A	0	0	0	1	0	0	0	0	0	0	0	0
S	0	0	0	1	0	0	0	0	0	0	0	0
P	0	0	0	1	0	0	0	0	0	0	0	0
T	0	0	0	1	0	0	0	0	0	0	0	0
I	0	0	0	2	0	0	0	0	0	0	0	0
L	0	0	0	2	0	0	0	0	0	0	0	0
L	0	0	0	2	0	0	0	0	0	0	0	1
K	0	0	0	2	0	0	0	0	0	0	0	1
D	0	0	0	1	0	0	0	0	0	0	0	1
A	0	0	0	1	0	0	0	0	0	0	0	1
I	0	0	0	1	0	0	0	0	0	0	0	1
R	0	0	0	1	0	0	0	0	0	0	0	1
K	0	0	0	1	0	0	0	0	0	0	0	1
A	0	0	0	0	0	0	0	0	1	0	0	1
L	0	0	0	0	0	0	0	0	1	0	0	1
Y	0	0	0	0	0	0	0	0	1	0	0	0
D	0	0	0	0	0	0	0	0	1	0	0	0
E	0	0	0	0	0	0	0	0	1	0	0	0
V	0	0	0	0	0	0	0	0	1	0	0	0
D	0	0	0	0	0	0	0	0	1	0	0	0
K	0	0	0	0	0	0	0	0	1	0	0	0
V	0	0	0	0	0	0	0	0	1	0	0	0
E	0	0	0	0	0	0	0	0	0	0	0	0
N	0	0	0	0	0	0	0	0	0	0	0	0
S	0	0	0	0	0	1	0	0	0	0	0	1
E	0	0	0	0	0	1	0	0	0	0	0	1
F	0	0	0	0	0	1	1	0	0	0	0	1
R	0	0	0	0	0	1	1	0	0	0	0	1
E	0	0	0	0	0	1	1	0	0	0	0	1
A	0	0	0	0	0	1	1	0	0	0	0	1
I	0	0	0	0	0	1	1	0	0	0	0	1
L	0	0	0	0	0	1	1	0	0	0	0	1
L	0	0	0	0	0	1	1	0	0	0	0	1
S	0	0	0	0	0	0	1	0	0	0	0	0
K	0	0	0	0	1	0	1	0	0	0	0	1
T	1	0	0	0	1	0	0	0	0	0	0	2
H	1	0	0	0	1	0	1	0	0	1	0	3
R	1	0	0	1	1	0	1	0	0	1	0	3
D	1	0	0	1	1	0	1	0	0	1	0	3
N	1	0	0	1	1	0	1	0	0	1	0	3
F	1	0	0	1	1	0	1	0	0	1	0	3
I	1	0	0	1	1	0	1	0	0	1	0	3
L	2	0	0	1	1	0	1	0	0	1	0	3
F	2	0	0	1	0	0	1	1	0	1	1	2
L	1	0	0	1	0	0	1	1	0	1	1	1
K	1	0	0	2	0	0	0	1	0	0	1	0
S	1	0	0	1	0	0	0	1	0	0	1	0
V	1	0	0	1	0	1	0	1	0	0	1	0
E	1	0	0	1	0	1	0	1	0	0	1	0
P	1	0	0	1	0	1	0	1	0	0	1	0
L	2	0	0	1	0	1	0	1	0	0	1	0
F	1	0	1	1	0	1	0	1	0	0	2	0
P	1	0	1	1	0	1	0	0	0	0	1	0
R	1	0	1	1	0	1	0	0	0	0	1	0
F	1	0	1	0	0	1	0	0	1	0	1	0
L	1	0	1	0	0	1	0	1	1	1	1	0
S	1	0	1	0	0	1	0	1	1	1	1	0
E	1	0	1	0	0	1	0	1	1	1	1	0
L	2	0	1	0	0	1	0	1	1	1	1	0
F	1	0	1	0	0	1	0	1	1	1	1	0
S	1	0	0	0	0	1	0	1	1	1	0	0
S	1	0	0	0	0	1	0	1	1	1	0	0
S	2	0	0	0	0	1	0	1	1	1	0	0
F	2	0	0	0	0	1	0	1	0	1	0	0
L	2	0	0	0	0	1	0	0	0	0	0	0
G	2	1	0	0	0	0	0	0	1	0	0	0
I	2	1	1	0	0	0	0	0	1	0	0	0
P	1	1	1	0	0	0	0	0	1	0	0	0
E	1	1	1	0	0	0	0	0	1	0	0	0
S	1	1	1	0	0	0	0	0	1	0	0	0
I	1	1	1	0	0	0	0	0	1	0	0	0
I	0	1	1	0	0	0	0	0	1	0	0	0
G	0	1	1	0	0	0	0	0	1	0	0	0
L	0	1	1	0	0	0	0	0	1	0	0	0
I	0	0	1	1	0	0	0	0	0	0	0	0
Q	0	0	0	1	0	0	0	0	0	0	0	0
N	0	0	0	1	0	0	0	0	0	0	1	0
S	0	0	0	1	0	0	1	0	0	0	1	0
R	0	0	0	2	0	0	1	0	0	0	1	0
T	0	0	0	2	0	0	1	0	0	0	1	0
I	0	0	1	2	0	0	2	0	0	0	2	0
R	0	0	1	2	0	0	3	0	0	0	2	0
R	0	0	1	3	0	0	4	1	0	0	2	0
Q	0	0	1	2	0	0	4	1	0	0	2	0
F	0	0	1	2	0	0	5	1	0	0	3	1
R	0	0	1	2	0	0	5	1	0	0	2	1
K	0	0	1	2	0	0	4	1	0	0	2	1
S	0	0	1	1	0	0	4	1	0	0	2	1
L	0	0	1	1	1	0	4	2	0	0	2	1
S	0	0	0	1	1	0	4	2	0	0	1	1
R	0	0	0	1	1	0	3	2	0	0	1	1
T	0	0	0	0	1	0	2	1	0	0	1	1
L	0	0	0	0	1	0	2	1	0	0	1	1
E	0	0	0	0	1	1	1	1	0	0	0	0
E	0	0	0	0	1	1	1	1	0	0	0	0
S	0	0	0	0	1	1	1	1	0	0	0	0
F	1	0	0	0	1	1	1	1	0	0	0	0
Y	1	0	0	0	0	1	1	0	0	0	0	0
N	1	0	0	0	0	1	0	0	0	0	0	0
S	1	1	0	0	0	2	0	0	0	0	0	0
E	1	1	0	0	0	2	0	0	0	0	0	0
I	1	1	0	0	0	2	0	0	0	0	0	0
H	1	1	0	0	0	1	0	0	0	0	0	0
G	1	1	0	0	0	1	0	0	0	0	0	0
I	1	1	0	0	0	1	0	0	0	0	0	0
N	0	1	0	0	0	1	1	0	0	0	0	0
R	0	1	0	0	0	1	1	0	1	0	0	0
M	0	1	0	0	0	1	1	0	1	0	0	0
T	0	0	0	0	0	0	1	0	1	0	0	0
Q	0	0	0	0	0	0	1	0	1	0	0	0
T	0	0	1	0	0	0	1	0	1	0	0	0
P	0	0	1	0	0	0	1	0	1	0	0	0
Q	0	0	1	0	0	0	2	0	1	0	0	0
R	0	0	1	0	0	0	2	0	1	0	0	0
V	0	0	1	0	0	0	1	0	1	0	0	0
G	0	0	1	0	0	0	1	0	0	0	0	0
R	0	0	1	1	0	0	1	0	0	0	0	0
V	0	0	1	1	0	0	1	0	0	0	0	0
W	0	0	1	1	0	0	1	0	0	0	0	0
P	0	0	0	1	0	0	1	0	0	0	0	0
C	0	0	0	1	0	0	1	0	0	0	0	0
S	0	0	0	1	0	0	0	0	0	1	0	0
S	0	0	0	1	0	0	0	0	0	1	0	0
E	0	0	0	1	0	0	0	0	0	1	0	0
R	0	0	0	1	0	0	0	0	0	1	0	0
A	0	0	0	0	0	0	0	0	0	1	0	0
D	0	0	0	0	0	0	0	0	0	1	0	0
L	0	0	0	0	0	0	0	0	0	1	0	0
L	0	0	0	0	0	0	0	0	0	1	0	0
R	0	0	0	0	0	0	0	0	0	1	0	0
E	0	0	0	0	0	0	0	0	0	0	1	0
I	0	0	0	0	0	0	0	0	0	0	1	0
S	0	0	0	0	0	0	0	0	0	0	1	0
W	0	0	0	0	0	0	0	0	0	0	1	0
G	0	0	0	0	0	0	1	0	0	0	1	0
R	0	0	0	0	0	0	1	0	0	0	1	0
K	0	0	0	0	0	0	1	1	0	0	1	0
V	0	0	0	0	0	0	1	1	0	0	1	0
V	0	0	0	0	0	0	1	1	0	0	1	0
G	0	0	0	0	0	0	1	1	0	0	0	0
T	0	1	0	0	1	0	1	1	0	0	0	0
T	0	1	0	0	1	0	1	1	0	0	0	0
V	0	1	0	0	1	0	1	1	0	0	0	0
P	0	1	0	0	1	0	0	1	0	0	0	0
H	0	1	1	0	1	0	0	1	0	0	0	0
P	0	1	1	0	1	0	0	0	0	0	0	0
S	0	1	1	0	1	1	0	0	0	0	0	0
E	0	1	1	0	1	1	0	0	0	0	0	0
M	0	1	1	0	1	1	0	0	0	0	0	0
L	0	0	1	0	0	1	0	0	0	0	0	0
G	0	0	1	0	0	1	0	0	0	0	0	0
L	0	0	1	0	0	1	0	0	0	0	0	0
L	0	0	1	0	0	1	0	0	0	0	0	0
P	0	0	0	0	0	1	0	0	0	0	0	0
K	0	0	0	0	0	1	0	0	0	0	0	0
S	0	0	0	0	0	0	0	0	0	0	0	0
S	0	0	0	0	0	0	0	0	0	0	0	0
I	0	0	0	0	0	0	0	0	0	0	0	0
S	0	0	0	0	0	0	0	0	0	0	0	0
C	0	0	0	0	0	0	0	0	0	0	0	0
T	0	0	0	0	0	0	0	0	0	0	0	0
C	0	0	0	0	0	0	0	0	0	0	0	0
G	0	0	0	0	0	0	0	0	0	0	0	0
A	0	0	0	0	0	0	0	0	0	0	0	0
T	0	0	0	0	0	0	0	0	0	0	0	0
G	0	0	0	0	0	0	0	0	0	0	0	0
G	0	0	0	0	0	0	0	0	0	0	0	0
G	0	0	0	0	0	0	0	0	0	0	0	0
N	0	0	1	0	0	0	0	0	0	0	1	0
P	0	0	1	0	0	0	0	0	0	0	1	0
R	0	0	1	0	0	0	0	0	0	0	1	0
V	1	0	1	0	1	0	0	1	0	0	1	0
S	1	0	1	0	1	0	0	1	0	0	1	0
V	1	0	1	0	1	0	0	1	0	0	1	0
S	1	0	1	0	1	0	0	1	0	0	1	0
V	1	0	1	0	1	0	0	1	0	0	1	0
L	1	0	2	0	1	0	0	1	0	0	1	0
P	1	0	1	0	1	0	0	1	0	0	0	0
S	1	0	1	0	1	0	0	1	0	0	0	0
F	1	0	1	0	1	0	0	1	0	0	0	0
D	0	0	1	0	0	0	0	0	0	0	0	0
Q	0	0	1	0	0	0	0	0	0	0	0	0
S	0	0	1	1	0	0	0	0	0	0	0	0
S	0	0	1	1	0	0	0	0	0	0	0	0
F	0	1	1	1	0	0	0	1	0	0	0	0
S	0	1	0	1	0	0	1	1	0	0	0	0
R	0	1	0	1	0	0	1	1	0	0	0	0
G	0	1	0	1	0	0	1	1	0	0	0	0
P	0	1	0	1	0	0	1	1	0	0	0	0
L	0	1	0	1	0	0	1	1	0	0	0	0
K	0	1	0	1	0	0	1	1	0	0	0	0
G	1	1	0	0	0	0	1	1	0	0	0	0
Y	1	1	0	0	0	0	1	1	0	0	0	0
L	1	0	0	0	0	0	1	0	0	0	0	0
G	1	0	0	0	0	0	0	0	0	0	0	0
S	1	0	0	0	1	0	0	0	0	0	0	0
S	2	1	0	0	2	0	0	1	0	1	0	0
T	2	1	0	1	2	0	0	1	0	1	0	0
S	2	1	0	1	2	0	0	1	1	1	0	0
M	2	1	0	1	3	0	0	1	1	1	0	0
S	1	1	0	1	3	0	0	1	1	1	0	0
T	1	1	0	2	3	0	0	1	1	1	0	0
Q	1	1	0	2	3	0	0	1	2	1	0	0
L	1	1	0	2	3	0	0	1	2	1	0	0
F	1	1	0	2	2	0	0	1	2	1	0	0
H	0	0	0	2	1	0	0	0	3	0	0	0
A	0	0	0	1	1	0	0	0	3	0	0	0
W	0	0	0	1	1	1	0	0	2	0	0	0
E	0	0	0	1	0	1	0	0	2	0	0	0
K	0	0	0	2	0	1	0	0	2	0	0	0
V	0	0	0	2	0	1	0	0	2	0	0	0
T	0	0	0	2	0	1	0	0	1	0	0	0
N	0	0	1	2	0	1	0	0	1	0	1	0
V	0	0	1	2	0	1	0	0	1	0	1	0
H	0	0	2	2	0	1	0	1	0	0	2	1
V	0	0	2	3	0	1	0	1	0	0	2	1
V	0	0	2	3	0	0	0	1	0	0	2	1
K	0	0	2	3	0	0	0	1	0	0	2	1
R	0	0	2	2	0	0	0	1	0	0	2	1
A	0	0	2	1	0	0	0	1	0	0	2	1
L	0	0	2	1	1	0	0	1	0	0	2	1
S	0	1	1	1	1	0	0	2	0	0	1	1
L	0	1	1	1	1	0	0	2	0	0	1	1
K	0	1	0	1	1	0	0	1	0	0	0	0
E	0	1	0	0	1	0	0	1	0	0	0	0
S	0	1	0	0	1	0	0	1	0	0	0	0
I	0	1	0	0	1	0	0	1	0	0	0	0
N	0	1	0	0	1	0	0	1	0	0	0	0
W	1	1	0	0	1	0	0	1	0	0	1	0
F	1	1	0	0	0	0	0	1	0	0	1	0
I	1	0	0	0	0	0	0	0	0	0	1	0
T	1	0	0	0	0	0	0	0	0	0	1	0
R	1	0	0	0	0	0	0	0	0	0	1	0
N	1	0	0	0	0	0	0	0	0	0	1	0
S	1	0	0	0	0	0	0	0	0	0	1	0
N	1	0	0	0	0	0	0	0	0	0	1	0
L	1	0	0	0	0	0	0	0	0	0	1	0
A	0	0	0	0	0	0	0	1	0	0	0	0
Q	0	0	0	0	0	0	0	1	0	0	0	0
T	0	1	0	0	0	0	0	2	1	0	0	1
L	0	1	0	0	0	0	0	2	1	0	0	1
I	0	1	0	0	0	0	0	2	1	0	0	1
R	0	1	0	0	0	0	0	2	1	0	0	1
N	0	1	0	0	0	0	0	2	1	0	0	1
I	0	1	0	0	1	0	0	3	1	0	0	1
M	0	1	0	0	1	0	0	3	1	0	0	1
S	0	1	0	0	1	0	0	3	2	0	0	1
L	0	1	0	0	1	0	0	3	2	0	0	1
T	0	0	0	0	1	0	0	2	1	0	0	0
G	0	0	0	0	1	0	0	2	1	0	0	0
P	0	0	0	0	1	0	0	2	1	0	0	0
D	0	0	0	0	1	0	0	2	1	0	0	0
F	0	0	1	0	1	0	0	2	1	0	0	0
P	0	0	1	0	0	0	0	1	1	0	0	0
L	0	0	1	0	0	0	0	1	1	0	0	0
E	0	0	1	0	0	0	0	0	0	0	0	0
E	0	0	1	0	0	0	0	0	0	0	0	0
A	0	0	2	0	0	0	0	0	0	0	0	0
P	0	0	2	0	0	0	0	0	0	0	0	0
V	1	0	2	0	0	0	0	1	0	0	1	0
F	1	0	2	0	0	0	0	1	0	0	1	0
K	1	0	1	0	0	0	1	1	0	0	1	0
R	2	0	1	0	1	0	1	1	0	1	1	0
T	2	0	1	0	1	0	1	1	0	1	1	0
G	2	0	1	0	1	0	1	1	0	1	1	0
S	2	0	1	0	1	0	1	1	0	1	1	0
A	2	0	0	1	1	0	1	1	0	1	1	0
L	2	0	0	1	1	0	1	1	0	1	1	0
H	1	0	0	1	1	0	2	0	0	1	0	0
R	1	0	0	1	1	0	2	0	0	1	0	0
F	1	0	0	1	1	0	1	0	0	1	0	0
K	0	0	0	1	0	0	1	0	0	0	0	0
S	0	0	0	1	0	0	1	1	0	0	0	0
A	0	0	0	1	0	0	1	1	0	0	0	0
R	0	0	0	1	0	0	1	1	0	0	0	0
Y	0	0	0	0	0	0	1	1	0	1	0	1
S	0	0	0	0	0	1	1	1	0	1	0	1
E	0	0	0	0	0	1	0	1	0	1	0	1
G	0	0	0	0	0	1	0	1	0	1	0	1
G	1	0	0	0	0	1	0	1	0	1	0	1
Y	1	0	0	0	1	1	0	1	0	2	0	2
S	1	0	0	0	1	1	0	0	0	2	0	2
S	1	0	0	0	1	1	0	0	0	2	0	2
V	1	0	0	0	1	1	0	0	0	2	0	2
C	1	0	0	0	1	1	0	0	0	1	0	1
P	1	0	0	0	1	0	0	0	0	1	0	1
N	1	0	0	0	1	0	0	0	0	1	0	1
L	1	0	0	0	1	0	0	0	1	1	0	1
L	0	0	0	0	1	0	0	0	1	1	0	1
S	0	0	0	0	0	0	0	0	1	0	0	0
H	0	0	0	0	0	0	0	0	1	0	0	0
I	0	0	0	0	0	0	0	0	1	0	0	0
S	0	0	0	0	0	0	0	0	1	0	0	0
V	0	0	0	0	0	0	0	0	1	0	0	0
S	0	0	0	0	0	0	0	0	1	1	0	0
T	0	0	0	0	0	0	0	0	1	1	0	0
D	0	0	0	0	0	0	0	0	0	1	0	0
T	0	0	0	0	0	0	0	0	0	1	0	0
M	0	0	0	0	0	0	0	0	0	2	0	0
S	0	0	0	0	0	0	0	0	0	2	0	0
D	0	1	0	0	0	0	0	0	0	2	0	0
L	0	1	0	0	0	0	0	0	0	2	0	0
T	0	1	0	0	0	0	0	1	0	3	0	1
Q	0	1	0	0	0	0	0	1	0	2	0	1
D	0	1	0	0	0	0	0	1	0	2	0	1
G	0	1	0	0	0	0	0	1	0	2	0	1
K	0	1	0	0	0	0	0	1	0	2	0	1
N	1	1	0	0	0	0	0	1	0	1	0	2
Y	1	1	0	0	0	0	0	1	0	1	0	2
D	2	0	0	0	0	0	0	1	0	1	0	2
F	2	1	0	1	1	0	0	2	0	2	0	2
M	2	1	0	1	1	0	0	1	0	1	0	1
F	2	1	0	1	1	0	0	1	0	1	0	1
Q	2	1	0	1	1	0	0	1	0	1	0	1
P	2	1	0	1	1	0	0	1	0	1	0	1
L	2	1	0	1	1	0	0	1	1	1	0	1
M	1	1	0	1	1	0	0	1	2	1	0	0
L	1	1	0	1	1	0	0	1	2	1	0	0
Y	0	1	1	1	1	0	0	2	3	2	1	1
A	0	0	1	0	0	0	0	1	4	1	1	1
Q	0	0	1	0	0	0	0	1	4	1	1	1
T	0	0	1	0	0	0	0	1	4	1	1	1
W	0	0	1	0	0	0	0	1	4	1	1	1
T	0	0	1	0	0	0	0	1	4	1	1	1
S	0	0	1	0	0	0	0	1	3	1	1	1
E	0	1	1	0	0	0	0	1	2	1	1	1
L	0	1	1	1	0	0	0	1	2	1	1	1
V	0	1	0	1	0	0	0	0	1	0	0	0
Q	0	1	0	1	0	0	0	0	0	0	0	0
R	0	1	0	1	0	0	0	0	0	0	0	0
D	0	1	0	1	0	0	0	0	0	0	1	0
T	0	1	0	1	0	0	0	0	0	0	1	0
R	0	1	0	1	1	0	0	1	0	0	1	0
L	0	1	0	1	1	0	0	1	0	0	1	0
K	0	0	0	1	1	1	0	1	0	0	1	0
D	0	0	0	0	1	1	0	1	0	0	1	0
S	0	0	0	0	1	1	0	1	0	0	1	0
T	0	0	0	0	1	1	0	1	0	0	1	0
F	0	0	0	0	1	1	0	1	0	0	1	0
H	0	0	0	0	1	1	0	1	0	0	0	0
W	0	0	0	0	1	1	0	1	0	0	0	0
H	0	0	0	0	0	1	0	0	0	0	0	0
L	0	0	0	0	0	1	0	0	0	0	0	0
R	0	0	0	0	0	0	0	0	0	0	0	0
C	0	0	0	0	0	0	0	0	0	0	0	0
N	0	0	0	0	0	0	0	0	0	0	0	0
R	0	0	0	0	0	0	0	0	0	0	0	0
C	0	0	0	0	0	0	0	0	0	0	0	0
V	0	0	0	0	0	0	0	0	0	0	0	1
R	0	0	0	0	0	0	0	0	0	0	0	1
P	0	0	0	0	0	0	0	0	0	0	0	1
I	0	0	0	0	0	0	0	0	0	0	0	1
D	0	0	0	0	0	0	0	0	0	0	0	1
D	0	0	0	0	0	0	0	0	0	0	0	1
I	1	0	0	0	1	0	0	1	0	0	0	1
T	1	0	0	0	1	0	0	1	0	0	0	1
L	1	0	0	0	1	1	0	1	0	0	0	1
E	1	0	0	0	1	1	0	1	0	0	0	0
T	1	0	0	0	1	1	0	1	0	0	0	0
S	1	0	0	0	1	1	0	1	0	0	0	0
Q	1	0	0	0	1	1	0	1	0	0	0	0
V	1	0	0	0	1	1	0	1	0	0	0	0
F	1	0	0	0	1	1	0	1	0	0	0	0
E	1	0	0	0	0	1	0	0	0	0	0	0
F	1	0	0	0	0	1	0	0	0	0	0	0
P	1	0	0	0	0	0	0	0	0	0	0	0
D	1	1	0	0	0	0	0	0	0	0	0	0
V	1	1	0	0	0	0	0	0	0	0	1	0
S	1	1	0	0	0	0	0	0	0	0	1	0
K	1	1	0	0	0	0	1	0	0	0	1	0
R	1	1	0	0	0	0	1	0	0	0	1	0
I	1	1	0	0	0	0	1	0	0	0	1	0
S	0	1	0	0	0	0	1	0	0	0	1	0
R	0	1	0	1	0	0	1	1	0	0	1	0
M	0	2	0	1	1	0	1	2	0	0	1	0
V	0	1	0	1	1	0	1	2	0	0	1	0
S	0	1	0	1	1	0	1	2	0	0	0	0
G	0	1	0	1	1	0	1	2	0	0	0	0
A	0	1	0	1	1	0	0	2	0	0	0	0
V	0	1	0	1	1	0	0	2	0	0	0	0
P	0	1	0	1	1	0	0	2	0	0	0	0
H	0	1	0	1	1	0	0	2	0	0	0	0
F	0	1	0	0	1	0	0	2	0	0	0	0
Q	0	0	0	0	0	0	0	1	0	0	0	0
K	0	0	0	0	0	0	0	1	0	0	0	0
L	0	0	0	0	0	0	0	1	0	0	0	0
P	0	0	0	0	0	0	0	1	0	0	0	0
D	0	0	0	0	0	0	0	1	0	0	0	0
I	0	0	0	0	0	0	0	1	0	0	0	0
R	0	0	0	0	0	0	0	1	0	0	0	0
L	0	0	0	0	0	0	0	1	0	0	0	0
K	0	0	0	0	0	0	0	0	0	0	0	0
P	0	0	0	0	0	0	0	0	0	0	0	0
G	0	0	0	0	0	0	0	0	0	0	0	0
D	0	0	0	0	0	0	0	0	0	0	0	0
F	0	0	0	0	0	0	0	0	0	0	0	0
E	0	0	0	0	0	0	0	0	0	0	0	0
S	0	0	0	0	0	0	0	0	0	0	0	0
L	0	0	0	0	0	0	0	0	0	0	0	0
S	0	0	0	0	0	0	0	0	0	0	0	0
G	0	0	0	0	0	0	0	0	0	0	0	0
R	0	0	0	0	0	0	0	0	0	0	0	0
E	0	0	0	0	0	0	0	0	0	0	0	0
K	0	0	0	0	0	0	0	0	0	0	0	0
S	0	0	0	0	0	0	0	0	0	0	0	0
R	0	0	0	0	0	0	1	0	0	0	0	1
H	0	0	0	0	0	0	1	0	0	0	0	1
I	0	0	0	0	1	0	1	1	0	1	0	1
G	0	0	0	0	1	0	1	1	0	1	0	1
S	0	0	0	0	1	0	1	1	0	1	0	1
A	0	0	0	0	1	1	1	1	0	1	0	2
Q	0	0	0	0	1	1	1	1	0	1	0	2
G	0	0	0	0	1	1	1	1	1	1	0	2
L	0	0	0	0	1	1	1	1	2	1	1	2
L	0	0	0	0	1	1	0	1	2	1	1	1
Y	0	0	0	0	1	1	0	1	2	1	1	1
S	0	0	0	0	0	1	0	0	2	0	1	1
I	0	0	0	0	0	1	0	0	2	0	1	1
L	0	1	0	0	0	1	0	1	2	1	1	1
V	0	1	0	0	0	0	0	1	2	1	1	0
A	0	1	0	0	0	0	0	1	2	1	1	0
I	0	1	0	0	0	0	0	1	1	1	1	0
H	0	1	0	0	0	0	0	1	0	1	0	0
D	0	1	0	0	0	0	0	1	0	1	0	0
S	0	1	0	0	0	0	0	2	0	1	0	0
G	0	1	0	0	0	0	0	2	0	1	0	0
Y	0	1	0	0	0	0	0	2	1	1	0	1
N	0	0	0	0	0	0	0	1	1	0	0	1
D	0	0	0	0	0	0	0	1	1	0	0	1
G	0	1	0	0	0	0	0	2	1	1	0	1
T	0	1	0	0	0	0	0	2	1	1	0	1
I	0	1	0	0	0	0	0	2	1	1	0	1
F	0	1	1	0	0	0	0	2	1	1	0	1
P	0	1	1	0	0	0	0	1	1	1	0	1
V	0	1	1	0	0	0	0	1	1	1	0	1
N	0	1	1	1	0	0	0	1	0	1	0	0
I	0	1	1	1	0	0	0	1	0	1	0	0
Y	0	1	1	1	0	0	0	2	0	1	0	0
G	0	0	1	1	0	0	0	1	0	0	0	0
K	0	0	1	2	0	0	0	1	0	0	0	0
V	0	0	1	2	0	0	0	1	0	0	0	0
S	0	0	1	2	0	0	0	1	0	0	0	0
P	0	0	1	2	0	0	0	1	0	0	0	0
R	0	0	1	2	0	0	0	1	0	0	0	0
D	0	0	1	1	0	0	0	1	0	0	0	0
Y	0	0	1	1	0	0	0	1	0	0	1	0
L	0	0	1	1	0	0	1	0	0	0	1	1
R	0	0	1	1	0	0	1	0	0	0	1	1
G	0	0	1	0	0	0	1	0	0	0	1	1
L	0	0	1	0	0	0	1	0	0	0	1	1
A	0	0	0	0	0	0	1	0	0	0	1	1
R	0	0	0	0	0	0	1	0	0	0	1	1
G	0	0	0	0	0	0	1	0	0	0	1	1
V	1	0	0	0	1	0	1	1	0	0	1	1
L	1	0	0	0	1	0	1	1	1	0	0	1
I	1	0	0	0	1	0	0	1	1	0	0	0
G	1	0	0	1	1	0	0	1	1	0	0	0
S	1	1	0	1	1	0	0	1	1	0	0	0
S	1	1	0	1	1	0	0	1	1	0	0	0
I	1	1	0	1	1	0	0	1	1	0	0	0
C	2	1	0	1	1	0	0	1	1	0	0	0
F	2	1	0	1	1	0	0	1	1	0	0	0
L	1	1	0	1	0	0	0	0	1	0	0	0
T	1	2	0	1	0	0	1	0	0	1	0	0
R	1	2	0	2	0	0	2	0	0	1	0	0
M	1	2	0	1	0	0	2	0	0	1	0	0
T	1	1	0	1	0	0	2	0	0	1	0	0
N	1	1	0	1	0	0	2	0	0	1	0	0
I	1	1	0	1	0	0	2	0	0	1	0	0
N	0	1	0	1	0	0	2	0	0	1	0	0
I	0	1	0	1	0	0	2	0	0	1	0	0
Y	0	1	0	1	0	0	2	0	0	1	0	0
R	0	0	1	1	0	0	1	0	0	0	0	0
P	0	0	1	0	0	0	0	0	0	0	0	0
L	0	0	1	0	0	0	0	0	0	0	0	0
E	0	1	1	1	0	0	0	1	0	0	0	0
L	0	1	1	1	0	0	0	1	1	0	0	0
I	0	1	1	1	1	0	0	1	1	0	0	1
S	0	1	1	1	1	0	0	1	1	0	0	1
G	0	1	1	2	1	0	0	1	1	0	0	1
V	0	1	1	2	1	0	0	1	2	0	0	1
I	0	1	0	2	1	0	0	1	2	0	0	1
S	0	1	0	2	1	0	0	1	2	0	0	1
Y	0	1	0	2	1	0	0	1	2	0	0	1
I	0	0	0	1	1	0	0	0	2	0	0	1
L	0	0	0	1	1	0	0	0	1	0	0	1
L	0	0	0	1	0	0	1	0	1	0	0	1
R	0	0	0	2	0	0	1	1	1	1	0	1
L	0	0	0	1	0	0	1	1	1	1	0	1
D	0	0	0	1	0	0	1	1	0	1	0	1
N	1	0	0	1	0	0	1	1	0	1	0	2
H	1	0	0	1	0	0	1	1	0	1	0	2
P	1	0	0	1	0	0	1	1	0	1	0	2
S	1	0	0	1	0	0	1	1	0	1	0	2
L	1	0	0	1	0	0	1	1	0	1	0	2
Y	1	0	0	1	0	0	0	2	1	1	1	2
I	1	0	0	1	0	0	0	1	1	0	1	2
M	1	0	0	1	0	0	0	1	1	0	1	2
L	1	0	0	1	0	0	0	1	1	0	1	2
R	0	0	0	1	0	1	0	1	1	0	1	1
E	0	0	1	1	0	1	0	1	1	0	2	1
P	0	0	1	1	0	1	0	1	1	0	2	1
S	0	0	1	1	0	1	0	1	2	0	2	1
L	0	0	1	1	0	1	0	1	2	0	2	1
R	0	0	1	1	0	1	0	0	1	0	1	0
G	0	0	1	0	0	2	0	0	1	0	1	0
E	0	0	1	0	0	2	0	0	1	0	1	0
I	0	0	1	0	0	2	0	0	1	0	1	0
F	0	0	1	0	0	1	0	0	1	0	1	0
S	0	0	0	0	0	1	0	0	1	0	0	0
I	0	0	1	0	0	1	0	0	1	0	1	0
P	0	0	1	0	0	1	0	0	0	0	1	0
Q	0	0	1	0	0	1	0	0	0	0	1	0
K	0	0	1	0	0	1	0	0	0	0	1	0
I	0	0	2	0	0	0	0	0	0	0	1	0
P	0	0	2	1	0	0	0	0	0	0	1	0
A	0	0	2	1	0	0	0	0	0	0	1	0
A	0	0	2	1	0	0	0	0	0	0	1	0
Y	0	0	2	1	0	0	0	0	0	0	1	0
P	0	0	1	1	0	0	0	0	0	0	0	0
T	0	0	1	1	0	0	0	0	0	0	0	0
T	0	0	1	1	0	0	0	1	0	0	0	0
M	0	0	1	1	0	0	0	1	0	0	0	1
K	0	0	0	1	0	0	0	1	0	0	0	1
E	0	1	0	0	0	0	0	1	0	0	0	1
G	0	1	0	0	0	0	0	1	0	0	0	1
N	0	1	0	0	0	0	0	1	0	0	0	1
R	0	1	0	0	0	0	0	1	0	0	0	1
S	0	1	0	0	0	0	0	1	1	0	0	1
I	0	1	0	0	0	0	0	2	1	0	0	1
L	0	1	0	0	0	0	0	1	1	0	0	1
C	1	1	0	0	0	0	0	1	1	1	0	0
Y	1	1	0	0	0	0	0	1	1	1	0	0
L	1	0	0	0	0	0	0	1	1	1	0	0
Q	1	0	0	0	0	0	0	1	1	1	0	0
H	1	0	0	0	0	0	0	1	1	1	0	0
V	1	0	0	0	0	0	0	1	1	1	1	0
L	1	0	0	0	0	0	0	1	0	1	1	0
R	1	0	0	0	0	0	0	0	0	1	1	0
Y	1	0	0	0	0	0	0	0	0	1	1	0
E	0	0	0	0	0	0	0	0	0	0	1	0
R	0	0	0	0	0	0	0	0	0	0	1	0
E	0	0	0	0	0	0	0	0	0	0	1	0
V	0	0	0	0	0	0	0	0	0	0	1	0
I	0	0	0	0	1	0	0	0	0	0	1	0
T	0	0	0	0	1	0	0	0	0	0	0	0
A	0	0	0	0	2	0	0	0	0	0	0	0
S	0	0	1	0	2	0	0	0	0	0	0	0
P	0	0	1	0	2	0	0	0	0	0	0	0
E	0	0	1	0	2	0	0	0	0	0	0	0
N	0	0	1	0	2	0	0	0	0	0	0	0
D	1	0	1	0	2	0	0	0	0	0	0	0
W	1	0	1	0	2	0	0	0	0	0	0	0
L	1	0	1	0	1	0	0	0	0	0	0	0
W	1	0	1	0	1	0	0	0	0	0	0	0
I	1	0	1	1	0	0	0	0	0	0	0	0
F	1	0	0	1	0	0	0	0	0	1	0	0
S	1	0	0	1	0	0	0	0	0	1	0	0
D	1	0	0	1	0	0	0	0	0	1	0	0
F	1	0	0	1	0	0	1	0	0	1	1	1
R	0	0	0	1	0	0	1	0	0	1	1	1
S	0	0	0	1	0	0	1	0	0	1	1	2
S	0	0	0	1	0	0	1	0	0	1	1	2
K	0	0	0	1	0	0	1	0	0	1	1	2
M	0	1	0	1	1	0	1	1	0	2	1	2
T	0	1	0	1	1	0	1	1	0	1	1	2
Y	0	1	0	1	1	0	1	1	0	1	1	2
L	0	1	0	1	1	0	1	1	0	1	1	2
T	0	1	0	1	1	0	0	1	1	1	0	1
L	0	1	0	1	1	0	0	1	1	1	0	1
I	0	1	0	1	2	0	0	1	2	1	0	1
T	1	1	0	1	2	0	0	1	2	1	0	1
Y	1	1	0	1	2	0	0	1	2	1	0	1
Q	1	0	0	0	1	0	0	0	2	0	0	1
S	1	0	0	0	1	0	0	0	2	0	0	1
H	1	0	0	1	1	0	0	0	2	0	0	1
L	1	0	0	1	1	0	0	0	2	0	0	1
L	1	0	0	1	1	0	0	0	1	0	1	1
L	1	0	0	1	1	0	0	0	1	0	1	1
Q	1	0	0	1	0	0	1	0	0	0	1	0
R	0	0	0	1	0	0	1	0	0	0	1	0
V	0	0	0	1	0	0	1	0	0	0	1	0
E	0	0	0	1	0	0	2	0	0	0	1	0
R	0	0	0	1	0	0	2	0	0	0	1	0
N	0	0	0	0	0	0	2	0	0	0	1	0
L	0	0	0	0	0	0	2	0	0	0	2	0
S	0	0	0	0	0	0	2	0	0	0	1	0
K	0	0	0	0	0	0	2	0	0	0	1	0
S	0	0	1	0	0	0	1	1	0	0	1	0
M	0	0	1	0	0	0	1	1	0	0	1	0
R	0	0	1	0	0	0	1	1	0	0	1	0
A	0	0	1	0	0	0	0	1	0	0	1	0
N	0	0	1	0	0	0	0	1	0	0	2	0
L	0	0	1	0	0	0	1	1	0	0	2	0
R	0	0	1	0	0	0	2	1	0	0	1	0
Q	0	0	1	0	0	0	2	1	1	0	1	0
M	0	0	1	0	1	0	2	1	1	0	2	1
S	0	0	0	0	1	0	2	0	1	0	2	1
S	0	0	0	0	1	0	2	0	1	0	2	1
L	0	0	0	0	1	0	2	0	1	0	2	1
M	0	0	0	0	1	0	2	0	1	0	2	1
R	0	0	0	0	1	0	2	0	1	0	1	1
Q	0	0	0	0	1	0	1	0	1	0	1	1
V	0	0	0	0	1	0	0	0	1	0	1	1
L	0	0	0	0	1	0	0	0	0	0	1	1
G	0	0	0	0	0	0	0	0	0	0	0	0
G	0	0	0	0	0	0	0	0	0	0	0	0
H	0	0	0	0	0	0	0	0	0	0	0	0
G	0	0	0	0	0	0	0	0	0	0	0	0
E	0	0	0	0	0	0	0	0	0	0	0	0
D	0	0	0	0	0	0	0	0	0	0	0	0
T	0	0	0	0	0	0	0	0	0	0	0	0
L	0	0	0	0	0	0	0	0	0	0	0	0
E	0	0	0	0	0	0	0	0	0	1	0	1
S	0	0	0	0	0	1	0	0	0	1	0	2
D	0	0	0	0	0	1	0	0	0	1	0	2
D	0	0	0	0	0	1	0	0	0	1	0	2
D	0	0	0	0	0	1	0	0	0	1	0	2
I	0	0	0	0	0	1	0	1	0	1	0	2
Q	0	0	0	0	0	1	1	1	0	1	0	2
R	0	0	0	1	0	1	1	1	0	1	0	2
L	0	0	0	1	0	1	1	1	0	1	0	2
L	0	0	0	1	0	1	1	1	0	0	0	1
K	0	0	0	1	0	0	1	1	0	0	0	0
D	0	0	0	1	0	0	1	1	0	0	0	0
S	0	0	0	1	0	0	1	1	0	0	0	0
L	0	0	0	1	0	0	1	1	0	0	0	0
R	0	0	0	1	0	0	2	0	0	0	0	0
R	0	0	0	1	0	0	1	0	0	0	1	0
T	0	0	0	0	0	0	2	0	0	0	1	0
R	0	0	0	0	0	0	2	0	0	0	1	0
W	0	0	0	0	0	0	2	0	0	0	1	0
V	0	0	0	0	0	0	2	0	0	0	1	0
D	0	0	0	0	0	0	2	0	0	0	1	0
Q	0	0	0	0	0	0	2	0	0	0	1	0
E	0	1	1	0	0	0	2	0	0	0	1	0
V	0	1	1	0	0	0	1	0	0	0	1	0
R	0	1	1	0	0	0	1	0	0	0	0	0
H	0	1	1	0	0	0	0	0	0	0	0	0
A	0	1	1	0	0	0	0	1	0	1	0	0
A	0	1	1	0	0	0	0	1	0	1	0	0
R	0	1	1	0	0	0	0	1	0	1	0	0
T	0	1	1	0	0	0	0	1	0	1	0	0
M	0	1	1	1	0	0	0	1	0	1	0	0
T	0	0	0	1	0	0	0	1	0	1	0	0
G	0	0	0	1	0	0	0	1	0	1	0	0
D	0	0	0	1	0	0	0	1	0	1	0	0
Y	0	0	0	1	0	0	0	1	0	1	0	0
S	0	0	0	2	0	0	0	0	0	0	0	0
P	0	0	0	2	0	0	0	0	0	0	0	0
N	0	0	0	2	0	0	0	0	0	0	0	0
K	0	0	0	2	0	0	0	0	0	0	0	0
K	0	0	0	1	0	0	0	0	0	0	0	0
M	0	0	0	1	0	0	0	0	0	0	0	0
S	0	0	0	1	0	0	0	0	0	0	0	0
R	0	0	0	1	0	0	0	0	0	0	0	0
K	0	0	0	1	0	0	0	0	0	0	0	0
A	0	0	0	0	0	0	0	0	0	0	0	0
G	0	0	0	0	0	0	0	0	0	0	0	0
C	0	0	0	0	0	0	0	0	0	0	0	0
S	0	0	0	0	0	0	0	0	0	0	0	0
E	0	0	0	0	0	0	0	0	0	0	0	0
W	0	0	0	0	0	0	0	0	0	0	0	0
V	0	0	0	0	0	0	0	0	0	0	0	0
C	0	0	0	0	0	0	0	0	0	0	0	0
S	0	0	0	0	0	0	0	0	0	0	0	0
A	0	0	0	0	0	0	0	0	0	0	0	0
Q	0	0	0	0	0	0	0	1	0	0	0	0
Q	0	0	0	0	0	0	0	1	0	0	0	0
V	0	0	0	0	0	0	0	1	0	0	0	0
A	0	0	0	0	0	0	0	1	0	0	0	0
V	0	0	0	0	0	0	0	1	0	0	0	0
S	0	0	0	0	0	0	0	1	1	0	0	0
T	0	0	0	0	0	0	0	1	1	0	0	0
S	0	0	0	0	0	0	0	1	1	0	0	0
A	0	0	0	0	0	0	0	1	1	0	0	0
N	0	0	0	0	0	0	0	0	1	0	0	0
P	0	0	0	0	0	0	0	0	1	0	0	0
A	0	0	0	0	0	0	0	0	1	0	0	0
P	0	0	0	0	0	0	0	0	1	0	0	0
V	0	0	0	0	0	0	0	0	1	0	0	0
S	0	0	0	0	0	0	0	0	0	0	0	0
E	0	0	0	1	0	0	0	0	0	0	0	0
L	0	0	0	1	0	0	0	0	0	0	0	0
D	0	1	0	1	0	0	0	0	0	0	0	0
I	0	1	0	1	0	0	0	0	0	0	0	0
R	0	1	0	1	0	0	0	0	0	0	0	0
A	0	1	0	1	0	0	0	0	0	0	0	0
L	0	1	0	1	0	0	0	1	0	0	1	0
S	0	1	0	1	0	0	0	1	0	0	1	0
K	0	1	0	1	0	0	1	1	0	0	1	0
R	0	1	0	0	0	0	1	1	0	0	1	0
F	0	1	0	0	0	1	2	2	1	0	1	1
Q	0	0	0	0	0	1	2	2	1	0	1	1
N	0	0	1	0	0	1	2	2	1	0	1	1
P	0	0	1	0	0	1	2	2	1	0	1	1
L	0	0	1	0	0	1	2	2	1	0	1	1
I	0	0	1	0	1	1	2	1	1	0	0	1
S	0	0	1	0	1	1	2	1	1	0	0	1
G	0	0	1	0	1	1	1	1	1	0	0	1
L	0	0	1	0	1	1	1	1	1	0	0	1
R	0	0	1	0	1	0	0	0	0	0	0	0
V	0	0	1	0	1	0	0	0	0	0	0	0
V	0	0	0	0	1	0	1	1	0	0	0	0
Q	0	0	0	0	1	0	1	1	0	0	0	0
W	0	0	0	0	2	1	1	1	0	0	0	0
A	0	0	0	1	1	1	1	1	0	0	0	0
T	0	0	0	1	1	1	1	1	0	0	0	0
G	0	0	0	1	1	1	1	1	0	0	0	0
A	0	0	0	1	1	1	1	1	0	0	0	1
H	0	0	0	1	1	1	1	1	0	0	0	1
Y	0	0	0	1	1	1	1	1	0	0	0	1
K	0	0	0	1	1	1	0	0	0	0	0	1
L	0	0	0	1	1	1	0	0	0	0	0	1
K	0	0	0	1	0	0	0	0	0	0	0	1
P	0	0	0	0	0	0	0	0	0	0	0	1
I	0	0	0	0	0	0	0	0	0	0	0	1
L	0	0	0	0	0	0	0	0	0	0	0	1
D	0	0	0	0	0	0	0	0	0	0	0	0
D	0	0	0	0	0	0	0	0	0	0	0	0
L	0	0	0	0	0	0	0	0	0	0	0	0
N	0	1	0	0	0	0	0	0	1	0	0	0
V	1	1	0	0	0	0	0	0	1	0	0	0
F	1	1	0	0	0	0	0	0	1	0	0	0
P	1	1	0	0	0	0	0	0	1	0	0	0
S	1	1	0	0	0	0	0	0	1	0	0	0
L	1	1	0	0	0	0	0	0	1	0	0	0
C	1	1	0	0	0	0	0	0	1	0	0	0
L	1	1	0	0	0	0	0	0	1	0	0	0
V	1	1	0	0	0	0	0	0	1	0	0	0
V	1	0	0	0	0	0	0	0	0	0	0	0
G	0	0	0	0	0	0	0	0	0	0	0	0
D	0	0	0	0	0	0	0	0	0	0	0	0
G	0	0	0	0	0	0	0	0	0	0	0	0
S	0	0	0	0	0	0	0	0	0	0	0	1
G	0	0	0	0	0	0	0	0	0	0	0	1
G	0	0	0	0	0	0	0	0	0	0	0	1
I	0	0	0	0	1	0	0	1	0	0	0	1
S	0	0	0	0	1	0	0	1	0	0	0	1
R	0	0	0	0	1	0	0	1	0	0	0	1
A	0	0	0	0	1	0	0	1	0	0	0	1
V	0	0	0	1	1	0	0	1	0	0	0	1
L	0	0	0	1	1	0	0	1	0	0	0	1
N	0	0	0	1	1	0	0	1	1	0	0	0
M	1	0	0	1	1	0	0	2	1	0	0	0
F	1	0	0	1	1	0	0	2	1	0	0	0
P	1	0	0	1	0	0	0	1	1	0	0	0
D	1	0	0	1	0	0	0	1	1	0	1	0
A	1	0	0	1	0	0	0	1	1	0	1	0
K	1	0	0	1	0	0	0	1	1	0	1	0
L	1	0	0	0	0	0	0	1	2	0	1	0
V	1	0	0	0	0	0	0	1	2	0	1	0
F	1	0	0	0	0	0	0	1	1	0	1	0
N	0	0	0	0	0	0	0	0	1	0	1	0
S	0	1	0	0	0	0	0	0	2	0	1	0
L	0	1	0	0	0	0	0	0	2	0	1	0
L	0	1	0	0	0	0	0	0	2	0	0	0
E	0	2	0	0	0	0	0	0	2	0	0	0
V	0	2	0	0	0	0	0	0	2	0	0	0
N	0	2	0	0	0	0	0	0	1	0	0	0
D	0	2	0	0	0	0	0	0	1	0	0	0
L	0	2	1	0	0	0	0	1	2	0	0	1
M	0	2	1	0	0	0	0	1	2	0	0	1
A	0	1	1	0	0	0	0	1	1	0	0	1
S	0	1	1	0	0	0	0	1	1	0	0	1
G	0	1	1	0	0	0	0	1	1	0	0	1
T	0	0	1	0	0	0	0	1	1	0	0	1
H	0	0	2	0	0	0	0	1	1	0	1	1
P	0	0	2	0	0	0	0	1	1	0	1	1
L	0	0	2	0	0	0	0	1	1	0	1	1
P	0	0	1	0	0	0	0	0	0	0	1	0
P	0	0	1	0	0	0	0	0	0	0	1	0
S	0	0	1	0	0	0	0	0	0	0	1	0
A	0	0	1	0	0	0	0	0	0	0	1	0
I	0	0	1	0	0	0	0	0	1	0	1	0
M	0	0	1	0	0	0	0	0	1	0	1	0
S	0	0	0	0	0	0	0	0	1	0	0	0
G	0	0	0	0	0	0	0	0	1	0	0	0
G	0	0	0	0	0	0	0	0	1	0	0	0
D	0	0	0	0	0	0	0	0	1	0	0	0
D	0	1	0	0	0	0	0	0	1	0	0	0
I	0	1	0	0	0	0	0	0	1	0	0	0
V	0	1	0	0	0	0	0	0	1	0	0	0
S	0	1	0	0	0	0	0	0	0	0	0	0
R	0	1	0	0	1	0	0	1	0	0	0	0
V	0	1	0	0	1	0	0	1	0	0	0	0
I	0	1	0	0	1	0	0	1	0	0	0	0
D	0	1	0	0	1	0	0	1	0	0	0	0
F	0	1	0	0	1	0	0	1	0	0	0	0
D	0	0	0	0	1	0	0	1	0	0	0	0
S	0	0	0	0	1	0	0	1	1	0	0	0
I	0	0	0	0	1	0	0	1	1	0	0	0
W	0	0	0	0	1	0	0	1	1	0	0	0
E	0	0	0	0	0	0	0	0	1	0	0	0
K	0	0	1	0	0	0	0	0	1	0	0	0
P	0	0	1	0	0	0	0	0	1	1	0	0
S	0	0	1	0	0	0	0	0	1	1	0	0
D	0	0	1	1	0	0	0	0	1	1	0	0
L	0	0	1	1	0	0	1	0	1	2	0	0
R	0	0	1	1	0	0	1	1	0	2	0	0
N	0	0	1	1	0	0	1	1	0	2	0	0
L	0	0	1	1	0	0	1	1	0	2	0	0
T	0	0	1	1	0	0	1	1	1	2	0	0
T	0	0	0	1	0	0	1	1	1	2	0	0
W	0	0	0	1	0	0	2	1	1	1	0	0
K	0	0	0	1	0	0	2	1	1	1	0	0
Y	0	0	0	0	0	0	2	1	1	1	0	0
F	0	0	0	0	0	0	1	1	1	0	0	0
Q	0	0	0	0	0	0	1	0	1	0	0	0
S	0	0	0	0	0	0	1	0	1	0	0	0
V	0	0	0	1	0	0	2	1	1	0	0	0
Q	0	0	0	1	0	0	2	1	0	0	0	0
K	0	0	0	1	0	0	3	1	0	0	0	1
R	0	0	0	1	0	0	2	1	0	0	0	1
V	0	0	0	1	0	0	2	1	0	0	0	1
N	0	0	0	1	0	0	2	1	0	0	0	1
M	0	0	0	1	0	0	2	1	0	0	0	1
S	0	0	0	1	0	0	2	1	0	0	0	1
Y	0	0	0	1	0	0	2	1	0	0	0	1
D	0	0	0	0	0	0	1	0	0	0	0	1
L	0	0	0	0	0	0	1	0	0	0	0	1
I	0	0	0	0	0	0	0	0	0	0	0	0
I	0	0	0	0	0	0	0	0	0	0	0	0
C	0	0	0	0	0	0	0	0	0	0	0	0
D	0	0	0	0	0	0	0	0	0	0	0	0
A	0	0	0	0	0	1	0	0	0	0	0	0
E	0	0	0	0	0	1	0	0	0	0	0	0
V	0	0	0	0	0	1	0	0	0	1	0	0
T	0	0	0	0	0	1	0	0	0	1	0	0
D	0	0	0	0	0	1	0	0	0	1	0	0
I	0	0	1	0	1	1	0	0	0	1	1	1
A	0	1	1	0	1	1	0	0	0	1	1	1
S	0	2	1	1	1	1	0	0	0	1	1	1
I	0	2	1	1	1	1	0	0	0	1	1	1
N	0	2	1	1	1	0	0	0	0	1	1	1
R	0	2	1	1	1	0	0	1	0	1	1	1
I	0	2	1	1	1	0	0	1	0	0	1	1
T	0	2	1	1	1	0	0	1	1	0	1	1
L	0	2	1	1	1	0	0	1	1	0	1	1
L	0	2	0	1	0	0	0	2	2	0	0	0
M	0	1	0	1	0	0	0	2	2	0	0	0
S	0	0	0	0	0	0	0	2	2	0	0	0
D	0	0	0	0	0	0	0	2	2	0	0	0
F	0	0	0	0	0	0	0	2	2	0	0	0
A	0	0	0	1	0	0	0	2	2	1	0	0
L	0	0	0	1	1	0	0	3	3	1	0	0
S	0	0	0	1	1	0	0	3	3	1	0	0
I	0	0	0	1	1	0	0	3	3	1	0	0
D	0	0	0	1	1	0	0	2	2	1	0	0
G	0	0	0	1	1	0	0	2	2	1	0	0
P	0	0	0	1	1	0	0	3	2	1	0	0
L	0	0	0	1	1	0	0	3	2	1	0	0
Y	0	0	0	1	1	0	0	3	3	1	0	0
L	0	1	0	0	1	0	0	3	3	0	0	0
V	1	1	0	0	0	0	0	2	2	0	1	0
F	1	1	0	0	0	0	0	2	1	0	1	0
K	1	1	0	0	0	0	0	2	1	0	1	0
T	1	1	0	0	0	0	0	2	1	0	1	0
Y	1	1	0	0	0	0	0	2	1	0	1	0
G	1	2	0	1	1	0	0	2	1	1	1	0
T	1	2	0	1	1	0	0	2	1	1	1	0
M	1	2	0	1	1	0	0	2	0	1	1	0
L	1	1	0	1	1	0	0	1	0	1	1	0
V	0	1	0	1	1	0	0	1	0	1	0	0
N	0	1	0	1	1	0	0	1	0	1	0	0
P	0	1	0	1	1	1	0	1	0	1	0	0
E	0	1	0	1	1	1	0	1	0	1	0	0
Y	0	1	0	1	1	1	1	1	0	1	0	0
R	0	0	0	0	0	1	1	0	0	0	0	0
A	0	0	1	0	0	1	1	1	0	0	1	0
I	0	0	1	0	0	1	1	1	0	0	1	0
Q	0	0	1	0	0	1	1	1	0	0	1	0
H	0	0	1	0	0	1	1	1	1	0	1	0
L	0	0	1	0	0	1	1	1	1	0	1	0
S	0	0	1	0	0	0	1	1	1	0	1	0
R	0	0	1	0	1	0	2	2	1	0	1	0
A	1	0	1	0	1	0	1	2	1	0	1	0
F	1	0	2	0	1	0	1	2	1	0	1	0
P	1	0	1	0	1	0	1	1	1	0	0	0
S	1	1	1	0	1	0	1	1	1	0	0	0
V	1	1	1	0	1	0	1	1	1	0	0	0
T	1	1	1	0	1	0	1	1	0	0	0	0
G	1	1	1	0	1	0	1	1	0	0	0	0
F	1	2	2	0	1	0	1	2	0	0	1	0
I	1	2	2	0	0	0	0	1	0	0	1	0
T	0	2	2	0	0	0	0	1	0	0	1	0
Q	0	2	1	0	0	0	0	1	0	0	1	0
M	0	2	1	0	1	0	0	1	1	1	1	0
T	0	2	1	1	2	0	0	2	1	2	1	0
S	0	2	1	1	3	0	0	2	1	2	1	0
S	0	2	1	1	3	0	0	2	1	2	1	0
F	0	2	1	1	4	0	0	3	1	3	1	1
S	0	1	0	1	4	0	0	2	1	3	0	1
S	0	1	0	1	4	0	0	2	1	3	0	1
E	0	1	0	2	4	0	0	2	1	3	0	1
L	0	1	0	2	4	0	0	2	1	3	0	1
Y	0	1	0	3	3	0	0	2	0	2	0	1
L	0	0	0	2	2	0	1	1	0	1	0	1
R	1	0	0	2	1	0	1	2	0	1	1	1
F	1	0	0	2	1	0	1	2	0	1	1	1
S	1	0	0	2	0	0	1	1	0	0	1	0
K	1	0	0	2	0	0	1	1	0	0	1	0
R	1	0	0	2	0	0	1	1	0	0	1	0
G	1	0	0	1	0	0	2	2	0	0	1	0
K	1	0	0	1	0	0	2	2	0	0	1	0
F	1	0	0	0	0	0	2	2	0	0	1	0
F	1	0	0	0	0	0	1	2	0	0	1	0
R	0	0	0	0	0	0	1	1	0	0	0	0
D	0	0	0	0	0	0	1	1	0	0	0	0
A	0	0	0	0	0	1	1	1	0	0	0	1
E	1	0	0	0	0	1	1	1	0	0	0	1
Y	1	0	0	0	0	1	1	1	0	0	0	1
L	1	0	0	0	0	1	0	0	0	0	0	1
T	1	0	0	0	0	1	0	0	0	0	0	1
S	1	0	0	0	0	1	0	0	0	0	0	1
S	1	1	0	0	0	1	0	0	1	0	0	1
T	1	1	1	0	0	1	0	1	2	0	1	2
L	1	1	1	0	0	1	1	1	2	0	1	2
R	1	1	1	0	0	0	1	1	2	0	1	1
E	0	1	1	0	0	0	1	1	2	0	1	1
M	0	1	1	0	0	0	1	1	2	0	1	1
S	0	1	1	0	0	0	1	1	2	0	1	1
L	0	1	1	0	0	0	1	1	2	0	1	1
V	0	1	1	1	0	0	1	1	2	0	1	1
L	0	0	1	1	0	0	1	1	1	0	1	1
F	0	0	0	1	0	0	1	0	0	0	0	0
N	0	0	0	1	0	0	0	0	0	0	0	0
C	0	0	0	1	0	0	0	0	0	0	0	0
S	0	0	0	1	0	0	0	0	0	0	0	0
S	0	0	0	1	0	0	0	0	0	0	0	0
P	0	0	0	1	0	0	0	0	0	0	0	0
K	0	0	0	1	0	0	0	0	0	0	0	0
S	0	0	0	0	0	1	0	0	0	0	0	0
E	0	0	0	0	0	1	0	0	0	0	0	0
M	0	0	0	1	0	1	1	1	0	1	0	0
Q	0	0	0	1	0	1	1	1	0	1	0	0
R	0	0	0	1	0	1	1	1	0	1	0	0
A	0	0	0	1	0	1	2	1	0	1	0	1
R	0	0	0	1	0	1	2	1	1	1	0	1
S	0	0	0	1	0	1	2	1	1	1	0	1
L	0	0	0	1	0	1	2	1	1	1	0	1
N	1	0	0	1	0	0	2	1	1	1	0	1
Y	1	0	0	1	0	0	2	1	1	1	0	1
Q	1	0	0	0	0	0	1	0	1	0	0	1
D	1	0	0	0	0	0	1	0	1	0	0	1
L	1	0	0	0	0	0	1	0	1	0	0	1
V	1	0	0	0	0	0	0	0	1	0	0	0
R	1	0	0	0	0	0	0	0	0	0	0	0
G	1	0	0	0	0	0	0	0	0	0	0	0
F	1	0	0	0	0	0	0	0	0	0	0	0
P	0	0	0	0	0	0	0	0	0	0	0	0
E	0	0	0	0	0	0	0	0	0	0	0	0
E	0	0	0	0	0	0	0	0	0	0	0	0
I	0	0	0	0	0	0	0	1	0	0	0	0
I	0	0	0	0	1	0	0	1	0	0	0	0
S	0	0	0	0	1	0	0	1	0	0	0	0
N	0	0	0	0	1	0	0	1	0	0	0	0
P	1	0	0	0	1	0	0	1	0	0	0	0
Y	1	0	0	0	1	0	0	1	0	0	0	0
N	1	0	0	0	1	0	0	1	0	0	0	0
E	1	0	0	0	1	0	0	1	0	0	0	0
M	1	0	0	0	1	0	0	1	0	0	0	0
I	1	0	0	0	1	0	0	0	0	0	0	0
I	1	0	0	0	0	0	0	0	0	0	0	0
T	1	0	0	0	0	0	0	0	0	0	0	0
L	1	0	0	0	0	0	0	0	0	1	0	0
I	0	0	0	0	0	0	0	0	0	1	0	0
D	0	0	0	0	0	0	0	0	0	2	0	0
S	0	0	0	0	0	0	0	0	0	2	0	0
D	0	0	0	0	0	0	0	0	0	2	0	0
V	0	0	0	0	0	1	0	0	0	2	0	0
E	0	0	0	0	0	1	0	0	0	2	0	0
S	0	0	0	0	0	1	0	0	0	2	0	0
F	0	0	0	0	0	1	0	0	0	2	0	0
L	0	0	0	0	0	1	0	0	0	1	0	0
V	0	0	0	0	0	1	0	0	0	1	0	0
H	0	0	0	0	0	1	0	0	0	0	0	1
K	0	0	0	0	0	1	0	0	0	0	0	1
M	0	0	0	0	0	1	0	0	0	0	0	1
V	0	0	0	0	0	0	0	0	0	0	0	1
D	0	0	0	0	0	0	0	0	0	0	0	1
D	0	0	0	0	0	0	0	0	0	0	0	1
L	0	0	0	0	0	0	0	0	0	0	0	1
E	0	0	0	1	0	0	0	0	0	0	0	1
L	0	0	0	1	0	0	0	1	0	0	0	1
Q	0	0	0	1	0	0	0	1	0	0	0	0
R	0	0	0	1	0	0	0	1	0	0	0	0
G	0	0	0	1	0	0	0	1	0	0	0	0
T	0	0	0	1	0	0	0	1	0	0	0	0
L	0	0	0	1	0	0	0	1	0	0	0	0
S	0	0	0	1	0	0	0	1	0	0	0	0
K	0	0	0	1	1	0	0	2	1	0	1	0
M	0	0	0	0	1	0	0	2	1	0	1	0
A	0	0	0	0	1	0	0	1	2	0	1	0
V	1	1	0	0	2	0	0	2	2	0	2	0
I	1	1	0	0	2	0	0	2	2	0	2	0
I	1	1	0	0	2	0	0	2	2	0	2	0
A	1	1	0	1	2	0	0	2	2	0	2	0
I	1	1	0	1	2	0	0	3	3	0	2	0
M	1	1	0	1	2	0	0	4	3	0	3	0
I	1	1	0	1	1	0	0	3	2	0	2	0
V	2	1	0	1	1	0	0	3	2	0	2	0
F	2	1	0	1	1	0	0	3	1	0	2	0
S	1	0	0	1	0	0	0	2	1	0	1	0
N	1	0	0	1	0	0	0	2	1	0	1	0
R	1	0	1	1	0	0	1	3	1	0	1	0
V	1	0	1	0	0	0	1	3	1	0	1	0
F	1	0	1	0	0	0	1	2	0	0	1	0
N	1	0	1	0	0	0	1	1	0	0	0	0
V	1	0	1	0	0	0	1	1	0	0	0	0
S	0	0	1	0	0	0	1	1	0	0	0	0
K	0	0	1	0	0	0	1	1	0	0	0	0
P	0	0	1	0	0	0	1	1	0	0	0	0
L	0	0	1	0	0	0	1	1	0	0	0	0
T	0	0	0	0	0	0	0	0	0	0	0	0
D	0	0	0	0	0	0	0	0	0	0	0	0
P	0	0	0	0	0	0	0	0	0	0	0	0
L	0	0	0	1	0	0	0	0	0	0	0	0
F	1	0	0	1	0	0	0	0	0	0	0	0
Y	1	0	1	1	0	0	0	0	0	0	0	0
P	1	0	1	1	0	0	0	0	0	0	0	0
P	1	0	1	1	0	0	0	0	0	1	0	0
S	1	0	1	1	0	0	0	0	0	1	0	0
D	1	0	1	1	0	0	0	0	0	1	0	0
P	1	0	1	1	0	0	0	0	0	1	0	0
K	1	0	1	1	0	0	0	0	0	1	0	0
[truncated: 129 more rows]

## Sheet: CVS-11_MHCI
	HLA-A24	HLA-A26	HLA-B7	HLA-A3	HLA-B58	HLA-B44	HLA-B27	HLA-B62	HLA-A2	HLA-A1	HLA-B8	HLA-B39
M	0	0	0	0	0	0	0	0	0	0	0	0
L	0	0	0	0	0	0	0	0	0	0	0	0
D	0	0	0	0	0	0	0	0	0	0	0	0
P	0	0	0	0	0	0	0	0	0	0	0	0
G	0	0	0	0	0	0	0	0	0	0	0	0
E	0	0	0	0	0	0	0	0	0	0	0	0
V	1	0	0	0	0	0	0	0	0	0	0	0
Y	1	0	0	0	0	0	0	0	0	0	0	0
D	1	0	0	0	0	0	0	0	0	0	0	0
D	1	0	0	0	0	0	0	0	0	0	0	0
P	1	0	0	0	0	0	0	0	0	0	0	0
I	1	0	0	0	0	0	0	0	0	0	0	0
D	1	0	0	0	0	0	0	0	0	0	0	0
P	1	0	0	0	0	0	0	0	0	0	0	0
I	1	0	0	0	0	0	0	0	0	0	0	0
E	0	0	0	0	0	0	0	0	0	0	0	0
S	0	0	0	0	0	0	0	0	0	0	0	0
E	0	0	0	0	0	0	0	0	0	0	0	0
A	0	0	0	0	0	1	0	0	0	0	0	0
E	0	0	0	0	0	1	0	0	0	0	0	0
P	0	0	0	0	0	1	0	0	0	0	0	0
R	0	0	0	0	0	1	0	0	0	0	0	0
G	0	0	0	0	0	1	0	0	0	0	0	0
T	0	0	0	0	0	1	0	0	0	0	0	0
P	0	0	0	0	0	1	0	0	0	0	0	0
T	0	0	0	0	0	1	0	0	0	0	0	0
V	0	0	0	0	0	1	0	0	0	0	0	0
P	0	0	0	0	0	0	0	0	0	0	0	0
N	0	0	0	0	0	0	0	0	0	0	0	0
I	0	0	0	0	0	0	0	1	0	0	0	0
L	0	0	0	0	0	0	0	1	0	0	0	0
R	0	0	0	0	0	0	0	1	0	0	0	0
N	0	0	0	0	0	0	0	1	0	0	0	0
S	0	0	0	0	0	0	0	1	0	0	0	1
D	1	0	0	0	0	0	0	1	0	0	0	1
Y	1	0	0	0	0	0	0	1	0	0	0	1
N	1	0	0	0	0	0	0	1	0	0	0	1
L	1	0	0	0	0	0	0	1	0	0	0	1
N	1	0	0	0	0	0	0	0	0	0	0	1
S	1	0	0	0	0	0	0	0	0	0	0	1
P	1	0	0	0	0	0	0	0	0	0	0	1
L	1	0	0	0	0	0	0	0	0	0	0	1
I	1	0	0	0	0	1	0	0	0	0	0	1
E	0	0	0	0	0	1	0	0	0	0	0	1
D	0	0	0	0	0	1	0	0	0	0	0	1
P	0	0	0	0	0	1	0	0	0	0	0	1
A	0	0	0	0	0	1	0	0	0	0	0	1
K	0	0	0	0	0	1	0	0	0	0	0	1
L	0	0	0	0	0	1	0	0	0	0	0	1
M	0	0	0	0	0	1	0	0	0	0	0	1
L	0	0	0	0	0	1	0	0	0	0	0	1
E	0	0	0	0	0	0	0	0	0	0	0	0
W	0	1	0	0	0	0	0	1	0	1	1	0
L	0	1	0	0	0	0	0	1	0	1	1	0
K	0	1	0	0	1	0	0	1	0	1	1	0
T	0	1	0	0	1	0	0	1	0	1	1	0
G	0	1	0	0	1	0	0	1	0	1	1	0
N	0	1	0	0	1	0	0	1	0	1	1	0
R	0	1	1	0	1	0	0	1	0	1	1	0
P	0	1	1	0	1	0	0	1	0	1	1	0
Y	0	1	1	0	1	0	0	1	0	1	1	0
R	0	0	1	0	1	0	0	0	0	0	0	0
M	0	0	1	0	1	0	0	0	0	0	0	0
T	0	0	1	0	0	0	0	0	0	0	0	0
L	0	0	1	0	0	0	0	1	0	1	0	0
T	0	0	1	0	0	0	0	1	0	1	0	0
D	0	0	1	0	0	0	0	1	0	1	0	0
N	0	0	0	0	0	0	0	1	0	1	0	0
C	0	0	0	1	0	0	0	1	0	1	0	0
S	0	0	0	1	0	0	0	1	0	1	0	0
R	0	0	0	2	1	0	0	2	0	2	0	0
S	1	0	0	2	1	0	0	2	0	2	0	0
Y	1	0	0	2	1	0	0	2	0	2	0	0
K	1	0	0	3	1	0	0	1	0	1	0	0
V	1	0	0	3	1	0	0	1	1	1	0	0
L	1	0	0	3	1	0	0	1	1	1	0	0
K	1	0	0	3	1	0	0	1	1	1	0	0
D	1	0	0	2	1	0	0	1	1	1	0	0
Y	1	0	0	2	1	0	0	1	1	1	0	0
F	1	0	0	1	0	0	0	0	1	0	1	0
K	0	0	0	1	0	0	1	0	1	0	1	0
K	0	0	0	1	0	0	1	0	1	1	1	0
V	0	0	0	0	0	0	1	0	1	1	1	0
D	0	0	0	0	0	0	1	0	0	1	1	0
L	0	0	0	0	0	0	1	0	0	1	1	0
G	0	0	0	0	0	0	1	0	0	1	1	0
S	0	0	0	0	0	0	1	0	0	1	1	0
L	0	0	0	0	0	0	1	0	0	1	1	0
K	0	0	0	0	0	0	1	0	0	1	0	0
V	0	0	0	0	0	0	0	0	0	1	0	0
G	0	0	0	0	0	0	0	0	0	0	0	0
G	0	0	0	0	0	0	0	0	0	0	0	0
T	0	0	1	0	0	0	0	0	0	0	0	1
A	0	0	1	0	1	0	0	0	0	0	0	1
A	0	0	1	0	1	1	0	1	1	0	0	2
Q	0	0	1	0	1	1	0	1	1	0	0	2
S	0	0	1	0	1	1	0	1	1	0	0	2
M	0	0	1	0	1	1	0	1	1	0	0	2
V	0	0	1	0	1	1	0	1	1	0	0	2
S	0	0	1	0	1	1	0	1	1	0	0	2
L	0	0	1	0	1	1	0	1	1	0	0	2
W	0	0	0	0	1	1	0	1	1	0	0	1
L	0	0	0	0	0	1	0	1	1	0	0	1
C	0	0	0	0	0	0	0	0	0	0	0	0
G	0	0	0	0	0	0	0	0	0	0	0	0
A	0	0	0	0	0	0	0	0	0	0	0	0
H	0	0	0	0	0	0	0	0	0	0	0	0
S	0	0	0	0	0	0	0	0	0	0	0	0
E	0	0	0	0	0	0	0	0	0	0	0	0
S	0	0	0	0	0	0	0	0	0	0	0	0
N	0	0	0	0	0	0	0	0	0	0	0	0
R	0	0	1	0	0	0	0	0	0	0	0	0
S	0	0	1	0	0	0	0	0	0	0	0	0
R	0	0	1	0	0	0	1	0	0	0	0	0
R	0	0	1	0	1	0	1	0	0	0	0	0
C	0	1	1	1	1	0	1	0	0	1	0	0
I	0	1	1	1	1	0	1	0	0	2	0	0
T	0	1	1	1	1	0	1	0	0	2	0	0
D	0	1	1	1	1	0	1	0	0	2	0	0
L	0	1	1	1	1	0	1	0	0	2	0	0
A	0	1	0	1	1	0	1	0	0	2	0	0
H	0	1	0	1	1	0	1	0	0	2	1	0
F	0	1	0	1	1	0	0	0	0	2	1	0
Y	0	1	0	2	0	0	0	0	0	2	1	0
S	0	0	0	1	0	0	0	0	0	1	1	0
K	0	0	0	1	1	0	0	0	0	0	1	0
S	0	0	0	1	1	0	0	0	0	0	1	0
S	0	0	0	1	1	0	0	0	0	0	1	0
P	0	0	0	1	1	0	0	0	0	0	1	0
I	0	0	0	1	1	1	0	0	0	0	2	0
E	0	0	0	1	1	1	0	0	0	0	1	0
K	0	0	0	1	1	1	0	0	0	0	1	0
L	0	0	0	1	1	1	0	0	0	0	1	0
L	0	0	0	1	1	1	0	0	0	0	1	0
N	0	0	0	1	0	1	0	0	0	0	1	0
C	0	0	0	1	0	1	0	0	0	0	1	0
T	0	0	0	1	0	1	0	0	0	0	1	0
L	0	0	0	1	0	1	0	0	0	0	1	0
G	0	0	0	1	0	0	0	0	0	0	0	0
N	0	0	0	1	0	0	0	0	0	0	0	0
R	0	0	0	1	0	0	0	0	0	0	0	0
G	0	0	0	0	0	0	0	0	0	0	0	0
L	0	0	0	0	0	0	0	0	0	0	0	0
R	0	0	0	0	0	0	0	0	0	0	0	0
I	0	0	0	0	0	0	0	0	0	0	0	0
P	0	0	0	0	0	0	0	0	0	0	0	0
P	0	0	0	0	0	0	0	0	0	0	0	0
E	0	0	0	0	0	0	0	0	0	0	0	0
G	0	0	0	0	0	0	0	0	1	0	0	0
V	0	0	0	0	0	0	0	0	1	0	0	0
L	0	0	0	0	0	0	0	0	1	0	0	0
N	0	0	0	0	0	0	0	0	1	0	0	0
C	0	0	0	1	0	0	0	0	1	0	0	0
L	0	0	0	1	0	0	0	0	1	0	0	0
E	0	0	0	1	0	0	1	0	1	0	0	0
R	0	0	0	1	0	0	1	0	1	0	0	0
V	0	0	0	1	0	0	1	0	1	0	0	0
N	0	0	0	1	0	0	1	0	0	1	0	0
Y	0	0	0	1	0	0	1	0	0	1	1	0
D	0	0	0	1	0	0	1	0	0	1	1	0
K	0	0	0	1	0	0	1	0	0	1	1	0
A	0	0	0	0	0	0	1	0	0	1	1	0
F	0	0	0	0	0	0	1	1	0	1	1	0
G	0	0	0	0	0	0	1	1	0	1	1	0
R	0	0	0	0	0	0	1	1	0	1	1	0
Y	0	1	0	1	0	0	1	2	0	2	1	0
L	0	1	0	1	1	0	1	2	1	1	1	0
A	0	1	0	1	1	0	1	2	1	1	0	0
N	1	2	0	1	2	0	1	2	1	2	0	0
T	1	2	0	1	2	0	1	2	1	2	0	0
Y	1	2	0	1	3	0	1	2	2	3	0	0
S	1	2	0	1	3	0	1	1	2	3	0	1
S	1	2	0	1	3	0	0	1	2	3	0	1
Y	1	2	0	1	3	0	0	2	3	3	1	2
L	1	2	0	1	3	0	0	2	3	2	1	2
F	1	2	0	1	2	0	0	2	2	2	2	2
F	1	2	0	1	2	0	0	2	2	2	2	2
H	0	1	0	1	1	0	0	2	2	1	2	2
V	0	1	1	1	1	0	0	2	2	1	3	2
I	0	1	1	1	0	0	0	2	1	0	3	2
T	0	1	1	1	1	0	0	2	1	0	3	1
L	0	1	1	1	1	0	0	2	1	0	3	1
Y	0	1	1	1	1	0	0	1	0	0	2	0
M	0	0	1	0	1	0	0	0	0	0	2	0
N	0	0	1	0	1	0	0	0	0	0	1	0
A	0	0	1	0	1	0	0	0	0	0	1	0
L	0	0	1	0	1	0	0	0	0	0	1	0
D	0	0	0	0	1	0	0	0	0	0	0	0
W	0	0	0	0	1	0	0	0	0	0	0	0
E	0	0	0	0	0	1	0	0	0	0	0	1
E	0	0	0	0	0	1	0	0	0	0	0	1
E	0	0	0	0	0	1	0	0	0	0	0	1
K	0	0	0	0	0	1	0	0	0	0	0	1
T	0	0	0	0	0	1	0	0	0	0	0	1
I	0	0	0	0	0	1	0	0	0	0	0	1
L	0	0	0	0	0	1	0	0	0	0	0	1
A	0	0	0	0	0	1	0	0	1	0	0	1
L	0	0	0	0	0	1	0	0	1	0	0	1
W	0	0	0	0	0	0	0	0	1	0	0	0
K	0	0	0	0	0	0	0	0	1	0	0	0
D	0	0	0	0	0	0	0	0	1	0	0	0
I	0	0	0	0	0	0	0	0	1	0	0	0
T	0	0	0	0	0	0	0	0	1	0	0	0
S	0	0	0	0	0	0	0	0	1	1	0	0
V	0	0	0	0	0	0	0	0	1	1	0	0
D	0	1	0	0	0	0	0	0	0	1	0	0
T	0	1	0	0	0	0	0	0	0	1	0	0
E	0	1	0	0	0	0	0	0	0	1	0	0
K	0	1	0	0	0	0	0	0	0	1	0	0
D	0	1	0	0	0	0	0	0	0	1	0	0
L	0	1	0	0	0	0	0	0	0	1	0	0
V	0	1	0	0	0	0	0	0	0	1	0	0
K	0	1	0	0	0	0	0	0	0	0	0	0
F	0	1	0	0	0	0	0	0	0	0	0	1
K	0	0	0	0	0	0	0	0	0	0	0	1
D	0	0	0	0	0	0	0	0	0	0	0	1
Q	0	0	0	0	0	0	0	0	0	0	0	1
I	0	0	0	0	0	0	0	0	0	0	0	1
W	0	0	0	0	0	0	0	0	0	0	0	1
G	0	0	0	0	0	0	0	1	0	0	0	1
L	0	0	0	0	0	0	0	1	1	0	0	1
L	0	1	0	0	1	0	0	2	1	1	0	1
I	0	1	0	0	1	0	0	2	1	1	0	0
V	0	1	0	0	1	0	0	2	1	1	0	0
T	0	1	0	0	1	0	0	2	1	1	0	0
K	0	1	0	0	1	0	0	2	1	1	0	0
D	0	1	0	0	1	0	0	2	1	1	0	0
F	0	1	0	0	1	0	0	2	1	1	0	0
V	1	1	0	0	1	0	0	1	1	1	0	1
Y	2	1	0	0	2	0	0	2	0	2	0	1
S	2	0	0	0	1	0	0	1	0	1	0	1
Q	2	0	0	0	1	0	0	1	0	1	0	1
S	2	0	0	0	1	0	0	1	0	1	0	1
S	2	0	0	0	1	0	0	1	0	1	0	1
N	2	0	0	0	1	0	0	1	0	1	0	1
C	2	0	0	0	1	0	0	1	1	1	0	2
L	3	0	0	0	1	0	0	1	1	1	0	2
F	2	0	1	0	1	1	0	1	1	1	1	2
D	1	0	1	0	0	1	1	0	1	0	1	2
R	1	0	1	0	0	1	1	0	1	0	1	2
N	2	0	1	0	0	1	1	0	1	0	1	2
Y	3	0	1	0	0	1	1	0	1	1	1	2
T	3	0	1	0	0	1	1	0	2	1	1	2
L	3	0	1	0	0	1	1	0	2	1	1	2
M	3	0	1	1	0	1	1	0	1	1	1	1
L	2	0	1	1	0	1	1	0	1	1	1	1
K	2	0	0	1	0	0	1	0	1	1	0	0
D	2	0	0	1	0	0	0	0	1	1	0	0
L	3	0	0	1	0	0	0	0	1	1	1	0
F	2	0	0	1	0	0	0	1	2	1	2	0
L	1	0	0	1	0	0	0	1	2	0	2	0
S	1	0	0	1	0	0	1	1	1	0	2	1
R	2	0	0	1	0	0	1	1	1	0	2	1
F	2	0	0	0	0	0	1	1	1	0	2	1
N	2	0	0	0	0	0	1	1	1	0	2	1
S	2	0	0	0	0	0	1	1	1	0	2	1
L	2	0	0	0	0	0	1	1	1	0	2	1
M	1	0	0	0	0	0	1	1	1	0	1	1
I	1	0	0	1	0	0	1	0	0	0	0	1
L	1	0	0	2	1	0	1	1	0	1	0	1
L	1	0	0	2	1	0	0	1	0	1	0	0
S	0	0	0	2	1	0	0	1	0	1	0	0
P	0	0	0	2	1	0	0	1	0	1	0	0
P	0	0	0	2	1	1	0	1	0	1	0	0
E	0	0	1	2	1	1	0	1	0	1	0	0
P	0	0	1	2	1	1	0	1	0	1	0	0
R	0	0	1	2	1	1	0	1	0	1	0	0
Y	0	0	1	1	1	1	0	1	1	2	0	1
S	0	0	1	0	0	1	0	0	1	1	0	1
D	0	0	1	0	0	1	0	0	1	1	0	1
D	0	1	1	0	0	1	0	0	1	1	0	1
L	0	1	1	1	0	1	0	1	1	2	0	1
I	0	1	1	1	0	0	0	1	1	2	0	1
S	0	1	0	1	0	0	0	1	1	2	0	1
Q	0	1	0	1	0	0	0	1	1	2	0	1
L	0	1	0	1	0	0	0	1	1	2	0	1
C	0	1	0	1	0	0	0	1	0	1	0	0
Q	0	1	0	1	0	0	0	1	1	1	0	0
L	1	1	0	1	0	0	0	1	1	1	0	0
Y	1	0	0	1	0	0	0	1	1	1	0	0
I	1	0	0	0	0	0	0	0	1	0	0	0
A	1	0	0	0	0	0	0	0	1	0	0	0
G	1	0	0	0	0	0	0	0	1	0	0	0
D	1	0	0	0	0	0	0	0	1	0	0	0
Q	1	0	0	0	0	0	0	0	1	0	0	0
V	1	0	0	0	0	0	0	0	1	0	0	0
L	1	0	0	0	0	0	0	1	0	1	0	0
S	0	0	0	0	0	0	0	1	0	1	0	0
M	0	0	0	0	0	0	0	1	0	1	0	0
C	0	0	0	0	0	0	0	1	0	1	0	0
G	0	0	0	0	0	0	0	1	0	1	0	0
N	0	0	0	0	0	0	0	1	0	1	0	0
S	0	0	0	0	0	0	0	1	0	1	0	1
G	0	0	0	0	0	0	0	1	0	1	0	1
Y	0	0	0	0	0	0	0	1	0	1	0	1
E	0	1	0	0	0	0	0	1	0	0	0	1
V	0	1	0	0	0	0	0	1	0	0	0	1
I	0	1	0	0	0	0	0	1	0	0	0	1
K	0	1	0	0	0	0	0	1	0	0	0	1
I	0	1	0	0	0	0	0	1	0	0	0	1
L	0	1	0	0	0	1	0	1	0	0	0	1
E	0	1	1	0	0	1	0	1	0	0	1	0
P	0	1	1	0	0	1	0	1	0	0	1	0
Y	0	1	1	0	0	1	0	1	0	0	1	0
V	0	0	1	0	0	1	0	0	0	0	1	0
V	0	0	1	0	0	1	0	0	0	0	1	0
N	0	0	1	0	0	1	0	0	0	0	1	0
S	0	0	1	0	0	1	0	1	0	0	1	0
L	0	0	1	0	0	1	0	1	0	0	1	0
V	0	0	1	0	0	0	0	1	0	0	1	0
Q	0	0	0	0	0	0	1	1	0	0	1	1
R	0	0	0	0	0	0	1	1	0	0	1	1
A	0	0	0	0	0	0	1	1	0	0	1	1
E	0	0	0	0	0	0	1	1	0	0	1	1
K	0	0	0	0	0	0	1	2	0	0	2	1
F	0	0	0	0	0	0	1	2	0	0	2	1
R	0	0	0	0	0	0	1	1	0	0	2	1
P	0	0	0	0	0	0	1	1	0	0	2	1
L	0	0	0	0	0	0	1	1	0	0	2	1
I	0	0	0	0	0	0	0	1	0	0	1	0
H	0	0	1	0	0	0	0	1	0	0	1	0
P	0	0	1	0	0	0	0	1	0	0	1	0
L	0	0	1	0	0	0	0	1	0	0	1	0
G	0	0	1	0	0	0	0	0	0	0	0	0
D	0	0	1	0	0	0	0	0	0	0	0	0
F	0	0	2	0	0	0	0	0	0	0	0	0
P	0	0	2	0	0	0	0	0	0	0	0	0
M	0	0	2	0	0	0	0	0	0	0	0	0
F	0	1	2	0	0	0	0	0	1	0	1	1
I	0	1	1	0	0	0	0	0	1	0	1	1
K	0	1	1	0	0	0	0	0	1	0	1	1
D	0	1	1	0	0	0	0	0	1	0	1	1
K	0	1	1	0	1	0	0	1	1	0	1	1
V	0	1	1	0	1	0	0	1	1	0	1	1
N	0	1	0	0	1	0	0	1	1	0	1	1
Q	0	1	0	0	1	0	0	1	1	0	1	1
L	0	1	0	0	1	0	0	1	1	0	1	1
E	0	0	0	0	1	0	0	1	0	0	0	0
G	0	0	0	1	1	0	0	1	0	0	0	0
T	1	0	0	1	1	0	0	1	0	0	0	0
F	1	0	0	1	1	0	0	1	0	0	0	0
G	1	0	0	1	0	0	0	0	0	0	0	0
P	1	0	0	1	0	0	0	0	0	0	0	0
S	1	0	1	1	0	0	0	0	0	0	1	1
A	1	0	1	1	0	0	0	0	0	0	1	1
K	1	0	1	1	0	0	1	0	0	0	1	1
R	2	0	1	1	1	0	1	0	0	0	1	1
F	2	0	1	0	1	0	1	0	0	0	1	1
F	1	0	1	0	1	0	1	0	0	0	1	1
R	1	0	1	0	1	0	1	0	0	0	1	1
V	1	0	1	0	1	0	1	0	0	1	1	1
L	1	0	1	0	1	0	1	0	0	1	1	1
D	1	0	0	0	1	1	1	1	0	1	0	1
Q	1	0	0	0	1	1	1	1	0	1	0	1
F	1	0	0	0	1	1	0	1	0	1	0	1
D	0	0	0	0	0	1	0	1	0	1	0	1
N	0	1	0	1	0	1	0	2	0	2	0	1
I	0	1	0	1	0	1	0	2	0	2	0	1
H	0	1	0	1	0	1	0	2	0	2	0	1
D	0	2	0	1	0	1	0	2	0	1	0	1
L	0	2	0	2	0	1	0	2	0	1	0	1
V	0	2	0	2	0	0	0	1	0	1	0	0
F	0	2	0	2	1	0	0	1	0	1	0	0
V	0	2	0	2	1	0	0	1	0	1	0	0
Y	0	2	0	2	1	0	0	1	0	1	0	0
G	0	1	0	1	1	0	0	0	0	0	0	0
C	0	1	0	1	1	0	0	1	0	0	0	0
Y	0	1	0	1	1	0	1	1	0	0	1	1
R	0	0	0	1	1	0	1	1	0	0	1	1
H	0	0	0	0	1	0	1	1	0	0	1	1
W	0	0	0	0	1	0	1	1	0	0	1	1
G	0	0	0	0	0	0	1	1	0	0	1	1
H	0	0	0	0	0	0	1	1	0	0	1	1
P	0	0	0	0	0	0	1	1	0	0	1	1
Y	0	0	0	0	0	0	1	1	0	0	1	1
I	0	0	0	1	0	0	1	0	0	0	1	1
D	1	0	0	1	0	0	0	0	0	0	0	0
Y	1	1	0	1	0	0	1	1	0	0	0	0
R	1	1	0	1	0	0	1	1	0	0	0	0
K	1	1	0	1	0	0	1	1	0	0	0	0
G	1	1	0	1	0	0	1	1	1	0	0	0
L	1	1	0	1	0	0	1	1	1	0	0	0
S	1	1	0	1	0	0	1	1	1	0	0	0
K	1	1	0	2	0	0	1	1	1	0	0	0
L	1	1	0	1	0	0	1	1	1	0	0	0
Y	0	1	0	1	0	0	1	1	1	0	0	0
D	0	0	0	1	0	0	0	0	1	0	0	0
Q	0	0	0	1	0	0	0	0	1	0	0	0
V	0	0	0	1	0	0	0	0	1	0	0	0
H	0	0	0	1	0	0	0	0	0	0	0	0
I	0	0	0	1	0	0	0	1	0	0	0	0
K	0	0	0	1	0	0	0	1	0	0	0	0
K	0	0	0	0	0	0	0	1	0	0	0	0
V	0	0	0	0	0	0	0	1	0	0	0	0
I	0	0	0	0	0	0	0	1	0	0	0	0
D	0	0	0	0	0	0	0	1	0	0	0	0
K	0	0	0	0	0	0	0	1	0	0	0	0
S	0	0	0	0	0	0	0	1	0	0	0	0
Y	0	0	0	0	0	0	0	1	0	0	0	1
Q	0	0	0	0	0	0	0	0	0	0	0	1
E	0	0	0	0	0	0	0	0	0	0	0	1
C	0	0	0	1	0	0	0	0	0	0	0	1
L	0	0	0	1	0	0	0	0	0	0	0	1
A	0	0	0	1	0	0	0	0	0	0	0	2
S	0	0	0	1	0	0	0	0	0	0	0	2
D	0	0	0	1	1	0	0	0	0	0	0	2
L	0	0	0	1	1	0	0	0	0	0	0	2
A	0	0	0	1	1	0	1	0	0	0	1	1
R	0	0	0	1	1	0	1	0	0	0	1	1
R	0	0	0	2	1	0	1	0	0	0	1	1
I	0	0	0	2	1	0	1	1	0	0	1	1
L	0	0	0	2	1	0	2	1	0	0	1	1
R	0	0	0	2	1	0	2	1	0	0	1	0
W	0	0	0	2	2	0	2	1	0	0	1	0
G	0	0	0	2	1	0	2	1	0	1	1	0
F	0	0	0	2	1	0	2	1	0	1	2	0
D	0	0	0	2	1	0	1	1	0	1	1	0
K	0	0	0	2	1	0	1	1	0	1	1	0
Y	0	0	0	1	1	0	1	1	0	1	1	0
S	0	0	0	0	1	0	2	0	0	1	1	0
K	1	0	0	0	1	0	1	0	0	1	1	0
W	2	0	0	0	1	0	1	0	0	1	1	0
Y	2	0	0	1	0	0	1	0	0	2	1	0
L	2	0	0	1	0	0	1	0	0	1	1	0
D	2	0	0	1	0	0	1	0	0	1	0	0
S	2	0	0	1	0	0	1	0	0	1	0	0
R	3	0	0	1	0	0	1	1	0	1	1	0
F	3	0	0	1	0	0	1	1	0	1	1	0
L	3	0	0	1	0	0	0	1	0	1	1	0
A	2	0	0	1	0	0	1	1	0	1	1	0
R	1	0	0	1	0	0	1	1	0	1	1	0
D	1	0	0	0	0	0	1	1	0	0	1	0
H	1	0	0	0	0	0	1	1	0	0	1	0
P	1	0	0	0	0	0	1	1	0	0	1	0
L	1	0	0	0	0	0	1	1	0	0	1	0
T	0	0	1	0	1	0	1	0	0	0	0	0
P	0	0	1	0	1	0	1	0	0	0	0	0
Y	0	0	1	0	1	0	1	0	0	0	0	0
V	0	0	1	0	1	0	0	0	0	0	0	0
K	0	0	1	0	1	0	0	0	0	0	0	0
T	0	0	1	0	1	0	0	0	0	0	0	0
Q	0	0	1	0	1	0	0	0	0	0	0	0
T	0	0	1	0	1	0	0	0	0	0	0	0
W	0	0	2	0	1	0	0	0	0	0	1	0
P	0	0	1	0	0	0	0	0	0	0	1	0
P	0	0	1	0	0	0	0	0	0	0	1	0
K	0	0	1	0	0	0	0	0	0	0	1	0
H	0	0	1	0	0	0	0	0	0	0	1	0
I	0	0	1	0	1	0	0	0	0	0	1	0
V	0	0	1	0	1	0	0	0	0	0	1	0
D	0	0	1	0	1	0	0	0	0	0	1	0
L	0	0	1	0	1	0	0	0	0	0	1	0
V	0	0	0	0	1	0	0	0	0	0	0	0
G	0	0	0	0	1	0	0	0	0	0	0	0
D	0	0	0	0	1	0	0	0	0	0	0	0
T	0	0	0	0	1	0	0	0	0	0	0	0
W	0	0	0	0	1	0	0	0	0	0	0	0
H	0	0	0	0	0	0	0	0	0	0	0	1
K	0	0	0	0	0	0	0	0	0	0	0	1
L	0	0	0	0	0	0	0	0	0	0	0	1
P	0	0	0	0	0	0	0	0	0	0	0	1
I	0	0	0	0	0	0	0	0	0	0	0	1
T	0	0	0	0	0	0	0	0	0	0	0	1
Q	0	1	0	0	0	0	0	1	1	0	0	1
I	0	1	0	0	0	0	0	1	1	0	0	1
F	0	1	0	0	0	1	0	1	1	0	0	1
E	0	2	0	0	0	1	0	1	1	0	0	0
I	0	2	0	0	0	1	0	1	1	0	0	0
P	0	2	0	0	0	2	0	1	1	0	0	0
E	0	2	0	0	0	2	0	1	1	0	0	1
S	0	2	0	0	0	2	0	1	1	0	0	1
M	0	2	0	0	0	2	0	1	1	0	0	1
D	0	1	0	0	0	2	0	0	0	0	0	1
P	0	1	0	0	0	2	0	0	0	0	0	1
S	0	1	0	0	0	1	0	0	0	0	0	1
E	0	0	0	0	0	1	0	0	0	0	0	1
I	0	0	0	0	0	1	0	1	0	1	0	2
L	0	0	0	0	0	0	0	1	0	1	0	2
D	0	0	0	0	0	0	0	1	0	1	0	1
D	0	0	0	0	0	0	0	1	0	1	0	1
K	0	0	0	1	0	0	0	1	0	1	0	1
S	0	0	0	1	0	0	0	1	0	1	0	2
H	0	0	0	1	0	0	0	1	0	1	0	2
S	0	0	0	1	0	0	0	1	0	1	0	2
F	0	1	0	1	1	0	0	1	0	1	1	2
T	0	1	0	1	1	0	1	0	0	0	1	1
R	0	1	0	1	1	0	1	0	0	0	1	1
T	0	1	0	1	1	0	2	0	0	0	1	1
R	0	1	0	1	1	0	2	0	0	0	1	1
L	0	1	0	0	1	0	2	0	0	0	1	1
A	0	1	0	0	1	0	2	0	0	0	1	0
S	0	1	0	0	1	0	2	0	0	0	1	0
W	0	1	0	0	1	0	2	0	0	0	1	0
L	0	0	0	0	0	0	2	0	0	0	0	0
S	0	0	0	0	0	0	1	0	0	0	0	0
E	0	0	0	0	0	0	1	0	0	0	0	0
N	0	0	0	0	0	0	0	0	0	0	0	0
R	0	0	0	0	0	0	0	0	0	0	0	0
G	0	0	0	0	0	0	0	0	0	0	0	0
G	0	0	1	0	0	0	0	0	0	0	0	0
P	0	0	1	0	0	0	0	0	0	0	0	0
V	0	0	1	0	0	0	0	0	0	0	0	0
P	0	0	1	0	0	0	0	0	0	0	0	0
S	0	0	1	0	0	1	0	0	0	0	1	0
E	0	0	1	0	0	1	0	0	0	0	1	0
K	0	0	1	1	0	1	0	0	0	0	1	0
V	0	0	1	1	0	1	0	0	0	0	1	0
I	0	0	1	1	0	1	0	0	0	0	1	0
I	0	0	0	1	0	1	0	0	0	0	1	0
T	0	0	0	1	0	1	0	0	0	0	1	0
A	0	0	0	1	0	1	0	0	0	0	1	0
L	0	0	0	1	0	1	0	0	0	0	1	0
S	0	0	0	1	0	0	0	0	0	0	0	0
K	0	0	1	1	0	0	0	0	0	0	0	0
P	0	0	2	0	0	0	0	0	0	0	0	0
P	0	0	2	1	0	0	0	0	0	0	0	0
V	0	0	2	1	0	0	0	0	0	0	0	0
N	0	0	3	1	0	0	0	0	0	0	1	0
P	0	0	3	1	0	0	0	0	0	0	1	0
R	0	0	3	1	0	1	0	0	0	0	1	0
E	0	0	3	1	0	1	0	0	0	0	1	0
F	0	0	3	1	0	1	0	0	0	0	1	0
L	0	0	2	1	0	1	0	0	0	0	1	0
K	0	0	1	1	0	1	0	0	0	0	1	0
S	0	0	1	0	0	1	0	0	0	0	1	0
I	0	0	1	0	0	1	0	0	0	0	1	0
D	0	0	0	0	0	1	0	0	0	0	0	0
L	0	0	0	0	0	1	0	0	0	0	0	0
G	0	0	0	0	0	0	0	0	0	0	0	0
G	0	0	0	0	0	0	0	0	1	0	0	0
L	0	0	0	0	0	0	0	0	1	0	0	0
P	0	0	0	0	0	0	0	0	1	0	0	0
D	0	0	0	0	0	0	0	0	1	0	0	0
E	0	0	0	0	0	0	0	0	1	0	0	0
D	0	0	0	0	0	0	0	0	1	0	0	0
L	0	0	0	0	0	0	0	0	1	0	0	0
I	0	0	0	0	0	0	0	0	1	0	0	0
I	0	0	0	0	0	0	0	0	1	0	0	0
G	0	0	0	0	0	0	0	0	0	0	1	0
L	0	0	0	0	0	0	0	0	0	0	1	0
K	0	0	1	0	0	0	0	0	0	0	2	0
P	0	0	1	0	0	0	0	0	0	0	2	0
K	0	0	1	0	0	0	0	0	0	0	2	0
E	0	0	1	0	0	0	0	0	0	0	2	0
R	0	0	1	0	0	1	0	0	0	0	2	0
E	0	1	1	0	0	1	0	1	0	0	2	0
L	0	1	1	0	0	1	0	1	0	0	2	0
K	0	1	2	0	0	1	0	1	1	0	2	1
I	0	1	2	0	0	2	0	1	1	0	2	1
E	0	1	1	0	0	2	0	1	1	0	1	1
G	0	1	1	0	0	2	1	1	1	0	1	1
R	0	1	1	0	0	2	1	1	1	0	1	1
F	1	1	1	0	0	2	1	1	1	0	2	2
F	1	1	1	0	0	1	1	1	1	0	2	2
A	1	0	1	0	0	1	1	1	2	0	2	3
L	1	0	1	1	0	1	1	2	2	1	2	3
M	1	0	0	1	1	1	2	3	1	1	1	2
S	2	0	0	1	1	0	2	3	1	1	1	2
W	2	0	0	1	1	0	2	3	1	1	2	2
N	2	0	0	1	1	0	1	3	1	1	3	2
L	2	0	0	1	1	0	1	3	1	1	3	2
R	1	0	0	2	1	0	1	3	1	1	2	1
L	2	0	0	2	1	0	1	3	1	1	2	1
Y	3	0	0	2	1	0	1	2	0	1	2	0
F	3	0	0	1	1	0	1	1	0	0	2	0
V	3	0	0	1	0	0	0	0	0	0	2	0
I	2	1	0	1	0	0	0	0	0	1	2	0
T	2	1	0	1	0	1	0	0	0	1	1	0
E	2	1	0	1	0	1	0	0	0	1	0	1
K	2	1	0	1	0	1	0	0	0	1	0	1
L	2	1	0	0	0	1	0	1	1	1	0	2
L	2	1	0	0	1	1	0	1	1	1	0	2
A	1	1	0	0	1	1	0	1	1	1	0	2
N	1	1	0	0	1	1	0	1	1	1	0	2
Y	1	1	0	0	1	1	0	1	2	1	1	3
I	1	0	0	0	1	1	0	1	2	0	1	3
L	1	0	1	0	1	0	0	1	2	0	1	3
P	1	0	1	0	1	0	0	1	2	0	1	2
L	1	0	1	0	1	0	0	1	2	0	1	2
F	1	0	1	0	1	0	0	0	1	0	1	1
D	0	0	1	0	0	0	0	0	1	0	1	1
A	0	0	1	0	0	0	0	0	1	0	1	1
L	0	0	1	1	0	0	0	0	1	0	1	1
T	0	0	1	1	0	0	0	0	1	0	0	0
M	0	0	1	1	0	0	0	0	1	1	0	0
T	0	0	0	1	0	0	0	0	1	1	0	0
D	0	0	0	1	0	0	0	0	1	1	0	0
N	0	0	0	1	0	0	0	0	1	1	0	0
L	0	0	0	1	0	0	0	0	1	1	0	0
N	0	0	0	1	0	0	0	0	1	1	0	0
K	0	0	0	2	0	0	0	0	1	1	0	0
V	0	0	0	1	0	0	0	0	1	1	0	0
F	0	0	0	1	0	0	0	0	0	1	1	0
K	0	0	0	1	0	0	0	0	0	0	1	0
K	0	0	0	1	0	0	0	0	1	0	1	0
L	0	0	0	1	0	0	0	0	1	0	1	0
I	0	0	0	1	0	0	0	0	1	0	2	0
D	0	0	0	1	0	0	0	0	1	0	2	0
R	0	0	0	1	0	0	0	0	1	0	2	0
V	0	1	0	1	1	0	0	1	1	1	2	0
T	0	1	0	1	1	0	0	1	1	1	2	0
G	0	1	0	1	1	0	0	1	1	1	1	0
Q	0	1	0	1	1	0	0	1	1	1	1	0
G	0	1	0	1	1	0	0	1	0	1	1	0
L	0	1	0	1	1	0	0	2	0	2	1	0
L	0	1	0	1	1	0	0	2	0	2	0	0
D	1	1	0	1	1	0	0	2	0	2	1	0
Y	1	1	0	1	1	0	0	2	0	2	1	0
S	1	0	0	0	0	0	1	1	0	1	1	1
R	1	0	0	0	0	0	1	1	0	1	1	1
V	1	0	0	1	1	0	1	2	0	2	1	1
T	1	0	0	1	1	0	1	2	0	2	1	1
Y	1	0	0	1	1	0	1	2	0	2	1	1
A	1	0	0	1	1	0	1	1	0	1	1	1
F	1	0	0	1	1	0	1	1	0	1	1	1
H	0	0	0	1	1	0	1	1	0	1	0	1
L	0	0	0	1	1	0	1	1	0	1	0	1
D	0	0	0	1	1	0	0	1	0	1	0	0
Y	0	0	0	1	1	0	0	1	0	1	0	0
E	0	0	0	0	0	0	0	0	0	0	0	0
K	0	0	0	0	0	0	0	0	0	0	0	0
W	0	0	0	0	0	0	0	0	0	0	0	0
N	0	0	0	0	0	0	0	0	0	0	0	0
N	0	0	0	0	0	0	0	0	0	0	0	0
H	0	0	0	0	0	0	0	0	0	0	0	0
Q	0	0	0	0	0	0	1	0	0	0	0	0
R	0	0	0	0	0	0	1	0	0	0	0	0
L	0	0	0	0	0	0	1	0	0	0	0	0
E	0	1	0	0	0	0	1	0	0	0	0	0
S	0	1	0	0	0	0	1	0	0	1	0	1
T	0	1	0	0	0	0	1	0	0	1	0	1
E	0	1	0	0	0	0	1	0	0	1	0	1
D	0	1	0	0	0	0	1	0	0	1	0	1
V	1	1	0	0	0	0	1	1	0	1	1	1
F	1	1	0	0	0	0	0	1	0	1	1	1
S	1	2	0	0	0	0	0	1	1	1	1	1
V	1	2	0	1	0	0	0	1	1	2	1	1
L	1	1	0	1	0	0	0	1	1	2	1	1
D	1	1	0	1	0	0	0	1	1	1	1	0
Q	1	1	0	1	0	0	0	2	1	1	1	0
V	1	1	0	1	0	0	0	2	1	1	1	0
F	1	1	0	1	0	0	0	2	1	1	1	0
G	0	1	0	1	0	0	0	1	1	1	0	0
L	0	1	0	1	0	0	0	1	1	1	0	0
K	0	0	0	1	0	0	1	1	0	1	0	0
R	1	0	1	1	1	0	1	2	0	0	1	0
V	2	0	1	1	2	0	1	2	0	0	1	0
F	2	0	1	1	2	0	1	2	0	0	1	0
S	2	0	1	1	2	0	2	1	0	0	1	0
R	2	0	1	1	2	0	2	1	0	0	1	0
T	2	0	1	1	2	0	2	1	0	0	1	1
H	2	0	1	1	2	1	2	1	0	0	1	1
E	2	1	1	1	2	1	2	1	0	0	1	1
F	2	2	1	1	2	1	1	2	0	1	1	1
F	1	2	0	0	1	1	1	1	0	1	0	1
Q	0	2	0	0	0	1	1	1	0	1	0	1
K	0	2	0	1	0	1	1	1	0	1	0	1
S	0	2	0	1	0	1	0	1	0	1	0	1
W	0	2	0	1	0	1	0	1	0	1	0	1
I	1	2	0	1	0	1	0	1	0	1	0	1
Y	2	2	0	1	0	0	0	1	0	1	0	1
Y	2	1	0	1	0	0	0	1	0	2	0	1
S	2	0	0	1	0	0	0	0	0	1	0	1
D	2	0	0	1	0	0	0	0	0	1	0	1
R	2	0	0	1	0	0	0	0	0	1	0	1
S	2	0	0	0	0	0	0	0	0	1	0	1
D	2	0	0	0	0	0	0	0	0	1	0	1
L	2	0	0	0	0	0	0	0	0	1	0	1
I	1	0	0	0	0	0	0	1	0	1	0	0
G	0	0	0	0	0	0	0	1	1	1	0	0
L	1	0	0	0	0	0	0	1	1	0	0	0
W	1	0	0	0	0	1	0	1	1	0	0	0
E	1	0	0	0	0	1	0	1	1	0	0	0
D	1	0	0	0	0	1	0	1	1	0	0	0
Q	1	0	0	0	0	1	0	1	1	0	0	0
I	1	0	0	0	0	1	0	1	1	0	0	0
Y	1	0	0	0	0	1	0	1	1	0	0	0
C	1	0	0	0	0	1	0	0	1	0	0	0
L	1	0	0	0	0	1	0	0	0	0	0	0
D	0	0	0	0	1	1	0	0	0	0	0	0
M	0	0	0	0	1	0	0	0	0	0	0	0
S	0	0	0	0	1	0	0	0	0	0	0	0
N	0	0	0	0	1	0	0	0	0	0	0	0
G	0	0	0	0	1	0	0	0	0	0	0	0
P	0	0	0	0	1	0	0	0	0	0	0	0
T	0	0	0	0	1	0	0	0	0	0	0	0
C	0	0	0	0	1	0	0	0	0	0	0	0
W	0	0	0	0	1	0	0	0	0	0	0	0
N	0	0	0	0	0	0	0	0	0	0	0	0
G	0	0	0	0	0	1	0	0	0	0	0	1
Q	0	0	0	0	0	1	0	0	0	0	0	1
D	0	0	0	0	0	1	0	0	0	0	0	1
G	0	0	0	0	0	1	0	0	0	0	0	1
G	0	0	0	0	0	1	0	0	0	0	0	1
L	0	0	0	0	0	1	0	0	0	0	0	1
E	0	0	0	0	0	1	0	0	0	0	0	1
G	0	0	1	0	0	1	0	1	0	0	1	1
L	0	0	1	0	0	1	0	1	0	0	1	1
R	0	0	1	0	0	0	1	2	0	0	1	0
Q	0	0	1	0	0	0	1	2	0	0	1	0
K	0	0	1	0	0	0	1	2	0	0	1	0
G	1	0	1	0	0	0	1	2	0	0	1	0
W	1	0	1	0	0	0	1	2	0	0	1	0
S	1	0	1	0	0	0	1	2	0	0	1	0
L	1	0	1	0	0	0	1	2	0	0	1	0
V	1	0	0	0	0	0	1	1	0	0	0	0
S	1	0	0	0	0	0	1	1	0	0	0	0
L	1	0	0	0	0	0	0	0	0	0	0	0
L	1	0	0	0	0	0	0	0	0	0	0	0
M	1	0	0	0	0	0	0	0	0	0	0	0
I	0	0	0	0	0	0	0	0	0	0	0	0
D	0	0	0	0	0	0	0	0	0	0	0	0
R	0	0	0	0	0	0	0	0	0	0	0	0
E	0	0	0	0	0	0	0	0	0	0	0	0
S	0	0	0	0	0	0	0	0	0	0	0	0
Q	0	0	0	0	0	0	0	0	0	0	0	0
T	0	0	0	0	0	0	1	0	0	0	0	1
R	0	0	0	0	0	0	1	0	0	0	0	1
N	0	0	0	0	0	0	1	0	0	0	0	1
T	0	0	0	0	0	0	1	0	0	0	0	1
R	0	0	0	0	0	0	1	0	0	0	0	1
T	0	0	0	0	0	0	1	0	0	0	0	1
K	0	0	0	0	0	0	1	0	0	0	0	1
I	0	0	0	0	0	0	1	0	1	0	0	1
L	0	0	0	0	0	0	1	1	1	0	0	2
A	0	0	0	0	0	0	0	1	1	0	0	1
Q	0	0	0	0	0	0	0	1	1	0	0	1
G	0	0	0	0	0	0	0	1	1	0	0	1
D	0	0	0	0	0	0	0	1	1	0	0	1
N	0	0	0	0	0	0	0	1	1	0	0	1
Q	0	0	0	0	0	0	0	1	2	0	0	1
V	0	0	0	0	0	0	0	1	2	0	0	1
L	0	0	0	0	0	0	0	1	1	0	0	1
C	0	0	0	0	0	0	0	0	1	0	0	0
P	0	0	0	0	0	0	0	0	1	0	0	0
T	0	0	0	0	0	0	0	0	1	0	0	0
Y	0	0	0	0	0	0	0	1	1	0	0	0
M	0	0	0	0	0	0	0	1	1	0	0	0
L	0	0	0	0	0	0	0	1	1	0	0	0
S	0	0	1	0	0	0	0	1	0	0	0	0
P	0	0	1	0	0	0	0	1	0	0	0	0
G	0	0	1	1	0	0	0	2	0	1	0	0
L	0	0	1	1	0	0	0	2	0	1	0	0
S	0	0	1	1	0	1	0	2	0	1	0	1
Q	0	0	1	1	0	1	0	2	0	1	0	1
E	0	0	1	1	0	1	0	1	0	1	0	1
G	0	0	1	1	0	1	0	1	1	1	0	1
L	0	0	1	1	0	1	0	1	1	1	0	1
L	0	0	0	1	0	1	0	1	1	1	0	1
Y	0	0	0	1	0	1	0	1	1	1	0	1
E	0	0	0	0	0	1	0	0	1	0	0	1
L	0	0	0	0	0	2	0	0	1	0	0	2
E	0	0	0	0	0	1	0	0	1	0	0	1
S	0	0	1	0	0	1	0	0	1	0	0	1
I	0	1	1	1	0	1	0	1	1	1	0	1
S	0	1	1	1	0	1	1	1	0	1	0	1
R	0	1	1	1	0	1	1	1	0	1	0	1
N	0	1	1	1	0	1	1	1	0	1	0	1
A	0	1	1	1	0	1	1	1	0	1	0	1
L	0	1	1	1	0	1	1	1	0	1	0	1
S	0	1	1	1	0	0	1	1	0	1	0	0
I	0	1	1	1	0	0	1	1	0	1	0	0
Y	0	1	0	1	0	0	1	1	0	1	0	0
R	0	0	0	1	0	0	1	0	0	0	0	0
A	0	0	0	1	0	0	0	0	0	0	0	0
I	0	0	0	1	0	0	0	0	0	0	0	0
E	0	0	0	1	0	1	0	0	0	0	0	0
E	0	0	0	1	0	1	0	0	0	0	0	0
G	0	0	0	1	0	1	0	0	0	0	0	0
A	0	0	0	2	0	1	0	0	0	0	0	0
S	0	0	0	2	0	1	1	0	0	0	0	0
K	0	0	0	2	0	1	1	0	0	0	0	0
L	0	0	0	1	0	1	1	0	0	0	0	0
G	0	0	0	1	0	1	1	0	0	0	0	0
L	0	0	0	1	0	1	1	0	0	0	1	0
I	0	0	0	1	0	0	1	0	0	0	1	0
I	0	0	0	1	0	0	1	0	0	0	1	0
K	0	0	0	1	0	0	1	0	0	1	1	0
K	0	0	0	0	0	0	1	0	0	1	1	0
E	0	0	0	0	0	1	0	0	0	1	1	0
E	0	1	0	0	0	1	0	0	0	1	1	0
T	1	1	0	0	0	1	0	0	1	1	1	0
M	1	1	0	0	0	1	0	0	1	2	1	0
C	1	1	0	0	0	1	0	0	1	2	0	0
S	1	1	0	0	0	1	0	0	1	2	0	0
Y	1	1	0	0	0	1	0	0	1	2	0	0
D	1	1	0	0	0	1	0	0	1	1	0	0
F	1	1	1	0	0	1	0	1	2	1	1	1
L	1	1	1	0	1	0	0	2	2	1	1	1
I	2	0	1	0	1	0	0	2	2	1	1	1
Y	1	0	1	0	1	0	0	2	1	1	1	1
G	1	0	1	0	1	0	0	2	1	0	1	1
K	1	0	1	0	1	0	0	2	1	0	1	1
T	1	0	2	0	1	0	0	2	1	0	2	1
P	1	0	2	0	1	0	0	2	1	0	2	1
L	1	0	2	0	1	0	0	2	1	0	2	1
F	1	0	1	0	1	0	1	1	0	0	1	0
R	1	0	1	0	0	0	1	0	0	0	1	0
G	0	0	1	0	0	0	1	0	0	0	1	0
N	0	0	1	0	0	0	1	0	0	0	1	0
I	0	0	1	0	1	0	1	0	0	0	1	0
L	0	0	1	0	1	0	1	0	0	0	1	0
V	0	0	0	0	1	0	1	0	0	0	0	0
P	0	0	0	0	1	0	1	0	0	0	0	0
E	0	0	0	0	1	0	1	0	0	0	0	0
S	0	0	0	0	1	0	0	0	0	0	0	0
K	0	0	0	0	1	0	1	0	0	0	0	0
R	0	0	0	0	1	0	1	0	0	0	0	0
W	0	0	0	0	1	0	1	0	0	0	0	0
A	0	0	0	0	0	0	1	0	0	0	0	0
R	0	0	0	0	0	0	1	0	0	0	0	0
V	0	0	0	0	0	0	1	0	0	0	0	0
S	0	0	0	0	0	0	1	0	0	0	0	0
C	0	0	0	0	0	0	1	0	0	0	0	0
I	0	0	0	0	1	0	1	0	0	0	0	0
S	0	0	0	0	1	0	0	0	0	0	0	0
N	0	0	0	0	1	0	0	0	0	0	0	0
D	0	0	0	0	1	0	0	0	0	0	0	0
Q	0	1	0	0	1	0	0	0	0	0	0	0
I	0	1	0	0	1	0	0	0	0	0	0	0
V	0	1	0	0	1	0	0	0	0	0	0	0
N	0	2	0	0	1	0	0	0	1	0	0	0
L	0	2	0	0	1	0	0	0	1	0	0	0
A	0	2	0	0	0	0	0	0	1	0	0	0
N	0	2	0	0	0	0	0	0	1	0	0	0
I	0	2	0	0	0	0	0	0	2	0	0	0
M	0	2	1	0	0	0	0	1	2	0	0	1
S	0	1	1	0	0	0	0	1	2	0	0	1
T	0	1	1	0	0	0	0	1	2	1	0	1
V	0	1	1	0	0	0	0	1	2	1	0	1
S	0	0	1	0	0	0	0	1	1	1	0	1
T	0	0	1	0	0	0	0	1	1	1	0	1
N	0	0	1	0	0	0	0	1	1	1	0	1
A	0	0	1	0	0	0	0	1	1	1	0	1
L	0	0	1	0	0	0	0	1	0	1	0	1
T	0	1	1	0	0	0	0	1	0	1	0	1
V	0	1	1	0	0	0	0	1	0	1	0	1
A	0	1	1	1	0	0	0	1	0	0	0	1
Q	0	1	1	1	0	0	0	1	0	0	0	1
H	0	1	1	1	0	0	0	1	0	0	0	1
S	0	1	1	1	0	0	0	1	0	0	0	1
Q	0	1	1	1	0	0	0	1	0	0	0	1
S	0	2	1	1	0	0	0	2	0	0	0	1
L	0	2	1	1	0	0	0	2	0	0	0	1
I	0	1	0	1	0	0	0	1	0	0	0	0
K	0	1	1	1	0	0	0	1	0	0	0	0
P	0	1	1	0	0	0	0	1	0	0	0	0
M	0	1	1	0	0	0	0	1	0	0	0	0
R	0	1	1	0	0	0	0	1	0	0	0	0
D	0	1	1	0	0	0	0	1	0	0	0	0
F	0	1	1	0	0	0	0	1	1	0	1	0
L	1	0	1	0	1	0	0	1	1	0	2	0
L	1	0	1	0	1	0	0	1	1	0	2	0
M	1	1	1	1	2	0	0	2	1	1	2	0
S	1	1	0	1	2	0	0	3	2	1	2	0
V	2	1	0	1	2	1	0	4	3	1	2	1
Q	3	1	0	1	3	1	0	5	3	1	2	1
A	3	1	0	1	3	1	0	5	3	1	2	1
V	3	1	0	1	3	1	0	5	3	1	2	1
F	3	1	0	1	3	1	0	5	2	1	2	2
H	3	1	0	1	2	1	0	4	2	1	1	3
Y	3	1	0	2	2	1	0	4	2	1	1	3
L	3	0	0	1	1	1	0	3	2	0	1	3
L	3	0	0	1	1	1	0	2	1	0	1	3
F	2	0	0	1	1	0	0	1	0	0	1	2
S	1	0	1	1	0	0	0	0	0	0	1	2
P	1	0	1	2	0	0	0	0	0	0	1	2
I	1	0	1	2	0	0	0	0	1	0	2	2
L	1	0	1	2	0	0	0	0	1	0	1	2
K	0	0	1	2	0	0	0	0	1	0	1	1
G	0	0	1	1	0	0	1	0	1	0	1	1
R	0	0	1	1	0	0	1	0	1	0	1	1
V	0	0	1	1	0	0	1	0	1	0	1	1
Y	0	0	1	1	0	0	1	0	1	0	1	1
K	0	0	0	1	0	0	1	0	1	0	1	1
I	0	0	0	0	1	0	1	1	1	0	1	1
L	0	0	0	0	1	0	1	1	0	0	0	1
S	0	0	0	0	1	0	1	1	0	0	0	1
A	0	0	0	0	1	1	1	1	0	0	0	1
E	0	0	0	0	1	1	0	1	0	0	0	1
G	0	0	0	0	1	1	0	1	0	0	0	1
E	0	0	0	1	1	1	0	1	0	0	0	1
S	1	0	0	1	1	1	0	1	0	0	0	1
F	1	0	0	1	1	1	0	1	1	0	1	1
L	1	0	0	2	0	1	0	1	1	1	1	1
L	1	0	1	2	1	1	0	1	2	1	2	1
A	1	0	1	2	1	1	0	1	2	1	2	0
M	1	0	1	2	1	0	0	1	2	1	2	0
S	1	0	1	2	1	0	0	1	2	1	2	0
R	1	0	1	2	2	0	0	2	3	1	2	0
I	1	0	1	1	2	0	0	2	3	1	2	0
I	0	0	1	1	2	0	0	2	3	1	2	0
Y	0	0	1	1	2	0	0	2	3	2	1	0
L	0	0	1	0	2	0	0	1	3	1	1	0
D	0	0	0	0	1	0	0	1	2	1	0	0
P	0	0	0	0	1	0	0	1	2	1	0	0
S	0	0	0	0	1	0	0	1	2	1	0	0
L	0	0	0	0	1	0	0	1	2	1	0	0
G	0	0	0	0	0	0	0	0	1	1	0	0
G	0	0	0	1	0	0	0	0	1	1	0	0
V	0	0	0	1	1	0	0	0	1	1	0	0
S	0	0	0	1	1	0	0	0	0	0	0	0
G	0	0	0	1	1	0	0	0	0	0	0	0
M	0	0	0	2	1	0	0	0	0	0	0	0
S	0	0	0	2	1	0	0	0	0	0	0	0
L	0	0	0	2	1	0	0	0	0	0	1	0
G	0	0	0	2	1	0	1	0	0	0	1	0
R	0	0	0	2	1	0	1	0	0	0	1	0
F	0	0	0	1	1	0	1	0	0	0	1	0
H	0	0	0	1	0	0	1	0	0	0	1	0
I	0	0	0	1	0	0	1	0	0	0	1	0
R	0	0	0	1	0	0	1	0	0	0	1	0
Q	0	0	0	0	0	0	1	0	0	0	1	0
F	0	0	0	0	1	0	1	0	0	1	1	1
S	0	0	0	0	1	0	1	0	0	1	0	1
D	0	0	1	0	1	0	0	0	0	1	0	1
P	0	0	1	0	1	0	0	0	0	1	0	1
V	0	0	1	0	1	0	0	0	0	1	0	1
S	0	0	1	0	1	0	0	0	0	1	0	1
E	0	0	1	0	1	0	0	0	0	1	0	1
G	0	0	1	0	2	0	0	0	0	1	0	1
L	0	0	1	0	2	0	0	0	0	1	0	1
S	0	0	1	0	1	0	0	0	0	0	0	0
F	0	0	1	0	1	0	0	0	0	0	0	0
W	0	0	0	0	1	0	1	0	0	0	0	0
R	0	0	0	0	1	0	1	0	0	0	0	0
E	0	0	0	0	1	0	1	0	0	0	0	0
I	1	0	0	0	2	0	1	0	0	0	0	0
W	1	0	0	0	2	0	1	0	0	0	0	0
L	1	0	0	0	1	0	1	0	0	0	0	0
G	1	0	0	0	1	0	1	0	0	0	0	0
S	1	0	0	0	1	0	1	0	0	0	0	1
H	1	0	0	0	1	1	1	0	0	0	0	1
E	1	0	0	0	1	1	0	0	0	0	0	1
S	1	0	0	0	1	1	0	0	0	0	0	1
W	1	0	0	0	1	1	0	0	0	0	0	1
I	0	0	0	0	0	1	0	0	0	0	0	1
H	0	0	0	0	0	1	0	0	0	0	0	1
A	0	0	0	0	0	1	0	0	0	0	0	1
L	0	0	0	0	0	1	0	0	0	0	0	1
C	0	0	0	0	0	1	0	0	0	0	0	1
Q	0	0	0	0	0	0	0	0	0	0	0	1
E	0	0	0	0	0	0	0	0	0	0	0	1
A	0	0	0	0	0	0	0	0	0	0	0	1
G	0	0	0	0	0	0	0	0	0	0	0	1
N	0	0	1	0	0	0	0	0	0	0	0	2
P	0	0	1	0	0	0	0	0	0	0	0	2
D	0	0	1	0	0	0	0	0	0	0	0	2
L	0	0	1	0	0	0	0	0	0	0	0	2
G	0	0	1	0	0	0	0	0	0	0	0	1
E	0	0	1	0	0	0	1	0	0	0	0	1
R	0	0	1	0	1	0	1	0	1	0	0	1
T	0	0	1	0	1	0	1	0	1	0	0	1
L	0	0	1	0	1	0	1	0	1	0	0	1
E	0	0	0	0	1	0	1	0	1	0	0	0
S	0	0	0	0	1	0	1	0	1	0	0	0
F	0	0	0	0	1	0	1	0	1	0	0	0
T	0	0	0	0	1	0	1	0	1	0	0	0
R	0	0	0	0	1	0	1	1	2	0	0	0
L	0	0	0	0	1	0	0	1	2	0	0	0
L	0	0	0	0	0	1	0	1	1	0	0	0
E	0	0	0	0	0	1	0	1	1	0	0	0
D	0	0	0	0	0	1	0	1	1	0	0	0
P	0	0	0	0	0	1	0	1	1	0	0	0
T	0	0	0	0	0	1	0	1	1	0	0	0
T	0	0	0	0	0	1	0	1	1	0	0	0
L	0	0	0	0	0	1	0	1	1	0	0	0
N	0	0	0	0	0	1	0	0	0	0	0	0
I	0	0	0	0	0	1	0	0	0	0	0	0
K	0	0	0	0	0	0	0	0	0	0	0	0
G	0	0	0	0	0	0	0	0	0	0	0	0
G	0	0	0	1	0	0	0	0	0	0	0	0
A	0	0	0	1	0	0	0	0	0	0	0	0
S	0	0	0	1	0	0	0	0	0	0	0	0
P	0	0	0	1	0	0	0	0	0	0	0	0
T	0	0	0	1	0	0	0	0	0	0	0	0
I	0	0	0	2	0	0	0	0	0	0	0	0
L	0	0	0	2	0	0	0	0	0	0	0	0
L	0	0	0	2	0	0	0	0	0	0	0	1
K	0	0	0	2	0	0	0	0	0	0	0	1
D	0	0	0	1	0	0	0	0	0	0	0	1
A	0	0	0	1	0	0	0	0	0	0	0	1
I	0	0	0	1	0	0	0	0	0	0	0	1
R	0	0	0	1	0	0	0	0	0	0	0	1
K	0	0	0	1	0	0	0	0	0	0	0	1
A	0	0	0	0	0	0	0	0	1	0	0	1
L	0	0	0	0	0	0	0	0	1	0	0	1
Y	0	0	0	0	0	0	0	0	1	0	0	0
D	0	0	0	0	0	0	0	0	1	0	0	0
E	0	0	0	0	0	0	0	0	1	0	0	0
V	0	0	0	0	0	0	0	0	1	0	0	0
D	0	0	0	0	0	0	0	0	1	0	0	0
K	0	0	0	0	0	0	0	0	1	0	0	0
V	0	0	0	0	0	0	0	0	1	0	0	0
E	0	0	0	0	0	0	0	0	0	0	0	0
N	0	0	0	0	0	0	0	0	0	0	0	0
S	0	0	0	0	0	1	0	0	0	0	0	1
E	0	0	0	0	0	1	0	0	0	0	0	1
F	0	0	0	0	0	1	1	0	0	0	0	1
R	0	0	0	0	0	1	1	0	0	0	0	1
E	0	0	0	0	0	1	1	0	0	0	0	1
A	0	0	0	0	0	1	1	0	0	0	0	1
I	0	0	0	0	0	1	1	0	0	0	0	1
L	0	0	0	0	0	1	1	0	0	0	0	1
L	0	0	0	0	0	1	1	0	0	0	0	1
S	0	0	0	0	0	0	1	0	0	0	0	0
K	0	0	0	0	1	0	1	0	0	0	0	1
T	1	0	0	0	1	0	0	0	0	0	0	2
H	1	0	0	0	1	0	1	0	0	1	0	3
R	1	0	0	1	1	0	1	0	0	1	0	3
D	1	0	0	1	1	0	1	0	0	1	0	3
N	1	0	0	1	1	0	1	0	0	1	0	3
F	1	0	0	1	1	0	1	0	0	1	0	3
I	1	0	0	1	1	0	1	0	0	1	0	3
L	2	0	0	1	1	0	1	0	0	1	0	3
F	2	0	0	1	0	0	1	1	0	1	1	2
L	1	0	0	1	0	0	1	1	0	1	1	1
K	1	0	0	2	0	0	0	1	0	0	1	0
S	1	0	0	1	0	0	0	1	0	0	1	0
V	1	0	0	1	0	1	0	1	0	0	1	0
E	1	0	0	1	0	1	0	1	0	0	1	0
P	1	0	0	1	0	1	0	1	0	0	1	0
L	2	0	0	1	0	1	0	1	0	0	1	0
F	1	0	1	1	0	1	0	1	0	0	2	0
P	1	0	1	1	0	1	0	0	0	0	1	0
R	1	0	1	1	0	1	0	0	0	0	1	0
F	1	0	1	0	0	1	0	0	1	0	1	0
L	1	0	1	0	0	1	0	1	1	1	1	0
S	1	0	1	0	0	1	0	1	1	1	1	0
E	1	0	1	0	0	1	0	1	1	1	1	0
L	2	0	1	0	0	1	0	1	1	1	1	0
F	1	0	1	0	0	1	0	1	1	1	1	0
S	1	0	0	0	0	1	0	1	1	1	0	0
S	1	0	0	0	0	1	0	1	1	1	0	0
S	2	0	0	0	0	1	0	1	1	1	0	0
F	2	0	0	0	0	1	0	1	0	1	0	0
L	2	0	0	0	0	1	0	0	0	0	0	0
G	2	1	0	0	0	0	0	0	1	0	0	0
I	2	1	1	0	0	0	0	0	1	0	0	0
P	1	1	1	0	0	0	0	0	1	0	0	0
E	1	1	1	0	0	0	0	0	1	0	0	0
S	1	1	1	0	0	0	0	0	1	0	0	0
I	1	1	1	0	0	0	0	0	1	0	0	0
I	0	1	1	0	0	0	0	0	1	0	0	0
G	0	1	1	0	0	0	0	0	1	0	0	0
L	0	1	1	0	0	0	0	0	1	0	0	0
I	0	0	1	1	0	0	0	0	0	0	0	0
Q	0	0	0	1	0	0	0	0	0	0	0	0
N	0	0	0	1	0	0	0	0	0	0	1	0
S	0	0	0	1	0	0	1	0	0	0	1	0
R	0	0	0	2	0	0	1	0	0	0	1	0
T	0	0	0	2	0	0	1	0	0	0	1	0
I	0	0	1	2	0	0	2	0	0	0	2	0
R	0	0	1	2	0	0	3	0	0	0	2	0
R	0	0	1	3	0	0	4	1	0	0	2	0
Q	0	0	1	2	0	0	4	1	0	0	2	0
F	0	0	1	2	0	0	5	1	0	0	3	1
R	0	0	1	2	0	0	5	1	0	0	2	1
K	0	0	1	2	0	0	4	1	0	0	2	1
S	0	0	1	1	0	0	4	1	0	0	2	1
L	0	0	1	1	1	0	4	2	0	0	2	1
S	0	0	0	1	1	0	4	2	0	0	1	1
R	0	0	0	1	1	0	3	2	0	0	1	1
T	0	0	0	0	1	0	2	1	0	0	1	1
L	0	0	0	0	1	0	2	1	0	0	1	1
E	0	0	0	0	1	1	1	1	0	0	0	0
E	0	0	0	0	1	1	1	1	0	0	0	0
S	0	0	0	0	1	1	1	1	0	0	0	0
F	1	0	0	0	1	1	1	1	0	0	0	0
Y	1	0	0	0	0	1	1	0	0	0	0	0
N	1	0	0	0	0	1	0	0	0	0	0	0
S	1	0	0	0	0	2	0	0	0	0	0	0
E	1	0	0	0	0	2	0	0	0	0	0	0
I	1	0	0	0	0	2	0	0	0	0	0	0
H	1	0	0	0	0	1	0	0	0	0	0	0
G	1	0	0	0	0	1	0	0	0	0	0	0
I	1	0	0	0	0	1	0	0	0	0	0	0
N	0	0	0	0	0	1	1	0	0	0	0	0
R	0	0	0	0	0	1	1	0	0	0	0	0
I	0	0	0	0	0	1	1	0	0	0	0	0
T	0	0	0	0	0	0	1	0	0	0	0	0
Q	0	0	0	0	0	0	1	0	0	0	0	0
T	0	0	1	0	0	0	1	0	0	0	0	0
P	0	0	1	0	0	0	1	0	0	0	0	0
Q	0	0	1	0	0	0	2	0	0	0	0	0
R	0	0	1	0	0	0	2	0	0	0	0	0
V	0	0	1	0	0	0	1	0	0	0	0	0
G	0	0	1	0	0	0	1	0	0	0	0	0
R	0	0	1	1	0	0	1	0	0	0	0	0
V	0	0	1	1	0	0	1	0	0	0	0	0
W	0	0	1	1	0	0	1	0	0	0	0	0
P	0	0	0	1	0	0	1	0	0	0	0	0
C	0	0	0	1	0	0	1	0	0	0	0	0
S	0	0	0	1	0	0	0	0	0	1	0	0
S	0	0	0	1	0	0	0	0	0	1	0	0
E	0	0	0	1	0	0	0	0	0	1	0	0
R	0	0	0	1	0	0	0	0	0	1	0	0
A	0	0	0	0	0	0	0	0	0	1	0	0
D	0	0	0	0	0	0	0	0	0	1	0	0
L	0	0	0	0	0	0	0	0	0	1	0	0
L	0	0	0	0	0	0	0	0	0	1	0	0
R	0	0	0	0	0	0	0	0	0	1	0	0
E	0	0	0	0	0	0	0	0	0	0	1	0
I	0	0	0	0	0	0	0	0	0	0	1	0
S	0	0	0	0	0	0	0	0	0	0	1	0
W	0	0	0	0	0	0	0	0	0	0	1	0
G	0	0	0	0	0	0	1	0	0	0	1	0
R	0	0	0	0	0	0	1	0	0	0	1	0
K	0	0	0	0	0	0	1	1	0	0	1	0
V	0	0	0	0	0	0	1	1	0	0	1	0
V	0	0	0	0	0	0	1	1	0	0	1	0
G	0	0	0	0	0	0	1	1	0	0	0	0
T	0	1	0	0	1	0	1	1	0	0	0	0
T	0	1	0	0	1	0	1	1	0	0	0	0
V	0	1	0	0	1	0	1	1	0	0	0	0
P	0	1	0	0	1	0	0	1	0	0	0	1
H	0	1	1	0	1	0	0	1	0	0	0	1
P	0	1	1	0	1	0	0	0	0	0	0	1
S	0	1	1	0	1	0	0	0	0	0	0	1
E	0	1	1	0	1	0	0	0	0	0	0	1
M	0	1	1	0	1	0	0	0	0	0	0	1
L	0	0	1	0	0	1	0	0	0	0	0	1
E	0	0	1	0	0	1	0	0	0	0	0	1
L	0	0	1	0	0	1	0	0	0	0	0	1
F	0	0	1	0	0	1	0	0	0	0	0	0
P	0	0	0	0	0	1	0	0	0	0	0	0
K	0	0	0	0	0	1	0	0	0	0	0	0
S	0	0	0	0	0	1	0	0	0	0	0	0
S	0	0	0	0	0	1	0	0	0	0	0	0
I	0	0	0	0	0	1	0	0	0	0	0	0
S	0	0	0	0	0	0	0	0	0	0	0	0
C	0	0	0	0	0	0	0	0	0	0	0	0
T	0	0	0	0	0	0	0	0	0	0	0	0
C	0	0	0	0	0	0	0	0	0	0	0	0
G	0	0	0	0	0	0	0	0	0	0	0	0
A	0	0	0	0	0	0	0	0	0	0	0	0
T	0	0	0	0	0	0	0	0	0	0	0	0
G	0	0	0	0	0	0	0	0	0	0	0	0
G	0	0	0	0	0	0	0	0	0	0	0	0
G	0	0	0	0	0	0	0	0	0	0	0	0
N	0	0	1	0	0	0	0	0	0	0	1	0
P	0	0	1	0	0	0	0	0	0	0	1	0
R	0	0	1	0	0	0	0	0	0	0	1	0
V	1	0	1	0	1	0	0	1	0	0	1	0
S	1	0	1	0	1	0	0	1	0	0	1	0
V	1	0	1	0	1	0	0	1	0	0	1	0
S	1	0	1	0	1	0	0	1	0	0	1	0
V	2	0	1	0	1	0	0	2	0	0	1	0
L	2	0	2	0	1	0	0	2	0	0	1	0
P	2	0	1	0	1	0	0	2	0	0	0	0
S	2	0	1	0	1	0	0	2	0	0	0	0
F	2	0	1	0	1	0	0	2	0	0	0	0
D	1	0	1	0	0	0	0	1	0	0	0	0
Q	1	0	1	0	0	0	0	2	0	0	0	0
S	1	0	1	1	0	0	0	2	0	0	0	0
F	1	0	1	1	0	0	0	2	0	0	0	0
F	0	1	1	1	0	0	0	2	0	0	0	0
S	0	1	0	1	0	0	1	2	0	0	0	0
R	0	1	0	1	0	0	1	2	0	0	0	0
G	0	1	0	1	0	0	1	2	0	0	0	0
P	0	1	0	1	0	0	1	2	0	0	0	0
L	0	1	0	1	0	0	1	2	0	0	0	0
K	0	1	0	1	0	0	1	1	0	0	0	0
G	1	1	0	0	0	0	1	1	0	0	0	0
Y	1	1	0	0	0	0	1	1	0	0	0	0
L	1	0	0	0	0	0	1	0	0	0	0	0
G	1	0	0	0	0	0	0	0	0	0	0	0
S	1	0	0	0	1	0	0	0	0	0	0	0
S	2	1	0	0	2	0	0	1	0	1	0	0
T	2	1	0	1	2	0	0	1	0	1	0	0
S	2	1	0	1	2	0	0	1	1	1	0	0
M	2	1	0	1	3	0	0	1	1	1	0	0
S	1	1	0	1	3	0	0	1	1	1	0	0
T	1	1	0	2	3	0	0	1	1	1	0	0
Q	1	1	0	2	3	0	0	1	2	1	0	0
L	1	1	0	2	3	0	0	1	2	1	0	0
F	1	1	0	2	2	0	0	1	2	1	0	0
H	0	0	0	2	1	0	0	0	3	0	0	0
A	0	0	0	1	1	0	0	0	3	0	0	0
W	0	0	0	1	1	1	0	0	2	0	0	0
E	0	0	0	1	0	1	0	0	2	0	0	0
K	0	0	0	2	0	1	0	0	2	0	0	0
V	0	0	0	2	0	1	0	0	2	0	0	0
T	0	0	0	2	0	1	0	0	1	0	0	0
N	0	0	1	2	0	1	0	0	1	0	1	0
V	0	0	1	2	0	1	0	0	1	0	1	0
H	0	0	2	2	0	1	0	1	0	0	2	1
V	0	0	2	3	0	1	0	1	0	0	2	1
V	0	0	2	3	0	0	0	1	0	0	2	1
K	0	0	2	3	0	0	0	1	0	0	2	1
R	0	0	2	2	0	0	0	1	0	0	2	1
A	0	0	2	1	0	0	0	1	0	0	2	1
L	0	0	2	1	1	0	0	1	0	0	2	1
S	0	1	1	1	1	0	0	2	0	0	1	1
L	0	1	1	1	1	0	0	2	0	0	1	1
K	0	1	0	1	1	0	0	1	0	0	0	0
E	0	1	0	0	1	0	0	1	0	0	0	0
S	0	1	0	0	1	0	0	1	0	0	0	0
I	0	1	0	0	1	0	0	1	0	0	0	0
N	0	1	0	0	1	0	0	1	0	0	0	0
W	1	1	0	0	1	0	0	1	0	0	1	0
F	1	1	0	0	0	0	0	1	0	0	1	0
I	1	0	0	0	0	0	0	0	0	0	1	0
N	1	0	0	0	0	0	0	0	0	0	1	0
R	1	0	0	0	0	0	0	0	0	0	1	0
N	1	0	0	0	0	0	0	0	0	0	1	0
S	1	0	0	0	0	0	0	0	0	0	1	0
N	1	0	0	0	0	0	0	0	0	0	1	0
L	1	0	0	0	0	0	0	0	0	0	1	0
A	0	0	0	0	0	0	0	1	0	0	0	0
Q	0	0	0	0	0	0	0	1	0	0	0	0
T	0	1	0	0	0	0	0	2	1	0	0	1
L	0	1	0	0	0	0	0	2	1	0	0	1
I	0	1	0	0	0	0	0	2	1	0	0	1
G	0	1	0	0	0	0	0	2	1	0	0	1
N	0	1	0	0	0	0	0	2	1	0	0	1
I	0	1	0	0	1	0	0	3	1	0	0	1
M	0	1	0	0	1	0	0	3	1	0	0	1
S	0	1	0	0	1	0	0	3	2	0	0	1
L	0	1	0	0	1	0	0	3	2	0	0	1
T	0	0	0	0	1	0	0	2	1	0	0	0
G	0	0	0	0	1	0	0	2	1	0	0	0
P	0	0	0	0	1	0	0	2	1	0	0	0
D	0	0	0	0	1	0	0	2	1	0	0	0
F	0	0	1	0	1	0	0	2	1	0	0	0
P	0	0	1	0	0	0	0	1	1	0	0	0
L	0	0	1	0	0	0	0	1	1	0	0	0
E	0	0	1	0	0	0	0	0	0	0	0	0
E	0	0	1	0	0	0	0	0	0	0	0	0
A	0	0	2	0	0	0	0	0	0	0	0	0
P	0	0	2	0	0	0	0	0	0	0	0	0
V	1	0	2	0	0	0	0	1	0	0	1	0
F	1	0	2	0	0	0	0	1	0	0	1	0
K	1	0	1	0	0	0	1	1	0	0	1	0
R	2	0	1	0	1	0	1	1	0	1	1	0
T	2	0	1	0	1	0	1	1	0	1	1	0
G	2	0	1	0	1	0	1	1	0	1	1	0
S	2	0	1	0	1	0	1	1	0	1	1	0
A	2	0	0	1	1	0	1	1	0	1	1	0
L	2	0	0	1	1	0	1	1	0	1	1	0
H	1	0	0	1	1	0	2	0	0	1	0	0
R	1	0	0	1	1	0	2	0	0	1	0	0
F	1	0	0	1	1	0	1	0	0	1	0	0
K	0	0	0	1	0	0	1	0	0	0	0	0
S	0	0	0	1	0	0	1	1	0	0	0	0
A	0	0	0	1	0	0	1	1	0	0	0	0
R	0	0	0	1	0	0	1	1	0	0	0	0
Y	0	0	0	0	0	0	1	1	0	1	0	1
S	0	0	0	0	0	1	1	1	0	1	0	1
E	0	0	0	0	0	1	0	1	0	1	0	1
G	0	0	0	0	0	1	0	1	0	1	0	1
G	1	0	0	0	0	1	0	1	0	1	0	1
Y	1	0	0	0	1	1	0	1	0	2	0	2
S	1	0	0	0	1	1	0	0	0	2	0	2
S	1	0	0	0	1	1	0	0	0	2	0	2
V	1	0	0	0	1	1	0	0	0	2	0	2
C	1	0	0	0	1	1	0	0	0	1	0	1
P	1	0	0	0	1	0	0	0	0	1	0	1
N	1	0	0	0	1	0	0	0	0	1	0	1
L	1	0	0	0	1	0	0	0	1	1	0	1
L	0	0	0	0	1	0	0	0	1	1	0	1
S	0	0	0	0	0	0	0	0	1	0	0	0
H	0	0	0	0	0	0	0	0	1	0	0	0
I	0	0	0	0	0	0	0	0	1	0	0	0
S	0	0	0	0	0	0	0	0	1	0	0	0
V	0	0	0	0	0	0	0	0	1	0	0	0
S	0	0	0	0	0	0	0	0	1	1	0	0
T	0	0	0	0	0	0	0	0	1	1	0	0
D	0	0	0	0	0	0	0	0	0	1	0	0
T	0	0	0	0	0	0	0	0	0	1	0	0
M	0	0	0	0	0	0	0	0	0	2	0	0
S	0	0	0	0	0	0	0	0	0	2	0	0
D	0	1	0	0	0	0	0	0	0	2	0	0
L	0	1	0	0	0	0	0	0	0	2	0	0
T	0	1	0	0	0	0	1	1	0	2	0	0
Q	0	1	0	0	0	0	1	1	0	1	0	0
N	0	1	0	0	0	0	1	1	0	1	0	0
G	0	1	0	0	0	0	1	1	0	1	0	0
K	0	1	0	0	0	0	1	1	0	1	0	0
N	1	1	0	0	0	0	1	1	0	0	0	1
Y	1	1	0	0	0	0	1	1	0	0	0	1
D	2	0	0	0	0	0	1	1	0	0	0	1
F	2	1	0	1	1	0	1	2	0	1	0	1
M	2	1	0	1	1	0	0	1	0	1	0	1
F	2	1	0	1	1	0	0	1	0	1	0	1
Q	2	1	0	1	1	0	0	1	0	1	0	1
P	2	1	0	1	1	0	0	1	0	1	0	1
L	2	1	0	1	1	0	0	1	1	1	0	1
M	1	1	0	1	1	0	0	1	2	1	0	0
L	1	1	0	1	1	0	0	1	2	1	0	0
Y	0	1	1	1	1	0	0	2	3	2	1	1
A	0	0	1	0	0	0	0	1	4	1	1	1
Q	0	0	1	0	0	0	0	1	4	1	1	1
T	0	0	1	0	0	0	0	1	4	1	1	1
W	0	0	1	0	0	0	0	1	4	1	1	1
T	0	0	1	0	0	0	0	1	4	1	1	1
S	0	0	1	0	0	0	0	1	3	1	1	1
E	0	1	1	0	0	0	0	1	2	1	1	1
L	0	1	1	0	0	0	0	1	2	1	1	1
V	0	1	0	0	0	0	0	0	1	0	0	0
Q	0	1	0	0	0	0	0	0	0	0	0	0
R	0	1	0	0	0	0	0	0	0	0	0	0
D	0	2	0	0	0	0	0	0	0	0	1	0
T	0	2	0	0	0	0	0	0	0	0	1	0
R	0	2	0	0	1	0	0	1	0	0	1	0
L	0	2	0	0	1	0	0	1	0	0	1	0
R	0	1	0	0	1	1	0	1	0	0	1	0
D	0	1	0	0	1	1	0	1	0	0	1	0
S	0	1	0	0	1	1	0	1	0	0	1	0
T	0	1	0	0	1	1	0	1	0	0	1	0
F	0	1	0	0	1	1	0	1	0	0	1	0
H	0	0	0	0	1	1	0	1	0	0	0	0
W	0	0	0	0	1	1	0	1	0	0	0	0
H	0	0	0	0	0	1	0	0	0	0	0	0
L	0	0	0	0	0	1	0	0	0	0	0	0
R	0	0	0	0	0	0	0	0	0	0	0	0
C	0	0	0	0	0	0	0	0	0	0	0	0
N	0	0	0	0	0	0	0	0	0	0	0	0
R	0	0	0	0	0	0	0	0	0	0	0	0
C	0	0	0	0	0	0	0	0	0	0	0	0
V	0	0	0	0	0	0	0	0	0	0	0	1
R	0	0	0	0	0	0	0	0	0	0	0	1
P	0	0	0	0	0	0	0	0	0	0	0	1
I	0	0	0	0	0	0	0	0	0	0	0	1
D	0	0	0	0	0	0	0	0	0	0	0	1
D	0	0	0	0	0	0	0	0	0	0	0	1
I	1	0	0	0	1	0	0	1	0	0	0	1
T	1	0	0	0	1	0	0	1	0	0	0	1
L	1	0	0	0	1	1	0	1	0	0	0	1
E	1	0	0	0	1	1	0	1	0	0	0	0
T	1	0	0	0	1	1	0	1	0	0	0	0
S	1	0	0	0	1	1	0	1	0	0	0	0
Q	1	0	0	0	1	1	0	1	0	0	0	0
I	1	0	0	0	1	1	0	1	0	0	0	0
F	1	0	0	0	1	1	0	1	0	0	0	0
E	1	0	0	0	0	1	0	0	0	0	0	0
F	1	0	0	0	0	1	0	0	0	0	0	0
P	1	0	0	0	0	0	0	0	0	0	0	0
D	1	1	0	0	0	0	0	0	0	0	0	0
V	1	1	0	0	0	0	0	0	0	0	1	0
S	1	1	0	0	0	0	0	0	0	0	1	0
K	1	1	0	0	0	0	1	0	0	0	1	0
R	1	1	0	0	0	0	1	0	0	0	1	0
I	1	1	0	0	0	0	1	0	0	0	1	0
S	0	1	0	0	0	0	1	0	0	0	1	0
R	0	1	0	0	0	0	1	0	0	0	1	0
M	0	1	0	0	1	0	1	1	0	0	1	0
V	0	0	0	0	1	0	1	1	0	0	1	0
S	0	0	0	0	1	0	1	1	0	0	0	0
G	0	0	0	0	1	0	1	1	0	0	0	0
A	0	0	0	0	1	0	0	1	0	0	0	0
V	0	0	0	0	1	0	0	1	0	0	0	0
P	0	0	0	0	1	0	0	1	0	0	0	0
Q	0	0	0	0	1	0	0	1	0	0	0	0
F	0	0	0	0	1	0	0	2	0	0	0	0
Q	0	0	0	0	0	0	0	1	0	0	0	0
K	0	0	0	0	0	0	0	1	0	0	0	0
L	0	0	0	0	0	0	0	1	0	0	0	0
P	0	0	0	0	0	0	0	1	0	0	0	0
D	0	0	0	0	0	0	0	1	0	0	1	0
I	0	0	0	0	0	0	0	1	0	0	1	0
R	0	0	0	0	0	0	0	1	0	0	1	0
L	0	0	0	0	0	0	1	1	0	0	1	1
R	0	0	0	0	0	0	1	0	0	0	1	1
P	0	0	0	0	0	0	1	0	0	0	1	1
G	0	0	0	0	0	0	1	0	0	0	1	1
D	0	0	0	0	0	0	1	0	0	0	1	1
F	0	0	0	0	0	0	1	0	0	0	1	1
E	0	0	0	0	0	0	1	0	0	0	0	1
S	0	0	0	0	0	0	1	0	0	0	0	1
L	0	0	0	0	0	0	1	0	0	0	0	1
S	0	0	0	0	0	0	0	0	0	0	0	0
G	0	0	0	0	0	0	0	0	0	0	0	0
R	0	0	0	0	0	0	0	0	0	0	0	0
E	0	0	0	0	0	0	0	0	0	0	0	0
K	0	0	0	0	0	0	0	0	0	0	0	0
S	0	0	0	0	0	0	0	0	0	0	0	0
R	0	0	0	0	0	0	1	0	0	0	0	1
H	0	0	0	0	0	0	1	0	0	0	0	1
I	0	0	0	0	1	0	1	1	0	1	0	1
G	0	0	0	0	1	0	1	1	0	1	0	1
S	0	0	0	0	1	0	1	1	0	1	0	1
A	0	0	0	0	1	1	1	1	0	1	0	2
Q	0	0	0	0	1	1	1	1	0	1	0	2
G	0	0	0	0	1	1	1	1	1	1	0	2
L	0	0	0	0	1	1	1	1	2	1	1	2
L	0	0	0	0	1	1	0	1	2	1	1	1
Y	0	0	0	0	1	1	0	1	2	1	1	1
S	0	0	0	0	0	1	0	0	2	0	1	1
I	0	0	0	0	0	1	0	0	2	0	1	1
L	0	1	0	0	0	1	0	1	2	1	1	1
V	0	1	0	0	0	0	0	1	2	1	1	0
A	0	1	0	0	0	0	0	1	2	1	1	0
I	0	1	0	0	0	0	0	1	1	1	1	0
H	0	1	0	0	0	0	0	1	0	1	0	0
D	0	1	0	0	0	0	0	1	0	1	0	0
S	0	1	0	0	0	0	0	2	0	1	0	0
G	0	1	0	0	0	0	0	2	0	1	0	0
Y	0	1	0	0	0	0	0	2	1	1	0	1
N	0	0	0	0	0	0	0	1	1	0	0	1
D	0	0	0	0	0	0	0	1	1	0	0	1
G	0	1	0	0	0	0	0	2	1	1	0	1
T	0	1	0	0	0	0	0	2	1	1	0	1
I	0	1	0	0	0	0	0	2	1	1	0	1
F	0	1	1	0	0	0	0	2	1	1	0	1
P	0	1	1	0	0	0	0	1	1	1	0	1
V	0	1	1	0	0	0	0	1	1	1	0	1
N	0	1	1	1	0	0	0	1	0	1	0	0
I	0	1	1	1	0	0	0	1	0	1	0	0
Y	0	1	1	1	0	0	0	2	0	1	0	0
G	0	0	1	1	0	0	0	1	0	0	0	0
K	0	0	1	2	0	0	0	1	0	0	0	0
V	0	0	1	2	0	0	0	1	0	0	0	0
S	0	0	1	2	0	0	0	1	0	0	0	0
P	0	0	1	2	0	0	0	1	0	0	0	0
R	0	0	1	2	0	0	0	1	0	0	0	0
D	0	0	1	1	0	0	0	1	0	0	0	0
Y	0	0	1	1	0	0	0	1	0	0	1	0
L	0	0	1	1	0	0	1	0	0	0	1	1
R	0	0	1	1	0	0	1	0	0	0	1	1
G	0	0	1	0	0	0	1	0	0	0	1	1
L	0	0	1	0	0	0	1	0	0	0	1	1
A	0	0	0	0	0	0	1	0	0	0	1	1
R	0	0	0	0	0	0	1	0	0	0	1	1
G	0	0	0	0	0	0	1	0	0	0	1	1
I	1	0	0	0	1	0	1	1	0	0	1	1
L	1	0	0	0	1	0	1	1	1	0	0	1
I	1	0	0	0	1	0	0	1	1	0	0	0
G	1	0	0	0	1	0	0	1	1	0	0	0
S	1	1	0	0	1	0	0	1	1	0	0	0
S	1	1	0	0	1	0	0	1	1	0	0	0
I	1	1	0	0	1	0	0	1	1	0	0	0
C	2	1	0	0	1	0	0	1	1	0	0	0
F	2	1	0	0	1	0	0	1	1	0	0	0
L	1	1	0	0	0	0	0	0	1	0	0	0
T	1	1	0	0	0	0	0	0	0	0	0	0
R	1	1	0	1	0	0	1	0	0	0	0	0
M	1	1	0	1	0	0	1	0	0	0	0	0
T	1	0	0	1	0	0	1	0	0	0	0	0
N	1	0	0	1	0	0	1	0	0	0	0	0
I	1	0	0	1	0	0	1	0	0	0	0	0
N	0	0	0	1	0	0	1	0	0	0	0	0
I	0	0	0	1	0	0	1	0	0	0	0	0
N	0	0	0	1	0	0	1	0	0	0	0	0
R	0	0	1	1	0	0	1	0	0	0	0	0
P	0	0	1	0	0	0	0	0	0	0	0	0
L	0	0	1	0	0	0	0	0	0	0	0	0
E	0	1	1	1	0	0	0	1	0	0	0	0
L	0	1	1	1	0	0	0	1	1	0	0	0
I	0	1	1	1	1	0	0	1	1	0	0	1
S	0	1	1	1	1	0	0	1	1	0	0	1
G	0	1	1	2	1	0	0	1	1	0	0	1
V	0	1	1	2	1	0	0	1	2	0	0	1
I	0	1	0	2	1	0	0	1	2	0	0	1
S	0	1	0	2	1	0	0	1	2	0	0	1
Y	0	1	0	2	1	0	0	1	2	0	0	1
I	0	0	0	1	1	0	0	0	2	0	0	1
L	0	0	0	1	1	0	0	0	1	0	0	1
L	0	0	0	1	0	0	1	0	1	0	0	1
R	0	0	0	2	0	0	1	1	1	1	0	1
L	0	0	0	1	0	0	1	1	1	1	0	1
D	0	0	0	1	0	0	1	1	0	1	0	1
N	1	0	0	1	0	0	1	1	0	1	0	2
H	1	0	0	1	0	0	1	1	0	1	0	2
P	1	0	0	1	0	0	1	1	0	1	0	2
S	1	0	0	1	0	0	1	1	0	1	0	2
L	1	0	0	1	0	0	1	1	0	1	0	2
Y	1	0	0	1	0	0	0	2	1	1	1	2
I	1	0	0	1	0	0	0	1	1	0	1	2
M	1	0	0	1	0	0	0	1	1	0	1	2
L	1	0	0	1	0	0	0	1	1	0	1	2
R	0	0	0	1	0	1	0	1	1	0	1	1
E	0	0	1	1	0	1	0	1	1	0	2	1
P	0	0	1	1	0	1	0	1	1	0	2	1
S	0	0	1	1	0	1	0	1	2	0	2	1
L	0	0	1	1	0	1	0	1	2	0	2	1
R	0	0	1	1	0	1	0	0	1	0	1	0
G	0	0	1	0	0	2	0	0	1	0	1	0
E	0	0	1	0	0	2	0	0	1	0	1	0
I	0	0	1	0	0	2	0	0	1	0	1	0
F	0	0	1	0	0	1	0	0	1	0	1	0
S	0	0	0	0	0	1	0	0	1	0	0	0
I	0	0	1	0	0	1	0	0	1	0	1	0
P	0	0	1	0	0	1	0	0	0	0	1	0
Q	0	0	1	0	0	1	0	0	0	0	1	0
K	0	0	1	0	0	1	0	0	0	0	1	0
I	0	0	2	0	0	0	0	0	0	0	1	0
P	0	0	2	0	0	0	0	0	0	0	1	0
A	0	0	2	0	0	0	0	0	0	0	1	0
A	0	0	2	0	0	0	0	0	0	0	1	0
Y	0	0	2	0	0	0	0	0	0	0	1	0
P	0	0	1	0	0	0	0	0	0	0	0	0
T	0	0	1	0	0	0	0	0	0	0	0	0
T	0	0	1	0	0	0	0	1	0	0	0	0
M	0	0	1	0	0	0	1	1	0	0	0	1
R	0	0	0	0	0	0	1	1	0	0	0	1
E	0	1	0	0	0	0	1	1	0	0	0	1
G	0	1	0	0	0	0	1	1	0	0	0	1
N	0	1	0	0	0	0	1	1	0	0	0	1
R	0	1	0	0	0	0	1	1	0	0	0	1
S	0	1	0	0	0	0	1	1	1	0	0	1
I	0	1	0	0	0	0	1	2	2	0	0	1
L	0	1	0	0	0	0	1	1	2	0	0	1
C	1	1	0	0	0	0	0	1	2	1	0	0
Y	1	1	0	0	0	0	0	1	2	1	0	0
L	1	0	0	0	0	0	0	1	2	1	0	0
Q	1	0	0	0	0	0	0	1	2	1	0	0
H	1	0	0	0	0	0	0	1	2	1	0	0
V	1	0	1	0	0	0	0	1	2	1	1	0
L	1	0	1	0	0	0	0	1	1	1	1	0
R	1	0	1	0	0	0	0	0	0	1	1	0
Y	1	0	1	0	0	0	0	0	0	1	1	0
E	0	0	1	0	0	0	0	0	0	0	1	0
R	0	0	1	0	0	0	0	0	0	0	1	0
E	0	0	1	0	0	0	0	0	0	0	1	0
A	0	0	1	0	0	0	0	0	0	0	1	0
I	0	0	1	0	1	0	0	0	0	0	1	0
T	0	0	0	0	1	0	0	0	0	0	0	0
A	0	0	0	0	2	0	0	0	0	0	0	0
S	0	0	1	0	2	0	0	0	0	0	0	0
P	0	0	1	0	2	0	0	0	0	0	0	0
E	0	0	1	0	2	0	0	0	0	0	0	0
N	0	0	1	0	2	0	0	0	0	0	0	0
D	1	0	1	0	2	0	0	0	0	0	0	0
W	1	0	1	0	2	0	0	0	0	0	0	0
L	1	0	1	0	1	0	0	0	0	0	0	0
W	1	0	1	0	1	0	0	0	1	0	0	0
I	1	0	1	0	0	0	0	0	1	0	0	0
F	1	0	0	0	0	0	0	0	1	1	0	0
S	1	0	0	0	0	0	0	0	1	1	0	0
D	1	0	0	0	0	0	0	0	1	1	0	0
F	1	0	0	0	0	0	1	0	1	1	1	1
R	0	0	0	0	0	0	1	0	1	1	1	1
S	0	0	1	0	0	0	1	1	1	1	2	1
V	0	0	1	0	0	0	1	1	1	1	2	1
K	0	0	1	0	0	0	1	1	0	1	2	1
M	0	1	1	1	1	0	1	2	0	2	2	1
T	0	1	1	1	1	0	1	2	0	1	2	1
Y	0	1	1	1	1	0	1	2	0	1	2	1
L	0	1	1	1	1	0	1	2	0	1	2	1
T	0	1	1	1	1	0	0	2	1	1	1	0
L	0	1	1	1	1	0	0	2	1	1	1	0
I	0	1	0	1	2	0	0	1	2	1	0	1
T	1	1	0	1	2	0	0	1	2	1	0	1
Y	1	1	0	1	2	0	0	1	2	1	0	1
Q	1	0	0	0	1	0	0	0	2	0	0	1
S	1	0	0	0	1	0	0	0	2	0	0	1
H	1	0	0	1	1	0	0	0	2	0	0	1
L	1	0	0	1	1	0	0	0	2	0	0	1
L	1	0	0	1	1	0	0	0	1	0	1	1
L	1	0	0	1	1	0	0	0	1	0	1	1
Q	1	0	0	1	0	0	1	0	0	0	1	0
R	0	0	0	1	0	0	1	0	0	0	1	0
V	0	0	0	1	0	1	1	0	0	0	1	0
E	0	0	0	1	0	1	2	0	0	0	1	0
R	0	0	0	1	0	1	2	0	0	0	1	0
N	0	0	0	0	0	1	2	0	0	0	1	0
L	0	0	0	0	0	1	2	0	0	0	2	0
S	0	0	0	0	0	1	2	0	0	0	1	0
K	0	0	0	0	1	1	2	0	0	0	1	0
S	0	0	0	0	1	1	1	1	0	0	1	0
M	0	0	0	0	1	1	1	1	0	0	1	0
R	0	0	0	0	1	0	1	1	0	0	1	0
A	0	1	0	0	1	0	0	1	0	0	1	0
T	0	1	0	0	1	0	0	2	0	0	1	0
L	0	1	0	0	1	0	1	2	0	0	1	0
R	0	1	0	0	1	0	2	2	0	0	0	0
Q	0	1	0	0	1	0	2	2	1	0	0	0
M	0	1	0	0	1	0	2	2	1	0	1	1
S	0	1	0	0	1	0	2	1	1	0	1	1
S	0	1	0	0	1	0	2	1	1	0	1	1
L	0	1	0	0	1	0	2	1	1	0	1	1
M	0	0	0	0	1	0	2	1	1	0	1	1
R	0	0	0	0	1	0	2	0	1	0	1	1
Q	0	0	0	0	1	0	1	0	1	0	1	1
V	0	0	0	0	1	0	0	0	1	0	1	1
L	0	0	0	0	1	0	0	0	0	0	1	1
G	0	0	0	0	0	0	0	0	0	0	0	0
G	0	0	0	0	0	0	0	0	0	0	0	0
H	0	0	0	0	0	0	0	0	0	0	0	0
G	0	0	0	0	0	0	0	0	0	0	0	0
E	0	0	0	0	0	0	0	0	0	0	0	0
D	0	0	0	0	0	0	0	0	0	0	0	0
T	0	0	0	0	0	0	0	0	0	0	0	0
L	0	0	0	0	0	0	0	0	0	0	0	0
E	0	1	0	0	0	0	0	0	0	0	0	0
S	0	1	0	0	0	0	0	0	0	0	0	1
N	0	1	0	0	0	0	0	0	0	0	0	1
D	0	1	0	0	0	0	0	0	0	0	0	1
D	0	1	0	0	0	0	0	0	0	0	0	1
I	0	1	0	0	0	0	0	1	0	0	0	1
Q	0	1	0	0	0	0	1	1	0	0	0	1
R	0	1	0	1	0	0	1	1	0	0	0	1
L	0	1	0	1	0	0	1	1	0	0	0	1
L	0	0	0	1	0	0	1	1	0	0	0	1
K	0	0	0	1	0	0	1	1	0	0	0	0
D	0	0	0	1	0	0	1	1	0	0	0	0
S	0	0	0	1	0	0	1	1	0	0	0	0
L	0	0	0	1	0	0	1	1	0	0	0	0
R	0	0	0	1	0	0	1	0	0	0	0	0
K	0	0	0	1	0	0	0	0	0	0	0	0
T	0	0	0	0	0	0	1	0	0	0	0	0
R	0	0	0	0	0	0	1	0	0	0	0	0
W	0	0	0	0	0	0	1	0	0	0	0	0
V	0	0	0	0	0	0	1	0	0	0	0	0
D	0	0	0	0	0	0	1	0	0	0	0	0
Q	0	0	0	0	0	0	1	0	0	0	0	0
E	0	1	1	0	0	0	1	0	0	0	0	0
V	0	1	1	0	0	0	1	0	0	0	0	0
R	0	1	1	0	0	0	1	0	0	0	0	0
H	0	1	1	0	0	0	0	0	0	0	0	0
A	0	1	1	0	0	0	0	1	0	1	0	0
A	0	1	1	0	0	0	0	1	0	1	0	0
R	0	1	1	0	0	0	0	1	0	1	0	0
T	0	1	1	0	0	0	0	1	0	1	0	0
M	0	1	1	0	0	0	0	1	0	1	0	0
N	0	0	0	0	0	0	0	1	0	1	0	0
G	0	0	0	0	0	0	0	1	0	1	0	0
D	0	0	0	0	0	0	0	1	0	1	0	0
Y	0	0	0	0	0	0	0	1	0	1	0	0
S	0	0	0	0	0	0	0	0	0	0	0	0
P	0	0	0	0	0	0	0	0	0	0	0	0
D	0	0	0	0	0	0	0	0	0	0	0	0
K	0	0	0	0	0	0	0	0	0	0	0	0
K	0	0	0	0	0	0	0	0	0	0	0	0
V	0	0	0	0	0	0	0	0	0	0	0	0
S	0	0	0	0	0	0	0	0	0	0	0	0
H	0	0	0	0	0	0	0	0	0	0	0	0
K	0	0	0	0	0	0	0	0	0	0	0	0
A	0	0	0	0	0	0	0	0	0	0	0	0
G	0	0	0	0	0	0	0	0	0	0	0	0
C	0	0	0	0	0	0	0	0	0	0	0	0
S	0	0	0	0	0	0	0	0	0	0	0	0
E	1	0	0	0	0	0	0	0	0	0	0	0
W	1	0	0	0	0	0	0	0	0	0	0	0
V	1	0	0	0	0	0	0	0	0	0	0	0
C	1	0	0	0	0	0	0	0	0	0	0	0
S	1	0	0	0	0	0	0	0	0	0	0	0
A	1	0	0	0	0	0	0	0	0	0	0	0
Q	1	0	0	0	0	0	0	1	0	0	0	0
Q	1	0	0	0	0	0	0	1	0	0	0	0
I	1	0	0	0	0	0	0	1	0	0	0	0
A	0	0	0	0	0	0	0	1	0	0	0	0
V	0	0	0	0	0	0	0	1	0	0	0	0
S	0	0	0	0	0	0	0	1	1	0	0	0
T	0	0	0	0	0	0	0	1	1	0	0	0
S	0	0	0	0	0	0	0	1	1	0	0	0
A	0	0	0	0	0	0	0	1	1	0	0	0
N	0	0	0	0	0	0	0	0	1	0	0	0
P	0	0	0	0	0	0	0	0	1	0	0	0
A	0	0	0	0	0	0	0	0	1	0	0	0
P	0	0	0	0	0	0	0	0	1	0	0	0
V	0	0	0	0	0	0	0	0	1	0	0	0
S	0	0	0	0	0	0	0	0	0	0	0	0
E	0	0	0	1	0	0	0	0	0	0	0	0
L	0	0	0	1	0	0	0	0	0	0	0	0
D	0	1	0	1	0	0	0	0	0	0	0	0
I	0	1	0	1	0	0	0	0	0	0	0	0
R	0	1	0	1	0	0	0	0	0	0	0	0
A	0	1	0	1	0	0	0	0	0	0	0	0
L	0	1	0	1	0	0	0	1	0	0	1	0
S	0	1	0	1	0	0	0	1	0	0	1	0
K	0	1	0	1	0	0	1	1	0	0	1	0
R	0	1	0	0	0	0	1	1	0	0	1	0
F	0	1	0	0	0	1	2	2	1	0	1	1
Q	0	0	0	0	0	1	2	2	1	0	1	1
N	0	0	1	0	0	1	2	2	1	0	1	1
P	0	0	1	0	0	1	2	2	1	0	1	1
L	0	0	1	0	0	1	2	2	1	0	1	1
I	0	0	1	0	1	1	2	1	1	0	0	1
S	0	0	1	0	1	1	2	1	1	0	0	1
G	0	0	1	0	1	1	1	1	1	0	0	1
L	0	0	1	0	1	1	1	1	1	0	0	1
R	0	0	1	0	1	0	0	0	0	0	0	0
V	0	0	1	0	1	0	0	0	0	0	0	0
V	0	0	0	0	1	0	1	1	0	0	0	0
Q	0	0	0	0	1	0	1	1	0	0	0	0
W	0	0	0	0	2	1	1	1	0	0	0	0
A	0	0	0	1	1	1	1	1	0	0	0	0
T	0	0	0	1	1	1	1	1	0	0	0	0
G	0	0	0	1	1	1	1	1	0	0	0	0
A	0	0	0	1	1	1	1	1	0	0	0	1
H	0	0	0	1	1	1	1	1	0	0	0	1
Y	0	0	0	1	1	1	1	1	0	0	0	1
K	0	0	0	1	1	1	0	0	0	0	0	1
L	0	0	0	1	1	1	0	0	0	0	0	1
K	0	0	0	1	0	0	0	0	0	0	0	1
P	0	0	0	0	0	0	0	0	0	0	0	1
I	0	0	0	0	0	0	0	0	0	0	0	1
L	0	0	0	0	0	0	0	0	0	0	0	1
D	0	0	0	0	0	0	0	0	0	0	0	0
D	0	0	0	0	0	0	0	0	0	0	0	0
L	0	0	0	0	0	0	0	0	0	0	0	0
N	0	1	0	0	0	0	0	0	1	0	0	0
V	1	1	0	0	0	0	0	0	1	0	0	0
F	1	1	0	0	0	0	0	0	1	0	0	0
P	1	1	0	0	0	0	0	0	1	0	0	0
S	1	1	0	0	0	0	0	0	1	0	0	0
L	1	1	0	0	0	0	0	0	1	0	0	0
C	1	1	0	0	0	0	0	0	1	0	0	0
L	1	1	0	0	0	0	0	0	1	0	0	0
V	1	1	0	0	0	0	0	0	1	0	0	0
I	1	0	0	0	0	0	0	0	0	0	0	0
G	0	0	0	0	0	0	0	0	0	0	0	0
D	0	0	0	0	0	0	0	0	0	0	0	0
G	0	0	0	0	0	0	0	0	0	0	0	0
S	0	0	0	0	0	0	0	0	0	0	0	1
G	0	0	0	0	0	0	0	0	0	0	0	1
G	0	0	0	0	0	0	0	0	0	0	0	1
I	0	0	0	0	1	0	0	1	0	0	0	1
S	0	0	0	0	1	0	0	1	0	0	0	1
R	0	0	0	0	1	0	0	1	0	0	0	1
A	0	0	0	0	1	0	0	1	0	0	0	1
V	0	0	0	1	1	0	0	1	0	0	0	1
L	0	0	0	1	1	0	0	1	0	0	0	1
N	0	0	0	1	1	0	0	1	1	0	0	0
M	1	0	0	1	1	0	0	2	1	0	0	0
F	1	0	0	1	1	0	0	2	1	0	0	0
P	1	0	0	1	0	0	0	1	1	0	0	0
D	1	0	0	1	0	0	0	1	1	0	1	0
S	1	0	0	1	0	0	0	1	1	0	1	1
K	1	0	0	1	0	0	0	1	1	0	1	1
L	1	0	0	0	0	0	0	1	2	0	1	1
V	1	0	0	0	0	0	0	1	2	0	1	1
F	1	0	0	0	0	0	0	1	1	0	1	1
N	0	0	0	0	0	0	0	0	1	0	1	1
S	0	1	0	0	0	0	0	0	2	0	1	1
L	0	1	0	0	0	0	0	0	2	0	1	1
L	0	1	0	0	0	0	0	0	2	0	0	1
E	0	2	0	0	0	0	0	0	2	0	0	0
V	0	2	0	0	0	0	0	0	2	0	0	0
N	0	2	0	0	0	0	0	0	1	0	0	0
D	0	2	0	0	0	0	0	0	1	0	0	0
L	0	2	1	0	0	0	0	1	2	0	0	1
M	0	2	1	0	0	0	0	1	2	0	0	1
A	0	1	1	0	0	0	0	1	1	0	0	1
S	0	1	1	0	0	0	0	1	1	0	0	1
G	0	1	1	0	0	0	0	1	1	0	0	1
T	0	0	1	0	0	0	0	1	1	0	0	1
H	0	0	2	0	0	0	0	1	1	0	1	1
P	0	0	2	0	0	0	0	1	1	0	1	1
L	0	0	2	0	0	0	0	1	1	0	1	1
P	0	0	1	0	0	0	0	0	0	0	1	0
P	0	0	1	0	0	0	0	0	0	0	1	0
S	0	0	1	0	0	0	0	0	0	0	1	0
A	0	0	1	0	0	0	0	0	0	0	1	0
I	0	0	1	0	0	0	0	0	0	0	1	0
M	0	0	1	0	0	0	0	0	0	0	1	0
S	0	0	0	0	0	0	0	0	0	0	0	0
G	0	0	0	0	0	0	0	0	0	0	0	0
G	0	0	0	0	0	0	0	0	0	0	0	0
D	0	0	0	0	0	0	0	0	0	0	0	0
D	0	1	0	0	0	0	0	0	0	0	0	0
I	0	1	0	0	0	0	0	0	0	0	0	0
I	0	1	0	0	0	0	0	0	0	0	0	0
S	0	1	0	0	0	0	0	0	0	0	0	0
R	0	1	0	0	1	0	0	1	0	0	0	0
V	0	1	0	0	1	0	0	1	0	0	0	0
I	0	1	0	0	1	0	0	1	0	0	0	0
D	0	1	0	0	1	0	0	1	0	0	0	0
F	0	1	0	0	1	0	0	1	0	0	0	0
D	0	0	0	0	1	0	0	1	0	0	0	0
S	0	0	0	0	1	0	0	1	1	0	0	0
I	0	0	0	0	1	0	0	1	1	0	0	0
W	0	0	0	0	1	0	0	1	1	0	0	0
E	0	0	0	0	0	0	0	0	1	0	0	0
K	0	0	1	0	0	0	0	0	1	0	0	0
P	0	0	1	0	0	0	0	0	1	0	0	0
S	0	0	1	0	0	0	0	0	1	0	0	0
D	0	0	1	0	0	0	0	0	1	0	0	0
L	0	0	1	0	0	0	1	0	1	1	0	0
R	0	0	1	0	1	0	1	1	0	1	0	0
N	0	0	1	0	1	0	1	1	0	1	0	0
S	0	0	1	0	1	0	1	1	0	1	0	0
A	0	0	1	0	1	0	1	1	1	1	0	0
T	0	0	0	0	1	0	1	1	1	1	0	0
W	0	0	0	0	1	0	2	1	1	1	0	0
R	0	0	0	0	1	0	2	1	1	1	0	0
Y	0	0	0	0	1	0	2	1	1	1	0	0
F	0	0	0	0	1	0	1	1	1	0	0	0
Q	0	0	0	0	0	0	1	0	1	0	0	0
S	0	0	0	0	0	0	1	0	1	0	0	0
V	0	0	0	1	0	0	2	1	1	1	0	0
Q	0	0	0	1	0	0	2	1	0	1	0	0
K	0	0	0	1	0	1	3	2	0	1	0	1
Q	0	0	0	1	0	1	2	2	0	1	0	1
V	0	0	0	1	0	1	2	2	0	1	0	1
N	0	0	0	1	0	1	2	2	0	1	0	1
M	0	0	0	1	0	1	2	2	0	1	0	1
S	0	0	0	1	0	1	2	2	0	1	0	1
Y	0	0	0	1	0	1	2	2	0	1	0	1
D	0	0	0	0	0	1	1	1	0	0	0	1
L	0	0	0	0	0	1	1	1	0	0	0	1
I	0	0	0	0	0	0	0	0	0	0	0	0
I	0	0	0	0	0	0	0	0	0	0	0	0
C	0	0	0	0	0	0	0	0	0	0	0	0
D	0	0	0	0	0	0	0	0	0	0	0	0
A	0	0	0	0	0	1	0	0	0	0	0	0
E	0	0	0	0	0	1	0	0	0	0	0	0
V	0	0	0	0	0	1	0	0	0	1	0	0
T	0	0	0	0	0	1	0	0	0	1	0	0
D	0	0	0	0	0	1	0	0	0	1	0	0
I	0	0	1	0	1	1	0	0	0	1	1	1
A	0	1	1	0	1	1	0	0	0	1	1	1
S	0	2	1	1	1	1	0	0	0	1	1	1
I	0	2	1	1	1	1	0	0	0	1	1	1
N	0	2	1	1	1	0	0	0	0	1	1	1
R	0	2	1	1	1	0	0	1	0	1	1	1
I	0	2	1	1	1	0	0	1	0	0	1	1
T	0	2	1	1	1	0	0	1	1	0	1	1
L	0	2	1	1	1	0	0	1	1	0	1	1
L	0	2	0	1	0	0	0	2	2	0	0	0
M	0	1	0	1	0	0	0	2	2	0	0	0
S	0	0	0	0	0	0	0	2	2	0	0	0
D	0	0	0	0	0	0	0	2	2	0	0	0
F	0	0	0	0	0	0	0	2	2	0	0	0
A	0	0	0	1	0	0	0	2	2	1	0	0
L	0	0	0	1	1	0	0	3	3	1	0	0
S	0	0	0	1	1	0	0	3	3	1	0	0
I	0	0	0	1	1	0	0	3	3	1	0	0
D	0	0	0	1	1	0	0	2	2	1	0	0
G	0	0	0	1	1	0	0	2	2	1	0	0
P	0	0	0	1	1	0	0	3	2	1	0	0
L	0	0	0	1	1	0	0	3	2	1	0	0
Y	0	0	0	1	1	0	0	3	3	1	0	0
L	0	1	0	0	1	0	0	3	3	0	0	0
V	1	1	0	0	0	0	0	2	2	0	1	0
F	1	1	0	0	0	0	0	2	2	0	1	0
K	1	1	0	0	0	0	0	2	2	0	1	0
T	1	1	0	0	0	0	0	2	2	0	1	0
Y	1	1	0	0	0	0	0	2	2	0	1	0
G	1	2	0	1	0	0	0	2	2	1	1	0
T	1	2	0	2	0	0	0	2	2	1	1	0
M	1	2	0	2	0	0	0	2	1	1	1	0
L	1	1	0	2	0	0	0	1	1	1	1	0
V	0	1	0	2	0	0	0	1	1	1	0	0
N	0	1	0	2	0	0	0	1	0	1	0	0
P	0	1	0	2	0	0	0	1	0	1	0	0
D	0	1	0	2	0	0	0	1	0	1	0	0
Y	0	1	0	2	0	0	1	1	0	1	0	0
K	0	0	0	1	0	0	1	0	0	0	0	0
A	0	0	1	0	0	0	1	1	0	0	1	0
I	0	0	1	0	0	0	1	1	0	0	1	0
Q	0	0	1	0	0	0	1	1	0	0	1	0
H	0	0	1	0	0	0	1	1	1	0	1	0
L	0	0	1	0	0	0	1	1	1	0	1	0
S	0	0	1	0	0	0	1	1	1	0	1	0
R	0	0	1	0	1	0	2	2	1	0	1	0
A	1	0	1	0	1	0	1	2	1	0	1	0
F	1	0	2	0	1	0	1	2	1	0	2	0
P	1	0	1	0	1	0	1	1	1	0	1	0
S	1	0	1	0	1	0	1	1	2	0	1	0
V	1	0	1	0	1	0	1	1	2	0	1	0
T	1	0	1	0	1	0	1	1	1	0	1	0
G	1	0	1	0	1	0	1	1	1	0	1	0
F	1	1	2	0	2	0	1	2	1	0	2	0
V	1	1	2	0	1	0	0	1	1	0	2	0
T	0	1	2	0	1	0	0	1	1	0	2	0
Q	0	1	1	0	1	0	0	1	1	0	1	0
V	0	1	1	0	2	0	0	1	1	1	1	0
T	0	2	1	1	3	0	0	2	0	2	1	0
S	0	2	1	1	4	0	0	2	0	2	1	0
S	0	2	1	1	4	0	0	2	0	2	1	0
F	0	2	1	1	5	0	0	3	0	3	1	1
S	0	1	0	1	4	0	0	2	0	3	0	1
S	0	1	0	1	4	0	0	2	0	3	0	1
E	0	1	0	2	4	0	0	2	0	3	0	1
L	0	1	0	2	4	0	0	2	0	3	0	1
Y	0	1	0	3	3	0	0	2	0	2	0	1
L	0	0	0	2	2	0	1	1	0	1	0	1
R	1	0	0	2	1	0	1	2	0	1	1	1
F	1	0	0	2	1	0	1	2	0	1	1	1
S	1	0	0	2	0	0	1	1	0	0	1	0
K	1	0	0	2	0	0	1	1	0	0	1	0
R	1	0	0	2	0	0	1	1	0	0	1	0
G	1	0	0	1	0	0	2	2	0	0	1	0
K	1	0	0	1	0	0	2	2	0	0	1	0
F	1	0	0	0	0	0	2	2	0	0	1	0
F	1	0	0	0	0	0	1	2	0	0	1	0
R	0	0	0	0	0	0	1	1	0	0	0	0
D	0	0	0	0	0	0	1	1	0	0	0	0
A	0	0	0	0	0	1	1	1	0	0	0	1
E	1	0	0	0	0	1	1	1	0	0	0	1
Y	1	0	0	0	0	1	1	1	0	0	0	1
L	1	0	0	0	0	1	0	0	0	0	0	1
T	1	0	0	0	0	1	0	0	0	0	0	1
S	1	0	0	0	0	1	0	0	0	0	0	1
S	1	1	0	0	0	1	0	0	1	0	0	1
T	1	1	1	0	0	1	0	1	2	0	1	2
L	1	1	1	0	0	1	1	1	2	0	1	2
R	1	1	1	0	0	0	1	1	2	0	1	1
E	0	1	1	0	0	0	1	1	2	0	1	1
M	0	1	1	0	0	0	1	1	2	0	1	1
S	0	1	1	0	0	0	1	1	2	0	1	1
L	0	1	1	0	0	0	1	1	2	0	1	1
V	0	1	1	1	0	0	1	1	2	0	1	1
L	0	0	1	1	0	0	1	1	1	0	1	1
F	0	0	0	1	0	0	1	0	0	0	0	0
N	0	0	0	1	0	0	0	0	0	0	0	0
C	0	0	0	1	0	0	0	0	0	0	0	0
S	0	0	0	1	0	0	0	0	0	0	0	0
S	0	0	0	1	0	0	0	0	0	0	0	0
P	0	0	0	1	0	0	0	0	0	0	0	0
K	0	0	0	1	0	0	0	0	0	0	0	0
S	0	0	0	0	0	1	0	0	0	0	0	0
E	0	0	0	0	0	1	0	0	0	0	0	0
M	0	0	0	1	0	1	1	1	0	1	0	0
Q	0	0	0	1	0	1	1	1	0	1	0	0
R	0	0	0	1	0	1	1	1	0	1	0	0
A	0	0	0	1	0	1	2	1	0	1	0	1
R	0	0	0	1	0	1	2	1	1	1	0	1
S	0	0	0	1	0	1	2	1	1	1	0	1
L	0	0	0	1	0	1	2	1	1	1	0	1
N	1	0	0	1	0	0	2	1	1	1	0	1
Y	1	0	0	1	0	0	2	1	1	1	0	1
Q	1	0	0	0	0	0	1	0	1	0	0	1
D	1	0	0	0	0	0	1	0	1	0	0	1
L	1	0	0	0	0	0	1	0	1	0	0	1
V	1	0	0	0	0	0	0	0	1	0	0	0
R	1	0	0	0	0	0	0	0	0	0	0	0
G	1	0	0	0	0	0	0	0	0	0	0	0
F	1	0	0	0	0	0	0	0	0	0	0	0
P	0	0	0	0	0	0	0	0	0	0	0	0
E	0	0	0	0	0	0	0	0	0	0	0	0
E	0	0	0	0	0	0	0	0	0	0	0	0
I	0	0	0	0	0	0	0	1	0	0	0	0
I	0	0	0	0	1	0	0	1	0	0	0	0
S	0	0	0	0	1	0	0	1	0	0	0	0
N	0	0	0	0	1	0	0	1	0	0	0	0
P	1	0	0	0	1	0	0	1	0	0	0	0
Y	1	0	0	0	1	0	0	1	0	0	0	0
N	1	0	0	0	1	0	0	1	0	0	0	0
E	1	0	0	0	1	0	0	1	0	0	0	0
M	1	0	0	0	1	0	0	1	0	0	0	0
I	1	0	0	0	1	0	0	0	0	0	0	0
I	1	0	0	0	0	0	0	0	0	0	0	0
T	1	0	0	0	0	0	0	0	0	0	0	0
L	1	0	0	0	0	0	0	0	0	1	0	0
I	0	0	0	0	0	0	0	0	0	1	0	0
D	0	0	0	0	0	0	0	0	0	1	0	0
N	0	0	0	0	0	0	0	0	0	1	0	0
D	0	0	0	0	0	0	0	0	0	1	0	0
V	0	0	0	0	0	1	0	0	0	1	0	0
E	0	0	0	0	0	1	0	0	0	1	0	0
S	0	0	0	0	0	1	0	0	0	1	0	0
F	0	0	0	0	0	1	0	0	0	1	0	0
L	0	0	0	0	0	1	0	0	0	0	0	0
V	0	0	0	0	0	1	0	0	0	0	0	0
H	0	0	0	0	0	1	0	0	0	0	0	1
K	0	0	0	0	0	1	0	0	0	0	0	1
M	0	0	0	0	0	1	0	0	0	0	0	1
V	0	0	0	0	0	0	0	0	0	0	0	1
D	0	0	0	0	0	0	0	0	0	0	0	1
D	0	0	0	0	0	0	0	0	0	0	0	1
L	0	0	0	0	0	0	0	0	0	0	0	1
E	0	0	0	1	0	0	0	0	0	0	0	1
L	0	0	0	1	0	0	0	0	0	0	0	1
Q	0	0	0	1	0	0	0	0	0	0	0	0
R	0	0	0	1	0	0	0	0	0	0	0	0
G	0	0	0	1	0	0	0	0	0	0	0	0
T	0	0	0	1	0	0	0	0	0	0	0	0
L	0	0	0	1	0	0	0	0	0	0	0	0
S	0	0	0	1	0	0	0	0	0	0	0	0
K	0	0	0	1	0	0	0	0	0	0	0	0
V	1	0	0	0	0	0	0	0	0	0	0	0
A	1	0	0	0	0	0	0	0	1	0	0	0
I	2	1	0	0	1	0	0	1	1	0	1	0
I	2	1	0	0	1	0	0	1	1	0	1	0
I	2	1	0	0	1	0	0	1	1	0	1	0
S	2	1	0	1	1	0	0	1	1	0	1	0
I	2	1	0	1	1	0	0	2	2	0	1	0
M	2	1	0	1	1	0	0	3	2	0	2	0
I	2	1	0	1	1	0	0	3	2	0	2	0
V	2	1	0	1	1	0	0	3	2	0	2	0
F	2	1	0	1	1	0	0	3	1	0	2	0
S	1	0	0	1	0	0	0	2	1	0	1	0
N	1	0	0	1	0	0	0	2	1	0	1	0
R	1	0	1	1	0	0	1	3	1	0	1	0
V	1	0	1	0	0	0	1	3	1	0	1	0
F	1	0	1	0	0	0	1	2	0	0	1	0
N	1	0	1	0	0	0	1	1	0	0	0	0
I	1	0	1	0	0	0	1	2	0	0	0	0
S	0	0	1	0	0	0	1	2	0	0	0	0
K	0	0	1	0	0	0	1	2	0	0	0	0
P	0	0	1	0	0	0	1	2	0	0	0	0
L	0	0	1	0	0	0	1	2	0	0	0	0
T	0	0	0	0	0	0	0	1	0	0	0	0
D	0	0	0	0	0	0	0	1	0	0	0	0
P	0	0	0	0	0	0	0	1	0	0	0	0
L	0	0	0	1	0	0	0	1	0	0	0	0
F	1	0	0	1	0	0	0	0	0	0	0	0
Y	1	0	1	1	0	0	0	0	0	0	0	0
P	1	0	1	1	0	0	0	0	0	0	0	0
P	1	0	1	1	0	0	0	0	0	1	0	0
S	1	0	1	1	0	0	0	0	0	1	0	0
D	1	0	1	1	0	0	0	0	0	1	0	0
P	1	0	1	1	0	0	0	0	0	1	0	0
K	1	0	1	1	0	0	0	0	0	1	0	0
I	1	0	1	0	0	0	0	0	0	1	0	0
[truncated: 128 more rows]

## Sheet: AG_MHCI
amino	P4-A24	P4-A26	P4-B7	P4-A3	P4-B58	P4-B44	P4-B27	P4-B62	P4-A2	P4-A1	P4-B8	P4-B39
M	0	0	0	0	0	0	0	0	0	0	0	0
L	0	0	0	0	0	0	0	0	0	0	0	0
D	0	0	0	0	0	0	0	0	0	0	0	0
P	0	0	0	0	0	0	0	0	0	0	0	0
G	0	0	0	0	0	0	0	0	0	0	0	0
E	0	0	0	0	0	0	0	0	0	0	0	0
V	0	0	0	0	0	0	0	0	0	0	0	0
Y	0	0	0	0	0	0	0	0	0	0	0	0
D	0	0	0	0	0	0	0	0	0	0	0	0
D	0	0	0	0	0	0	0	0	0	0	0	0
P	0	0	0	0	0	0	0	0	0	0	0	0
I	0	0	0	0	0	0	0	0	0	0	0	0
D	0	0	0	0	0	0	0	0	0	0	0	0
P	0	0	0	0	0	0	0	0	0	0	0	0
V	0	0	0	0	0	0	0	0	0	0	0	0
E	0	0	0	0	0	0	0	0	0	0	0	0
S	0	0	0	0	0	0	0	0	0	0	0	0
D	0	0	0	0	0	0	0	0	0	0	0	0
A	0	0	0	0	0	1	0	0	0	0	0	0
E	0	0	0	0	0	1	0	0	0	0	0	0
P	0	0	0	0	0	1	0	0	0	0	0	0
R	0	0	0	0	1	1	0	0	0	0	0	0
G	0	0	0	0	1	1	0	0	0	0	0	0
A	0	0	0	0	1	1	0	0	0	0	0	0
P	0	0	0	0	1	1	0	0	0	0	0	0
T	0	0	0	0	1	1	0	0	0	0	0	0
V	0	0	0	0	1	1	0	0	0	0	0	0
P	0	0	0	0	1	0	0	0	0	0	0	0
N	0	0	0	0	1	0	0	0	0	0	0	0
I	0	0	0	0	1	0	0	1	0	0	0	0
L	0	0	0	0	0	0	0	1	0	0	0	0
R	0	0	0	0	0	0	0	1	0	0	0	0
N	0	0	0	0	0	0	0	1	0	0	0	0
S	0	0	0	0	0	1	0	1	0	0	0	1
D	1	0	0	0	0	1	0	1	0	0	0	1
Y	1	0	0	0	0	1	0	1	0	0	0	1
N	1	0	0	0	0	1	0	1	0	0	0	1
L	1	0	0	0	0	1	0	1	0	0	0	1
N	1	0	0	0	0	1	0	0	0	0	0	1
S	1	0	0	0	0	1	0	0	0	0	0	1
P	1	0	0	0	0	1	0	0	0	0	0	1
L	1	0	0	0	0	1	0	0	0	0	0	1
I	1	0	0	0	0	1	0	0	0	0	0	1
E	0	0	0	0	0	1	0	0	0	0	0	1
D	0	0	0	0	0	1	0	0	0	0	0	1
P	0	0	0	0	0	1	0	0	0	0	0	1
A	0	0	0	0	0	1	0	0	0	0	0	1
G	0	0	0	0	0	1	0	0	0	0	0	1
L	0	0	0	0	0	1	0	0	0	0	0	1
M	0	0	0	0	0	1	0	0	0	0	0	1
L	0	0	0	0	0	1	0	0	0	0	0	1
E	0	0	0	0	0	0	0	0	0	0	0	0
W	0	0	0	0	0	0	0	0	0	0	0	0
L	0	0	0	0	0	0	0	0	0	0	0	0
K	0	0	0	0	1	0	0	0	0	0	0	0
T	0	0	0	0	1	0	0	0	0	0	0	0
G	0	0	0	0	1	0	0	0	0	0	0	0
N	0	0	0	0	1	0	0	0	0	0	0	0
R	0	0	0	0	1	0	0	0	0	0	0	0
P	0	0	0	0	1	0	0	0	0	0	0	0
C	0	0	0	0	1	0	0	0	0	0	0	0
R	0	0	0	0	1	0	0	0	0	0	0	0
M	0	0	0	0	1	0	0	0	0	0	0	0
T	0	0	0	0	0	0	0	0	0	0	0	0
L	0	0	0	0	0	0	0	1	0	1	0	0
T	0	0	0	0	0	0	0	1	0	1	0	0
D	0	0	0	0	0	0	0	1	0	1	0	0
N	0	0	0	0	0	0	0	1	0	1	0	0
C	0	0	0	1	0	0	0	1	0	1	0	0
S	0	0	0	1	0	0	0	1	0	1	0	0
R	0	0	0	2	1	0	0	2	0	2	0	0
S	1	0	0	2	1	0	0	2	0	2	0	0
Y	1	0	0	2	1	0	0	2	0	2	0	0
K	1	0	0	3	1	0	0	1	0	1	0	0
V	1	0	0	3	1	0	0	1	1	1	0	0
L	1	0	0	3	1	0	0	1	1	1	0	0
K	1	0	0	3	1	0	0	1	1	1	0	0
D	1	0	0	2	1	0	0	1	1	1	0	0
Y	1	0	0	2	1	0	0	1	1	1	0	0
F	1	0	0	1	0	0	0	0	1	0	1	0
K	0	0	0	1	0	0	1	0	1	0	1	0
K	0	0	0	1	0	0	1	0	1	1	1	0
V	0	0	0	0	0	0	1	0	1	1	1	0
D	0	0	0	0	0	0	1	0	0	1	1	0
L	0	0	0	0	0	0	1	0	0	1	1	0
G	0	0	0	0	0	0	1	0	0	1	1	0
S	0	0	0	0	0	0	1	0	0	1	1	0
L	0	0	0	0	0	0	1	0	0	1	1	0
K	0	0	0	0	0	0	1	0	0	1	0	0
V	0	0	0	0	0	0	0	0	0	1	0	0
G	0	0	0	0	0	0	0	0	0	0	0	0
G	0	0	0	0	0	0	0	0	0	0	0	0
T	0	0	1	0	0	0	0	0	0	0	0	1
A	0	0	1	0	1	0	0	0	0	0	0	1
A	0	0	1	0	1	1	0	1	1	0	0	1
Q	0	1	1	1	2	1	0	2	1	1	0	1
S	0	1	1	1	2	1	0	2	1	1	0	1
M	0	1	1	1	2	1	0	2	2	1	0	1
I	0	1	1	1	2	1	0	2	2	1	0	1
S	0	1	1	1	2	1	0	2	2	1	0	1
L	0	1	1	1	2	1	0	2	2	1	0	1
W	0	1	0	1	2	1	0	2	2	1	0	0
L	0	1	0	1	1	1	0	2	2	1	0	0
Y	0	1	0	1	1	0	0	1	1	1	0	0
G	0	0	0	0	0	0	0	0	1	0	0	0
A	0	0	0	0	0	0	0	0	1	0	0	0
H	0	0	0	0	0	0	0	0	0	0	0	0
S	0	0	0	0	0	0	0	0	0	0	0	0
E	0	0	0	0	0	0	0	0	0	0	0	0
S	0	0	0	0	0	0	0	0	0	0	0	0
N	0	0	0	0	0	0	0	0	0	0	0	0
R	0	0	1	0	0	0	0	0	0	0	0	0
S	0	0	1	0	0	0	0	0	0	0	0	0
R	0	0	1	0	0	0	1	0	0	0	0	0
R	0	0	1	0	1	0	1	0	0	0	0	0
C	0	1	1	1	1	0	1	0	0	1	0	0
I	0	1	1	1	1	0	1	0	0	2	0	0
T	0	1	1	1	1	0	1	0	0	2	0	0
D	0	1	1	1	1	0	1	0	0	2	0	0
L	0	1	1	1	1	0	1	0	0	2	0	0
A	0	1	0	1	1	0	1	0	0	2	0	0
H	0	1	0	1	1	0	1	0	0	2	1	0
F	0	1	0	1	1	0	0	0	0	2	1	0
Y	0	1	0	2	0	0	0	0	0	2	1	0
S	0	0	0	1	0	0	0	0	0	1	1	0
K	0	0	0	1	1	0	0	0	0	0	1	0
S	0	0	0	1	1	0	0	0	0	0	1	0
S	0	0	0	1	1	0	0	0	0	0	1	0
P	0	0	0	1	1	0	0	0	0	0	1	0
I	0	0	0	1	1	1	0	0	0	0	2	0
E	0	0	0	1	1	1	0	0	0	0	1	0
K	0	0	0	1	1	1	0	0	0	0	1	0
L	0	0	0	1	1	1	0	0	0	0	1	0
L	0	0	0	1	1	1	0	0	0	0	1	0
N	0	0	0	1	0	1	0	0	0	0	1	0
C	0	0	0	1	0	1	0	0	0	0	1	0
T	0	0	0	1	0	1	0	0	0	0	1	0
L	0	0	0	1	0	1	0	0	0	0	1	0
G	0	0	0	1	0	0	0	0	0	0	0	0
N	0	0	0	1	0	0	0	0	0	0	0	0
R	0	0	0	1	0	0	0	0	0	0	0	0
G	0	0	0	0	0	0	0	0	0	0	0	0
L	0	0	0	0	0	0	0	0	0	0	0	0
R	0	0	0	0	0	0	0	0	0	0	0	0
I	0	0	0	0	0	0	0	0	0	0	0	0
P	0	0	0	0	0	0	0	0	0	0	0	0
P	0	0	0	0	0	0	0	0	0	0	0	0
E	0	0	0	0	0	0	0	0	0	0	0	0
G	0	0	0	0	0	0	0	0	1	0	0	0
V	0	0	0	0	0	0	0	0	1	0	0	0
L	0	0	0	0	0	0	0	0	1	1	0	0
S	0	0	0	0	0	0	0	0	1	1	0	0
C	0	0	0	0	0	0	0	0	1	1	0	0
L	0	0	0	0	0	0	0	0	1	1	0	0
E	0	1	0	0	0	0	0	0	1	1	0	0
K	0	1	0	0	0	0	0	0	1	1	0	0
V	0	1	0	0	0	0	0	0	1	1	0	0
D	0	1	0	0	0	0	0	0	0	2	0	0
Y	0	1	0	0	0	0	0	0	0	2	1	0
D	0	1	0	0	0	0	0	0	0	1	1	0
K	0	1	0	0	0	0	0	0	0	1	1	0
A	0	1	0	0	0	0	0	0	0	1	1	0
F	0	1	0	0	0	0	0	1	0	1	1	0
G	0	0	0	0	0	0	1	1	0	1	1	0
R	0	0	0	0	0	0	1	1	0	1	1	0
Y	0	1	0	1	0	0	1	2	0	2	1	0
L	0	1	0	1	1	0	1	2	1	1	1	0
A	0	1	0	1	1	0	1	2	1	1	0	0
N	1	2	0	1	2	0	1	2	1	2	0	0
T	1	2	0	1	2	0	1	2	1	2	0	0
Y	1	2	0	1	3	0	1	2	2	3	0	0
S	1	2	0	1	3	0	1	1	2	3	0	1
S	2	2	0	1	3	0	0	1	2	3	0	1
Y	2	2	0	1	3	0	0	2	3	3	1	2
L	2	2	0	1	3	0	0	2	3	2	1	2
F	2	2	0	1	2	0	0	2	2	2	2	2
F	2	2	0	1	2	0	0	2	2	2	2	2
H	1	1	0	1	1	0	0	2	2	1	2	2
V	1	2	0	1	1	0	0	3	3	1	3	2
I	1	2	0	1	0	0	0	3	2	0	3	2
I	1	2	0	1	0	0	0	3	2	0	3	1
L	0	2	0	1	0	0	0	3	2	0	3	1
Y	0	2	0	1	0	0	0	2	1	0	2	0
M	0	1	0	0	0	0	0	1	1	0	2	0
N	0	1	0	0	0	0	0	1	1	0	1	0
A	0	1	0	0	0	0	0	1	1	0	1	0
L	0	1	0	0	0	0	0	1	1	0	1	0
D	0	0	0	0	0	0	0	0	0	0	0	1
Q	0	0	0	0	0	0	0	0	0	0	0	1
D	0	0	0	0	0	1	0	0	0	0	0	2
E	0	0	0	0	0	1	0	0	0	0	0	2
E	0	0	0	0	0	1	0	0	0	0	0	2
K	0	0	0	0	0	1	0	0	0	0	0	2
T	0	0	0	0	0	1	0	0	0	0	0	2
I	0	0	0	0	0	1	0	0	0	0	0	2
L	0	0	0	0	0	1	0	0	0	0	0	2
A	0	0	0	0	0	1	0	0	1	0	0	1
L	0	0	0	0	0	1	0	0	1	0	0	1
W	0	0	0	0	0	0	0	0	1	0	0	0
K	0	0	0	0	0	0	0	0	1	0	0	0
D	0	0	0	0	0	0	0	0	1	0	0	0
L	0	0	0	0	0	0	0	0	1	0	0	0
T	0	0	0	0	0	0	0	0	1	0	0	0
S	0	0	0	0	0	0	0	0	1	1	0	0
V	0	0	0	0	0	0	0	0	1	1	0	0
D	0	1	0	0	0	0	0	0	0	1	0	0
I	0	1	0	0	0	0	0	0	0	1	0	0
G	0	1	0	0	0	0	0	0	0	1	0	0
K	0	1	0	0	0	0	0	0	0	1	0	0
D	0	1	0	0	0	0	0	0	0	1	0	0
L	0	1	0	0	0	0	0	0	0	1	0	0
V	0	1	0	0	0	0	0	0	0	1	0	0
K	0	1	0	0	0	0	0	0	0	0	0	0
F	0	1	0	0	0	0	0	0	0	0	0	1
K	0	0	0	0	0	0	0	0	0	0	0	1
D	0	0	0	0	0	0	0	0	0	0	0	1
Q	0	0	0	0	0	0	0	0	0	0	0	1
I	0	0	0	0	0	0	0	0	0	0	0	1
W	0	0	0	0	0	0	0	0	0	0	0	1
G	0	0	0	0	0	0	0	1	0	0	0	1
L	0	0	0	0	0	0	0	1	1	0	0	1
L	0	1	0	0	1	0	0	2	1	1	0	1
I	0	1	0	0	1	0	0	2	1	1	0	0
V	0	1	0	0	1	0	0	2	1	1	0	0
T	0	1	0	0	1	0	0	2	1	1	0	0
K	0	1	0	0	1	0	0	2	1	1	0	0
D	0	1	0	0	1	0	0	2	1	1	0	0
F	0	1	0	0	1	0	0	2	1	1	0	0
V	1	1	0	0	1	0	0	1	1	1	0	1
Y	2	1	0	0	2	0	0	2	0	2	0	1
S	2	0	0	0	1	0	0	1	0	1	0	1
Q	2	0	0	0	1	0	0	1	0	1	0	1
S	2	0	0	0	1	0	0	1	0	1	0	1
S	2	0	0	0	1	0	0	1	0	1	0	1
N	2	0	0	0	1	0	0	1	0	1	0	1
C	2	0	0	0	1	0	0	1	1	1	0	2
L	3	0	0	0	1	0	0	1	1	1	0	2
F	2	0	1	0	1	1	0	1	1	1	1	2
D	1	0	1	0	0	1	1	0	1	0	1	2
R	1	0	1	0	0	1	1	0	1	0	1	2
N	2	0	1	0	0	1	1	0	1	0	1	2
Y	3	0	1	0	0	1	1	0	1	1	1	2
T	3	0	1	0	0	1	1	0	2	1	1	2
L	3	0	1	0	0	1	1	0	2	1	1	2
M	3	0	1	1	0	1	1	0	1	1	1	1
L	2	0	1	1	0	1	1	0	1	1	1	1
K	2	0	0	1	0	0	1	0	1	1	0	0
D	2	0	0	1	0	0	0	0	1	1	0	0
L	3	0	0	1	0	0	0	0	1	1	1	0
F	2	0	0	1	0	0	0	1	2	1	2	0
L	1	0	0	1	0	0	0	1	2	0	2	0
S	1	0	0	1	0	0	1	1	1	0	2	1
R	2	0	0	1	0	0	1	1	1	0	2	1
F	2	0	0	0	0	0	1	1	1	0	2	1
N	2	0	0	0	0	0	1	1	1	0	2	1
S	2	0	0	0	0	0	1	1	1	0	2	1
L	2	0	0	0	0	0	1	1	1	0	2	1
M	1	0	0	0	0	0	1	1	1	0	1	1
I	1	0	0	0	0	0	1	0	1	0	0	1
L	1	0	0	1	1	0	1	1	1	1	0	1
L	1	0	0	1	1	0	0	1	1	1	0	0
S	0	0	0	1	1	0	0	1	1	1	0	0
P	0	0	0	1	1	0	0	1	1	1	0	0
P	0	0	0	1	1	1	0	1	1	1	0	0
E	0	0	0	1	1	1	0	1	1	1	0	0
P	0	0	0	1	1	1	0	1	1	1	0	0
L	0	0	0	1	1	1	0	1	1	1	0	0
Y	0	0	0	1	1	1	0	1	1	2	0	1
S	0	0	0	0	0	1	0	0	1	1	0	1
D	0	0	0	0	0	1	0	0	1	1	0	1
D	0	1	0	0	0	1	0	0	1	1	0	1
L	0	1	0	1	0	1	0	1	1	2	0	1
I	0	1	0	1	0	0	0	1	1	2	0	1
S	0	1	0	1	0	0	0	1	1	2	0	1
Q	0	1	0	1	0	0	0	1	1	2	0	1
L	0	1	0	1	0	0	0	1	1	2	0	1
C	0	1	0	1	0	0	0	1	0	1	0	0
Q	0	1	0	1	0	0	0	1	1	1	0	0
L	1	1	0	1	0	0	0	1	1	1	0	0
Y	1	0	0	1	0	0	0	1	1	1	0	0
I	1	0	0	0	0	0	0	0	1	0	0	0
A	1	0	0	0	0	0	0	0	1	0	0	0
G	1	0	0	0	0	0	0	0	1	0	0	0
D	1	0	0	0	0	0	0	0	1	0	0	0
Q	1	0	0	0	0	0	0	0	1	0	0	0
V	1	0	0	0	0	0	0	0	1	0	0	0
L	1	0	0	0	0	0	0	1	0	1	0	0
S	0	0	0	0	0	0	0	1	0	1	0	0
M	0	0	0	0	0	0	0	1	0	1	0	0
C	0	0	0	0	0	0	0	1	0	1	0	0
G	0	0	0	0	0	0	0	1	0	1	0	0
N	0	0	0	0	0	0	0	1	0	1	0	0
S	0	0	0	0	0	0	0	1	0	1	0	1
G	0	0	0	0	0	0	0	1	0	1	0	1
Y	0	0	0	0	0	0	0	1	0	1	0	1
E	0	1	0	0	0	0	0	1	0	0	0	1
V	0	1	0	0	0	0	0	1	0	0	0	1
I	0	1	0	0	0	0	0	1	0	0	0	1
K	0	1	0	0	0	0	0	1	0	0	0	1
I	0	1	0	0	0	0	0	1	0	0	0	1
L	0	1	0	0	0	1	0	1	0	0	0	1
E	0	1	1	0	0	1	0	1	0	0	1	0
P	0	1	1	0	0	1	0	1	0	0	1	0
Y	0	1	1	0	0	1	0	1	0	0	1	0
V	0	0	1	0	0	1	0	0	0	0	1	0
V	0	0	1	0	0	1	0	0	0	0	1	0
N	0	0	1	0	0	1	0	0	0	0	1	0
S	0	0	1	0	0	1	0	1	0	0	1	0
L	0	0	1	0	0	1	0	1	0	0	1	0
V	0	0	1	0	0	0	0	1	0	0	1	0
Q	0	0	0	0	0	0	1	1	0	0	1	1
R	0	0	0	0	0	0	1	1	0	0	1	1
A	0	0	0	0	0	0	1	1	0	0	1	1
E	0	0	0	0	0	0	1	1	0	0	1	1
K	0	0	0	0	0	0	1	2	0	0	2	1
F	0	0	0	0	0	0	1	2	0	0	2	1
R	0	0	0	0	0	0	1	1	0	0	2	1
P	0	0	0	0	0	0	1	1	0	0	2	1
L	0	0	0	0	0	0	1	1	0	0	2	1
I	0	0	0	0	0	0	0	1	0	0	1	1
H	0	0	0	0	1	0	0	2	0	0	1	2
S	0	0	0	0	1	0	0	2	1	0	1	2
L	0	0	0	0	1	0	0	2	1	0	1	2
G	0	0	0	0	1	0	0	1	1	0	0	2
D	0	0	0	0	1	0	0	1	1	0	0	2
F	0	0	1	0	1	0	0	1	1	0	0	2
P	0	0	1	0	1	0	0	1	1	0	0	2
V	0	0	1	0	1	0	0	1	1	0	0	2
F	0	1	1	0	1	0	0	1	2	0	1	1
I	0	1	1	0	0	0	0	0	2	0	1	0
K	0	1	1	0	0	0	0	0	1	0	1	0
D	0	1	1	0	0	0	0	0	1	0	1	0
K	0	1	1	0	1	0	0	1	1	0	1	0
V	0	1	1	0	1	0	0	1	1	0	1	0
S	0	1	0	0	1	0	0	1	1	0	1	0
Q	0	1	0	0	1	0	0	1	1	0	1	0
L	0	1	0	0	1	0	0	1	1	0	1	0
E	0	0	0	0	1	0	0	1	0	0	0	0
G	0	0	0	1	1	0	0	1	0	0	0	0
T	1	0	0	1	1	0	0	1	0	0	0	0
F	1	0	0	1	1	0	0	1	0	0	0	0
G	1	0	0	1	0	0	0	0	0	0	0	0
P	1	0	0	1	0	0	0	0	0	0	0	0
S	1	0	1	1	0	0	0	0	0	0	1	1
A	1	0	1	1	0	0	0	0	0	0	1	1
K	1	0	1	1	0	0	1	0	0	0	1	1
R	2	0	1	1	1	0	1	1	0	0	1	1
F	2	0	1	0	1	0	1	1	0	0	1	1
F	1	0	1	0	1	0	1	1	0	0	1	1
R	1	0	1	0	1	0	1	1	0	0	1	1
V	1	0	1	0	1	0	1	1	0	0	1	1
L	1	0	1	0	1	0	1	1	0	0	1	1
Y	1	0	0	0	1	1	1	2	1	0	0	1
Q	1	0	0	0	1	1	1	2	1	0	0	1
F	1	0	0	0	1	1	0	2	1	0	0	1
D	0	0	0	0	0	1	0	1	1	0	0	1
N	0	1	0	1	0	1	0	2	1	1	0	1
I	0	1	0	1	0	1	0	2	1	1	0	1
H	0	1	0	1	0	1	0	2	1	1	0	1
D	0	2	0	1	0	1	0	2	1	1	0	1
L	0	2	0	2	0	1	0	2	1	1	0	1
V	0	2	0	2	0	0	0	1	0	1	0	0
F	0	2	0	2	1	0	0	1	0	1	0	0
V	0	2	0	2	1	0	0	1	0	1	0	0
Y	0	2	0	2	1	0	0	1	0	1	0	0
G	0	1	0	1	1	0	0	0	0	0	0	0
C	0	1	0	1	1	0	0	1	0	0	0	0
Y	0	1	0	1	1	0	1	1	0	0	1	1
R	0	0	0	1	1	0	1	1	0	0	1	1
H	0	0	0	0	1	0	1	1	0	0	1	1
W	0	0	0	0	1	0	1	1	0	0	1	1
G	0	0	0	0	0	0	1	1	0	0	1	1
H	0	0	0	0	0	0	1	1	0	0	1	1
P	0	0	0	0	0	0	1	1	0	0	1	1
Y	0	0	0	0	0	0	1	1	0	0	1	1
I	0	0	0	1	0	0	1	0	0	0	1	1
D	1	0	0	1	0	0	0	0	0	0	0	0
Y	1	1	0	1	0	0	1	1	0	0	0	0
R	1	1	0	1	0	0	1	1	0	0	0	0
K	1	1	0	1	0	0	1	1	0	0	0	0
G	1	1	0	1	0	0	1	1	1	0	0	0
L	1	1	0	1	0	0	1	1	1	0	0	0
S	1	1	0	1	0	0	1	1	1	0	0	0
K	1	1	0	2	0	0	1	1	1	0	0	0
L	2	1	0	1	0	0	1	1	1	0	0	0
Y	1	1	0	1	0	0	1	1	1	0	1	0
D	1	0	0	1	0	0	0	0	1	0	1	0
Q	1	0	0	1	0	0	0	0	1	0	1	0
V	1	0	0	1	0	0	0	0	1	0	1	0
H	1	0	0	1	0	0	0	0	0	0	1	0
M	1	0	0	1	0	0	0	1	0	0	1	0
K	1	0	0	1	0	0	0	1	0	0	1	0
K	1	0	0	0	0	0	0	1	0	0	1	0
V	0	0	0	0	0	0	0	1	0	0	1	0
I	0	0	0	0	0	0	0	1	0	0	0	0
D	0	0	0	0	0	0	0	1	0	0	0	0
K	0	0	0	0	0	0	0	1	0	0	0	0
S	0	0	0	0	0	0	0	1	0	0	0	0
Y	0	0	0	0	0	0	0	1	0	0	0	1
Q	0	0	0	0	0	0	0	0	0	0	0	1
E	0	0	0	0	0	0	0	0	0	0	0	1
C	0	0	0	1	0	0	0	0	0	0	0	1
L	0	0	0	1	0	0	0	0	0	0	0	1
A	0	0	0	1	0	0	0	0	0	0	0	2
S	0	0	0	1	0	0	0	0	0	0	0	2
D	0	0	0	1	1	0	0	0	0	0	0	2
L	0	0	0	1	1	0	0	0	0	0	0	2
A	0	0	0	1	1	0	1	0	0	0	1	1
R	0	0	0	1	1	0	1	0	0	0	1	1
R	0	0	0	2	1	0	1	0	0	0	1	1
I	0	0	0	2	1	0	1	1	0	0	1	1
L	0	0	0	2	1	0	2	1	0	0	1	1
R	0	0	0	2	1	0	2	1	0	0	1	0
W	0	0	0	2	2	0	2	1	0	0	1	0
G	0	0	0	2	1	0	2	1	0	1	1	0
F	0	0	0	2	1	0	2	1	0	1	2	0
D	0	0	0	2	1	0	1	1	0	1	1	0
K	0	0	0	2	1	0	1	1	0	1	1	0
Y	0	0	0	1	1	0	1	1	0	1	1	0
S	0	0	0	0	1	0	2	0	0	1	1	0
K	1	0	0	0	1	0	1	0	0	1	1	0
W	2	0	0	0	1	0	1	0	0	1	1	0
Y	2	0	0	0	0	0	1	0	1	2	1	0
L	2	0	0	0	0	0	1	0	1	1	1	0
D	2	0	0	0	0	0	1	0	1	1	0	0
S	2	0	0	0	0	0	1	0	1	1	0	0
R	3	0	0	0	0	0	1	0	1	1	0	0
F	3	0	0	0	0	0	1	0	2	1	0	0
L	3	0	0	0	0	0	0	0	2	1	0	0
A	2	0	0	0	0	0	0	1	2	2	0	0
Q	1	0	0	0	0	0	0	1	2	2	0	0
D	1	0	0	0	0	0	0	1	1	1	0	0
H	1	0	0	0	0	0	0	1	1	1	0	0
P	1	0	0	0	0	0	0	1	1	1	0	0
L	1	0	0	0	0	0	0	1	1	1	0	0
T	0	0	1	0	1	0	0	1	1	1	0	0
P	0	0	1	0	1	0	0	1	0	1	0	0
Y	0	0	1	0	1	0	0	1	0	1	0	0
V	0	0	1	0	1	0	0	0	0	0	0	0
K	0	0	1	0	1	0	0	0	0	0	0	0
T	0	0	1	0	1	0	0	0	0	0	0	0
Q	0	0	1	0	1	0	0	0	0	0	0	0
T	0	0	1	0	1	0	0	0	0	0	0	0
W	0	0	2	0	1	0	0	0	0	0	1	0
P	0	0	1	0	0	0	0	0	0	0	1	0
P	0	0	1	0	0	0	0	0	0	0	1	0
R	0	0	1	0	0	0	0	0	0	0	1	0
H	0	0	1	0	0	0	0	0	0	0	1	0
I	0	0	1	0	1	0	0	0	0	0	1	0
V	0	0	1	0	1	0	0	0	0	0	1	0
D	0	0	1	0	1	0	0	0	0	0	1	0
L	0	0	1	0	1	0	0	0	0	0	1	0
V	0	0	0	0	1	0	0	0	0	0	0	0
G	0	0	0	0	1	0	0	0	0	0	0	0
D	0	0	0	0	1	0	0	0	0	0	0	0
T	0	0	0	0	1	0	0	0	0	0	0	0
W	0	0	0	0	1	0	0	0	0	0	0	0
H	0	0	0	0	0	0	0	0	0	0	0	1
K	0	0	0	0	0	0	0	0	0	0	0	1
L	0	0	0	0	0	0	0	0	0	0	0	1
P	0	0	0	0	0	0	0	0	0	0	0	1
I	0	0	0	0	0	0	0	0	0	0	0	1
T	0	0	0	0	0	0	0	0	0	0	0	1
Q	0	1	0	0	0	0	0	1	1	0	0	1
I	0	1	0	0	0	0	0	1	1	0	0	1
F	0	1	0	0	0	1	0	1	1	0	0	1
E	0	2	0	0	0	1	0	1	1	0	0	0
I	0	2	0	0	0	1	0	1	1	0	0	0
P	0	2	0	0	0	2	0	1	1	0	0	0
E	0	2	0	0	0	2	0	1	1	0	0	1
S	0	2	0	0	0	2	0	1	1	0	0	1
M	0	2	0	0	0	2	0	1	1	0	0	1
D	0	1	0	0	0	2	0	0	0	0	0	1
P	0	1	0	0	0	2	0	0	0	0	0	1
S	0	1	0	0	0	1	0	0	0	0	0	1
E	0	0	0	0	0	1	0	0	0	0	0	1
I	0	0	0	0	0	1	0	0	1	0	0	2
L	0	0	0	0	0	0	0	0	1	0	0	2
D	0	0	0	0	0	0	0	0	1	0	0	1
D	0	0	0	0	0	0	0	0	1	0	0	1
K	0	0	0	1	0	0	0	0	1	0	0	1
S	0	0	0	1	0	0	0	0	1	0	0	2
H	0	0	0	1	0	0	0	0	1	0	0	2
S	0	0	0	1	0	0	0	0	1	0	0	2
L	0	0	0	1	1	0	0	0	1	0	0	2
T	0	0	0	1	1	0	1	0	0	0	0	1
R	0	0	0	1	1	0	1	0	0	0	0	1
T	0	0	0	1	1	0	1	0	0	0	0	1
R	0	0	0	1	1	0	1	0	0	0	0	1
L	0	0	0	0	1	0	1	0	0	0	0	1
A	0	0	0	0	1	0	1	0	0	0	0	0
S	0	0	0	0	1	0	1	0	0	0	0	0
W	0	0	0	0	1	0	1	0	0	0	0	0
L	0	0	0	0	0	0	1	0	0	0	0	0
S	0	0	0	0	0	0	0	0	0	0	0	0
G	0	0	0	0	0	0	0	0	0	0	0	0
N	0	0	0	0	0	0	0	0	0	0	0	0
R	0	0	0	0	0	0	0	0	0	0	0	0
G	0	0	0	0	0	0	0	0	0	0	0	0
G	0	0	1	0	0	0	0	0	0	0	0	0
P	0	0	1	0	0	0	0	0	0	0	0	0
V	0	0	1	0	0	0	0	0	0	0	0	0
P	0	0	1	0	0	0	0	0	0	0	0	0
S	0	0	1	0	0	1	0	0	0	0	1	0
E	0	0	1	0	0	1	0	0	0	0	1	0
K	0	0	1	1	0	1	0	0	0	0	1	0
V	0	0	1	1	0	1	0	0	0	0	1	0
I	0	0	1	1	0	1	0	0	0	0	1	0
I	0	0	0	1	0	1	0	0	0	0	1	0
T	0	0	0	1	0	1	0	0	0	0	1	0
A	0	0	0	1	0	1	0	0	0	0	1	0
L	0	0	0	1	0	1	0	0	0	0	1	0
S	0	0	0	1	0	0	0	0	0	0	0	0
K	0	0	1	1	0	0	0	0	0	0	0	0
P	0	0	2	0	0	0	0	0	0	0	0	0
P	0	0	2	1	0	0	0	0	0	0	0	0
I	0	0	2	1	0	0	0	0	0	0	0	0
N	0	0	3	1	0	0	0	0	0	0	1	0
P	0	0	3	1	0	0	0	0	0	0	1	0
R	0	0	3	1	0	1	0	0	0	0	1	0
E	0	0	3	1	0	1	0	0	0	0	1	0
F	0	0	3	1	0	1	0	0	0	0	1	0
L	0	0	2	1	0	1	0	0	0	0	1	0
K	0	0	1	1	0	1	0	0	0	0	1	0
S	0	0	1	0	0	1	0	0	0	0	1	0
I	0	0	1	0	0	1	0	0	0	0	1	0
D	0	0	0	0	0	1	0	0	0	0	0	0
L	0	0	0	0	0	1	0	0	0	0	0	0
G	0	0	0	0	0	0	0	0	0	0	0	0
G	0	0	0	0	0	0	0	0	1	0	0	0
L	0	0	0	0	0	0	0	0	1	0	0	0
P	0	0	0	0	0	0	0	0	1	0	0	0
D	0	0	0	0	0	0	0	0	1	0	0	0
E	0	0	0	0	0	0	0	0	1	0	0	0
D	0	0	0	0	0	0	0	0	1	0	0	0
L	0	0	0	0	0	0	0	0	1	0	0	0
I	0	0	0	0	0	0	0	0	1	0	0	0
I	0	0	0	0	0	0	0	0	1	0	0	0
G	0	0	0	0	0	0	0	0	0	0	1	0
L	0	0	0	0	0	0	0	0	0	0	1	0
K	0	0	1	0	0	0	0	0	0	0	2	0
P	0	0	1	0	0	0	0	0	0	0	2	0
K	0	0	1	0	0	0	0	0	0	0	2	0
E	0	0	1	0	0	0	0	0	0	0	2	0
R	0	0	1	0	0	1	0	0	0	0	2	0
E	0	1	1	0	0	1	0	1	0	0	2	0
L	0	1	1	0	0	1	0	1	0	0	2	0
K	0	1	2	0	0	1	0	1	1	0	2	1
I	0	1	2	0	0	2	0	1	1	0	2	1
E	0	1	1	0	0	2	0	1	1	0	1	1
G	0	1	1	0	0	2	1	1	1	0	1	1
R	0	1	1	0	0	2	1	1	1	0	1	1
F	1	1	1	0	0	2	1	1	1	0	2	2
F	1	1	1	0	0	1	1	1	1	0	2	2
A	1	0	1	0	0	1	1	1	2	0	2	3
L	1	0	1	1	0	1	1	2	2	1	2	3
M	1	0	0	1	1	1	2	3	1	1	1	2
S	2	0	0	1	1	0	2	3	1	1	1	2
W	2	0	0	1	1	0	2	3	1	1	2	2
N	2	0	0	1	1	0	1	3	1	1	3	2
L	2	0	0	1	1	0	1	3	1	1	3	2
R	1	0	0	2	1	0	1	3	1	1	2	1
L	2	0	0	2	1	0	1	3	1	1	2	1
Y	3	0	0	2	1	0	1	2	0	1	2	0
F	3	0	0	1	1	0	1	1	0	0	2	0
V	3	0	0	1	0	0	0	0	0	0	2	0
I	2	1	0	1	0	0	0	0	0	1	2	0
T	2	1	0	1	0	1	0	0	0	1	1	0
E	2	1	0	1	0	1	0	0	0	1	0	1
K	2	1	0	1	0	1	0	0	0	1	0	1
L	2	1	0	0	0	1	0	1	1	1	0	2
L	2	1	0	0	1	1	0	1	1	1	0	2
A	1	1	0	0	1	1	0	1	1	1	0	2
N	1	1	0	0	1	1	0	1	1	1	0	2
Y	1	1	0	0	1	1	0	1	2	1	1	3
I	1	0	0	0	1	1	0	1	2	0	1	3
L	1	0	1	0	1	0	0	1	2	0	1	3
P	1	0	1	0	1	0	0	1	2	0	1	2
L	1	0	1	0	1	0	0	1	2	0	1	2
F	1	0	1	0	1	0	0	0	1	0	1	1
D	0	0	1	0	0	0	0	0	1	0	1	1
A	0	0	1	0	0	0	0	0	1	0	1	1
L	0	0	1	1	0	0	0	0	1	0	1	1
T	0	0	1	1	0	0	0	0	1	0	0	0
M	0	0	1	1	0	0	0	0	1	1	0	0
T	0	0	0	1	0	0	0	0	1	1	0	0
D	0	0	0	1	0	0	0	0	1	1	0	0
N	0	0	0	1	0	0	0	0	1	1	0	0
L	0	0	0	1	0	0	0	0	1	1	0	0
N	0	0	0	1	0	0	0	0	1	1	0	0
K	0	0	0	2	0	0	0	0	1	1	0	0
V	0	0	0	1	0	0	0	0	1	1	0	0
F	0	0	0	1	0	0	0	0	0	1	1	0
K	0	0	0	1	0	0	0	0	0	0	1	0
K	0	0	0	1	0	0	0	0	1	0	1	0
L	0	0	0	1	0	0	0	0	1	0	1	0
I	0	0	0	1	0	0	0	0	1	0	2	0
D	0	0	0	1	0	0	0	0	1	0	2	0
R	0	0	0	1	0	0	0	0	1	0	2	0
V	0	1	0	0	0	0	0	1	1	1	2	0
T	0	1	0	0	0	0	0	1	1	1	2	0
G	0	1	0	0	0	0	0	1	1	1	1	0
Q	0	1	0	0	0	0	0	1	1	1	1	0
G	0	1	0	0	0	0	0	1	0	1	1	0
L	0	1	0	0	1	0	0	2	0	2	1	0
S	0	1	0	0	1	0	0	2	0	2	0	0
D	1	1	0	0	1	0	0	2	0	2	1	0
Y	1	1	0	0	1	0	0	2	0	2	1	0
S	1	0	0	0	1	0	1	1	0	1	1	1
R	1	0	0	0	1	0	1	1	0	1	1	1
V	1	0	0	1	2	0	1	2	0	2	1	1
T	1	0	0	1	2	0	1	2	0	2	1	1
Y	1	0	0	1	2	0	1	2	0	2	1	1
A	1	0	0	1	1	0	1	1	0	1	1	1
F	1	0	0	1	1	0	1	1	0	1	1	1
H	0	0	0	1	1	0	1	1	0	1	0	1
L	0	0	0	1	1	0	1	1	0	1	0	1
D	0	0	0	1	1	0	0	1	0	1	0	0
Y	0	0	0	1	1	0	0	1	0	1	0	0
E	0	0	0	0	0	0	0	0	0	0	0	0
K	0	0	0	0	0	0	0	0	0	0	0	0
W	0	0	0	0	0	0	0	0	0	0	0	0
N	0	0	0	0	0	0	0	0	0	0	0	0
N	0	0	0	0	0	0	0	0	0	0	0	0
H	0	0	0	0	0	0	0	0	0	0	0	0
Q	0	0	0	0	0	0	1	0	0	0	0	0
R	0	0	0	0	0	0	1	0	0	0	0	0
L	0	0	0	0	0	0	1	0	0	0	0	0
E	0	1	0	0	0	0	1	0	0	0	0	0
S	0	1	0	0	0	0	1	0	0	1	0	1
T	0	1	0	0	0	0	1	0	0	1	0	1
E	0	1	0	0	0	0	1	0	0	1	0	1
D	0	1	0	0	0	0	1	0	0	1	0	1
V	1	1	0	0	0	0	1	1	0	1	1	1
F	1	1	0	0	0	0	0	1	0	1	1	1
S	1	2	0	0	0	0	0	1	1	1	1	1
V	1	2	0	1	0	0	0	1	1	2	1	1
L	1	1	0	1	0	0	0	1	1	2	1	1
D	1	1	0	1	0	0	0	1	1	1	1	0
Q	1	1	0	1	0	0	0	2	1	1	1	0
V	1	1	0	1	0	0	0	2	1	1	1	0
F	1	1	0	1	0	0	0	2	1	1	1	0
G	0	1	0	1	0	0	0	1	1	1	0	0
L	0	1	0	1	0	0	0	1	1	1	0	0
K	0	0	0	1	0	0	1	1	0	1	0	0
R	1	0	1	1	1	0	1	2	0	0	1	0
V	2	0	1	1	2	0	1	2	0	0	1	0
F	2	0	1	1	2	0	1	2	0	0	1	0
S	2	0	1	1	2	0	2	1	0	0	1	0
R	2	0	1	1	2	0	2	1	0	0	1	0
T	2	0	1	1	2	0	2	1	0	0	1	1
H	2	0	1	1	2	1	2	1	0	0	1	1
E	2	1	1	1	2	1	2	1	0	0	1	1
F	2	2	1	1	2	1	1	2	0	1	1	1
F	1	2	0	0	1	1	1	1	0	1	0	1
Q	0	2	0	0	0	1	1	1	0	1	0	1
K	0	2	0	1	0	1	1	1	0	1	0	1
S	0	2	0	1	0	1	0	1	0	1	0	1
W	0	2	0	1	0	1	0	1	0	1	0	1
I	1	2	0	1	0	1	0	1	0	1	0	1
Y	2	2	0	1	0	0	0	1	0	1	0	1
Y	2	1	0	1	0	0	0	1	0	2	0	1
S	2	0	0	1	0	0	0	0	0	1	0	1
D	2	0	0	1	0	0	0	0	0	1	0	1
R	2	0	0	1	0	0	0	0	0	1	0	1
S	2	0	0	0	0	0	0	0	0	1	0	1
D	2	0	0	0	0	0	0	0	0	1	0	1
L	2	0	0	0	0	0	0	0	0	1	0	1
I	1	0	0	0	0	0	0	1	0	1	0	0
G	0	0	0	0	0	0	0	1	1	1	0	0
L	1	0	0	0	0	0	0	1	1	0	0	0
W	1	0	0	0	0	1	0	1	1	0	0	0
E	1	0	0	0	0	1	0	1	1	0	0	0
D	1	0	0	0	0	1	0	1	1	0	0	0
Q	1	0	0	0	0	1	0	1	1	0	0	0
I	1	0	0	0	0	1	0	1	1	0	0	0
Y	1	0	0	0	0	1	0	1	1	0	0	0
C	1	0	0	0	0	1	0	0	1	0	0	0
L	1	0	0	0	0	1	0	0	0	0	0	0
D	0	0	0	0	1	1	0	0	0	0	0	0
I	0	0	0	0	1	0	0	0	0	0	0	0
S	0	0	0	0	1	0	0	0	0	0	0	0
N	0	0	0	0	1	0	0	0	0	0	0	0
G	0	0	0	0	1	0	0	0	0	0	0	0
P	0	0	0	0	1	0	0	0	0	0	0	0
T	0	0	0	0	1	0	0	0	0	0	0	0
C	0	0	0	0	1	0	0	0	0	0	0	0
W	0	0	0	0	1	0	0	0	0	0	0	0
N	0	0	0	0	0	0	0	0	0	0	0	0
G	0	0	0	0	0	1	0	0	0	0	0	1
Q	0	0	0	0	0	1	0	0	0	0	0	1
D	0	0	0	0	0	1	0	0	0	0	0	1
G	0	0	0	0	0	1	0	0	0	0	0	1
G	0	0	0	0	0	1	0	0	0	0	0	1
L	0	0	0	0	0	1	0	0	0	0	0	1
E	0	0	0	0	0	1	0	0	0	0	0	1
G	0	0	1	0	0	1	0	1	0	0	1	1
L	0	0	1	0	0	1	0	1	0	0	1	1
R	0	0	1	0	0	0	1	2	0	0	1	0
Q	0	0	1	0	0	0	1	2	0	0	1	0
K	0	0	1	0	0	0	1	2	0	0	1	0
G	1	0	1	0	0	0	1	2	0	0	1	0
W	1	0	1	0	0	0	1	2	0	0	1	0
S	1	0	1	0	0	0	1	2	0	0	1	0
L	1	0	1	0	0	0	1	2	0	0	1	0
V	1	0	0	0	0	0	1	1	0	0	0	0
S	1	0	0	0	0	0	1	1	0	0	0	0
L	1	0	0	0	0	0	0	0	0	0	0	0
L	1	0	0	0	0	0	0	0	0	0	0	0
M	1	0	0	0	0	0	0	0	0	0	0	0
I	0	0	0	0	0	0	0	0	0	0	0	0
D	0	0	0	0	0	0	0	0	0	0	0	0
R	0	0	0	0	0	0	0	0	0	0	0	0
E	0	0	0	0	0	0	0	0	0	0	0	0
S	0	0	0	0	0	0	0	0	0	0	0	0
Q	0	0	0	0	0	0	0	0	0	0	0	0
T	0	0	0	0	0	0	1	0	0	0	0	1
R	0	0	0	0	0	0	1	0	0	0	0	1
N	0	0	0	0	0	0	1	0	0	0	0	1
T	0	0	0	0	0	0	1	0	0	0	0	1
R	0	0	0	0	0	0	1	0	0	0	0	1
T	0	0	0	0	0	0	1	0	0	0	0	1
K	0	0	0	0	0	0	1	0	0	0	0	1
I	0	0	0	0	0	0	1	0	1	0	0	1
L	0	0	0	0	0	0	1	1	1	0	0	2
A	0	0	0	0	0	0	0	1	1	0	0	1
Q	0	0	0	0	0	0	0	1	1	0	0	1
G	0	0	0	0	0	0	0	1	1	0	0	1
D	0	0	0	0	0	0	0	1	1	0	0	1
N	0	0	0	0	0	0	0	1	1	0	0	1
Q	0	0	0	0	0	0	0	1	2	0	0	1
V	0	0	0	0	0	0	0	1	2	0	0	1
L	0	0	0	0	0	0	0	1	1	0	0	1
C	0	0	0	0	0	0	0	0	1	0	0	0
P	0	0	0	0	0	0	0	0	1	0	0	0
T	0	0	0	0	0	0	0	0	1	0	0	0
Y	0	0	0	0	0	0	0	1	2	0	1	1
M	0	0	0	0	0	0	0	1	2	0	1	1
L	0	0	0	0	0	0	0	1	2	0	1	1
S	0	0	1	0	0	0	0	1	1	0	1	1
P	0	0	1	0	0	0	0	1	1	0	1	1
G	0	0	1	1	0	0	0	2	1	1	1	1
L	0	0	1	1	0	0	0	2	1	1	1	1
S	0	0	1	1	0	0	0	2	2	1	1	1
L	0	0	1	1	0	0	0	2	2	1	1	1
E	0	0	1	1	0	0	0	1	1	1	0	0
G	0	0	1	1	0	0	0	1	2	1	0	0
L	0	0	1	1	0	0	0	1	2	1	0	0
L	0	0	0	1	0	0	0	1	2	1	0	0
Y	0	0	0	1	0	0	0	1	2	1	0	0
E	0	0	0	0	0	0	0	0	2	0	0	0
L	0	0	0	0	0	1	0	0	2	0	0	1
E	0	0	0	0	0	1	0	0	1	0	0	1
S	0	0	1	0	0	1	0	0	1	0	0	1
I	0	1	1	1	0	1	0	1	1	1	0	1
S	0	1	1	1	0	1	1	1	0	1	0	1
R	0	1	1	1	0	1	1	1	0	1	0	1
N	0	1	1	1	0	1	1	1	0	1	0	1
A	0	1	1	1	0	1	1	1	0	1	0	1
L	0	1	1	1	0	1	1	1	0	1	0	1
S	0	1	1	1	0	0	1	1	0	1	0	0
I	0	1	1	1	0	0	1	1	0	1	0	0
Y	0	1	0	1	0	0	1	1	0	1	0	0
R	0	0	0	1	0	0	1	0	0	0	0	0
A	0	0	0	1	0	0	0	0	0	0	0	0
I	0	0	0	1	0	0	0	0	0	0	0	0
E	0	0	0	1	0	1	0	0	0	0	0	0
E	0	0	0	1	0	1	0	0	0	0	0	0
G	0	0	0	1	0	1	0	0	0	0	0	0
A	0	0	0	2	0	1	0	0	0	0	0	0
S	0	0	0	2	0	1	1	0	0	0	0	0
K	0	0	0	2	0	1	1	0	0	0	0	0
L	0	0	0	1	0	1	1	0	0	0	0	0
G	0	0	0	1	0	1	1	0	0	0	0	0
L	0	0	0	1	0	1	1	0	0	0	1	0
I	0	0	0	1	0	0	1	0	0	0	1	0
I	0	0	0	1	0	0	1	0	0	0	1	0
K	0	0	0	1	0	0	1	0	0	1	1	0
K	0	0	0	0	0	0	1	0	0	1	1	0
E	0	0	0	0	0	1	0	0	0	1	1	0
E	0	1	0	0	0	1	0	0	0	1	1	0
T	1	1	0	0	0	1	0	0	1	1	1	0
M	1	1	0	0	0	1	0	0	1	2	1	0
C	1	1	0	0	0	1	0	0	1	2	0	0
S	1	1	0	0	0	1	0	0	1	2	0	0
Y	1	1	0	0	0	1	0	0	1	2	0	0
D	1	1	0	0	0	1	0	0	1	1	0	0
F	1	1	1	0	0	1	0	1	2	1	1	1
L	1	1	1	0	1	0	0	2	2	1	1	1
I	2	0	1	0	1	0	0	2	2	1	1	1
Y	1	0	1	0	1	0	0	2	1	1	1	1
G	1	0	1	0	1	0	0	2	1	0	1	1
K	1	0	1	0	1	0	0	2	1	0	1	1
T	1	0	2	0	1	0	0	2	1	0	2	1
P	1	0	2	0	1	0	0	2	1	0	2	1
L	1	0	2	0	1	0	0	2	1	0	2	1
F	1	0	1	0	1	0	1	1	0	0	1	0
R	1	0	1	0	0	0	1	0	0	0	1	0
G	0	0	1	0	0	0	1	0	0	0	1	0
N	0	0	1	0	0	0	1	0	0	0	1	0
I	0	0	1	0	1	0	1	0	0	0	1	0
L	0	0	1	0	1	0	1	0	0	0	1	0
V	0	0	0	0	1	0	1	0	0	0	0	0
P	0	0	0	0	1	0	1	0	0	0	0	0
E	0	0	0	0	1	0	1	0	0	0	0	0
S	0	0	0	0	1	0	0	0	0	0	0	0
K	0	0	0	0	1	0	1	0	0	0	0	0
R	0	0	0	0	1	0	1	0	0	0	0	0
W	0	0	0	0	1	0	1	0	0	0	0	0
A	0	0	0	0	0	0	1	0	0	0	0	0
R	0	0	0	0	0	0	1	0	0	0	0	0
V	0	0	0	0	0	0	1	0	0	0	0	0
S	0	0	0	0	0	0	1	0	0	0	0	0
C	0	0	0	0	0	0	1	0	0	0	0	0
I	0	0	0	0	1	0	1	0	0	0	0	0
S	0	0	0	0	1	0	0	0	0	0	0	0
N	0	0	0	0	1	0	0	0	0	0	0	0
D	0	0	0	0	1	0	0	0	0	0	0	0
Q	0	1	0	0	1	0	0	0	0	0	0	0
I	0	1	0	0	1	0	0	0	0	0	0	0
V	0	1	0	0	1	0	0	0	0	0	0	0
N	0	2	0	0	1	0	0	0	1	0	0	0
L	0	2	0	0	1	0	0	0	1	0	0	0
A	0	2	0	0	0	0	0	0	1	0	0	0
N	0	2	0	0	0	0	0	0	1	0	0	0
I	0	2	0	0	0	0	0	0	2	0	0	0
M	0	2	1	0	0	0	0	1	2	0	0	1
S	0	1	1	0	0	0	0	1	2	0	0	1
T	0	1	1	0	0	0	0	1	2	1	0	1
V	0	1	1	0	0	0	0	1	2	1	0	1
S	0	0	1	0	0	0	0	1	1	1	0	1
T	0	0	1	0	0	0	0	1	1	1	0	1
N	0	0	1	0	0	0	0	1	1	1	0	1
A	0	0	1	0	0	0	0	1	1	1	0	1
L	0	0	1	0	0	0	0	1	0	1	0	1
T	0	1	1	0	0	0	0	1	0	1	0	1
V	0	1	1	0	0	0	0	1	0	1	0	1
A	0	1	1	1	0	0	0	1	0	0	0	1
Q	0	1	1	1	0	0	0	1	0	0	0	1
H	0	1	1	1	0	0	0	1	0	0	0	1
S	0	1	1	1	0	0	0	1	0	0	0	1
Q	0	1	1	1	0	0	0	1	0	0	0	1
S	0	2	1	1	0	0	0	2	0	0	0	1
L	0	2	1	1	0	0	0	2	0	0	0	1
I	0	1	0	1	0	0	0	1	0	0	0	0
K	0	1	1	1	0	0	0	1	0	0	0	0
P	0	1	1	0	0	0	0	1	0	0	0	0
M	0	1	1	0	0	0	0	1	0	0	0	0
R	0	1	1	0	0	0	0	1	0	0	0	0
D	0	1	1	0	0	0	0	1	0	0	0	0
F	0	1	1	0	0	0	0	1	1	0	1	0
L	1	0	1	0	1	0	0	1	1	0	2	0
L	1	0	1	0	1	0	0	1	1	0	2	0
M	1	1	1	1	2	0	0	2	1	1	2	0
S	1	1	0	1	2	0	0	3	2	1	2	0
V	2	1	0	1	2	1	0	4	3	1	2	1
Q	3	1	0	1	3	1	0	5	3	1	2	1
A	3	1	0	1	3	1	0	5	3	1	2	1
V	3	1	0	1	3	1	0	5	3	1	2	1
F	3	1	0	1	3	1	0	5	2	1	2	2
H	3	1	0	1	2	1	0	4	2	1	1	3
Y	3	1	0	2	2	1	0	4	2	1	1	3
L	3	0	0	1	1	1	0	3	2	0	1	3
L	3	0	0	1	1	1	0	2	1	0	1	3
F	2	0	0	1	1	0	0	1	0	0	1	2
S	1	0	1	1	0	0	0	0	0	0	1	2
P	1	0	1	2	0	0	0	0	0	0	1	2
I	1	0	1	2	0	0	0	0	1	0	2	2
L	1	0	1	2	0	0	0	0	1	0	1	2
K	0	0	1	2	0	0	0	0	1	0	1	1
G	0	0	1	1	0	0	1	0	1	0	1	1
R	0	0	1	1	0	0	1	0	1	0	1	1
V	0	0	1	1	0	0	1	0	1	0	1	1
Y	0	0	1	1	0	0	1	0	1	0	1	1
K	0	0	0	1	0	0	1	0	1	0	1	1
I	0	0	0	0	1	0	1	1	1	0	1	1
L	0	0	0	0	1	0	1	1	0	0	0	1
S	0	0	0	0	1	0	1	1	0	0	0	1
A	0	0	0	0	1	1	1	1	0	0	0	1
E	0	0	0	0	1	1	0	1	0	0	0	1
G	0	0	0	0	1	1	0	1	0	0	0	1
E	0	0	0	1	1	1	0	1	0	0	0	1
S	1	0	0	1	1	1	0	1	0	0	0	1
F	1	0	0	1	1	1	0	1	1	0	1	1
L	1	0	0	2	0	1	0	1	1	1	1	1
L	1	0	1	2	1	1	0	1	2	1	2	1
A	1	0	1	2	1	1	0	1	2	1	2	0
M	1	0	1	2	1	0	0	1	2	1	2	0
S	1	0	1	2	1	0	0	1	2	1	2	0
R	1	0	1	2	2	0	0	2	3	1	2	0
I	1	0	1	1	2	0	0	2	3	1	2	0
I	0	0	1	1	2	0	0	2	3	1	2	0
Y	0	0	1	1	2	0	0	2	3	2	1	0
L	0	0	1	0	2	0	0	1	3	1	1	0
D	0	0	0	0	1	0	0	1	2	1	0	0
P	0	0	0	0	1	0	0	1	2	1	0	0
S	0	0	0	0	1	0	0	1	2	1	0	0
L	0	0	0	0	1	0	0	1	2	1	0	0
G	0	0	0	0	0	0	0	0	1	1	0	0
G	0	0	0	1	0	0	0	0	1	1	0	0
V	0	0	0	1	1	0	0	0	1	1	0	0
S	0	0	0	1	1	0	0	0	0	0	0	0
G	0	0	0	1	1	0	0	0	0	0	0	0
M	0	0	0	2	1	0	0	0	0	0	0	0
S	0	0	0	2	1	0	0	0	0	0	0	0
L	0	0	0	2	1	0	0	0	0	0	1	0
G	0	0	0	2	1	0	1	0	0	0	1	0
R	0	0	0	2	1	0	1	0	0	0	1	0
F	0	0	0	1	1	0	1	0	0	0	1	0
H	0	0	0	1	0	0	1	0	0	0	1	0
I	0	0	0	1	0	0	1	0	0	0	1	0
R	0	0	0	1	0	0	1	0	0	0	1	0
Q	0	0	0	0	0	0	1	0	0	0	1	0
F	0	0	0	0	1	0	1	0	0	1	1	1
S	0	0	0	0	1	0	1	0	0	1	0	1
D	0	0	1	0	1	0	0	0	0	1	0	1
P	0	0	1	0	1	0	0	0	0	1	0	1
V	0	0	1	0	1	0	0	0	0	1	0	1
S	0	0	1	0	1	0	0	0	0	1	0	1
E	0	0	1	0	1	0	0	0	0	1	0	1
G	0	0	1	0	2	0	0	0	0	1	0	1
L	0	0	1	0	2	0	0	0	0	1	0	1
S	0	0	1	0	1	0	0	0	0	0	0	0
F	0	0	1	0	1	0	0	0	0	0	0	0
W	0	0	0	0	1	0	1	0	0	0	0	0
R	0	0	0	0	1	1	2	1	0	0	0	0
E	0	0	0	0	1	1	2	1	0	0	0	0
I	1	0	0	0	1	1	2	1	0	0	0	0
W	1	0	0	0	1	1	2	1	1	0	0	0
L	1	0	0	0	0	1	2	1	1	0	0	0
S	1	0	0	0	0	1	2	1	1	0	0	0
S	1	0	0	0	0	1	2	1	1	0	0	0
H	1	0	0	0	0	1	2	1	1	0	0	0
Y	1	0	0	0	0	1	1	2	1	0	1	0
S	1	0	0	0	0	0	0	1	1	0	1	0
R	1	0	0	0	0	0	0	1	1	0	1	0
I	0	0	0	0	0	0	0	1	1	0	1	0
H	0	0	0	0	0	0	0	1	0	0	1	0
S	0	0	0	0	0	0	0	1	0	0	1	0
S	0	0	0	0	0	0	0	1	0	0	1	0
C	0	0	0	0	0	0	0	1	1	0	1	0
L	0	0	0	0	0	0	0	1	1	0	1	0
V	0	0	0	0	0	0	0	0	1	0	0	0
E	0	0	0	0	0	0	0	0	1	0	0	0
R	0	0	0	0	0	0	0	0	1	0	0	0
D	0	0	0	0	0	0	0	0	1	0	1	0
P	0	0	0	0	0	0	0	0	1	0	1	0
H	0	0	0	0	0	0	0	0	1	0	1	0
L	0	0	0	0	0	0	0	0	1	0	1	0
G	0	0	0	0	0	0	0	0	0	0	1	0
E	0	0	0	0	0	0	1	0	0	0	1	0
R	0	0	0	0	1	0	1	0	1	0	1	0
T	0	0	0	0	1	0	1	0	1	0	1	0
L	0	0	0	0	1	0	1	0	1	0	1	0
E	0	0	0	0	1	0	1	0	1	0	0	0
S	0	0	0	0	1	0	1	0	1	0	0	0
F	0	0	0	0	1	0	1	0	1	0	0	0
T	0	0	0	0	1	0	1	0	1	0	0	0
R	0	0	0	0	1	0	1	1	2	0	0	0
L	0	0	0	0	1	0	0	1	2	0	0	0
L	0	0	0	0	0	1	0	1	1	0	0	0
E	0	0	0	0	0	1	0	1	1	0	0	0
D	0	0	0	0	0	1	0	1	1	0	0	0
P	0	0	0	0	0	1	0	1	1	0	0	0
T	0	0	0	0	0	1	0	1	1	0	0	0
T	0	0	0	0	0	1	0	1	1	0	0	0
L	0	0	0	0	0	1	0	1	1	0	0	0
N	0	0	0	0	0	1	0	0	0	0	0	0
I	0	0	0	0	0	1	0	0	0	0	0	0
K	0	0	0	0	0	0	0	0	0	0	0	0
G	0	0	0	0	0	0	0	0	0	0	0	0
G	0	0	0	1	0	0	0	0	0	0	0	0
A	0	0	0	1	0	0	0	0	0	0	0	0
S	0	0	0	1	0	0	0	0	0	0	0	0
P	0	0	0	1	0	0	0	0	0	0	0	0
T	0	0	0	1	0	0	0	0	0	0	0	0
I	0	0	0	2	0	0	0	0	0	0	0	0
L	0	0	0	2	0	0	0	0	0	0	0	0
L	0	0	0	2	0	0	0	0	0	0	0	1
K	0	0	0	2	0	0	0	0	0	0	0	1
D	0	0	0	1	0	0	0	0	0	0	0	1
A	0	0	0	1	0	0	0	0	0	0	0	1
I	0	0	0	1	0	0	0	0	0	0	0	1
R	0	0	0	1	0	0	0	0	0	0	0	1
K	0	0	0	1	0	0	0	0	0	0	0	1
A	0	0	0	0	0	0	0	0	1	0	0	1
L	0	0	0	0	0	0	0	0	1	0	0	1
Y	0	0	0	0	0	0	0	0	1	0	0	0
D	0	0	0	0	0	0	0	0	1	0	0	0
K	0	0	0	0	0	0	0	0	1	0	0	0
V	0	0	0	0	0	0	0	0	1	0	1	0
D	0	0	0	0	0	0	0	0	1	0	1	0
K	0	0	0	0	0	0	0	0	1	0	1	0
V	0	0	0	0	0	0	0	0	1	0	1	0
K	0	0	0	0	0	0	0	0	0	0	1	0
N	0	0	0	0	0	0	0	0	0	0	1	1
S	0	0	0	0	0	1	0	0	0	0	1	2
E	0	0	0	0	0	1	0	0	0	0	1	2
F	0	0	0	0	0	1	1	0	0	0	1	2
R	0	0	0	0	0	1	1	0	0	0	0	2
E	0	0	0	0	0	1	1	0	0	0	0	2
A	0	0	0	0	0	1	1	0	0	0	0	2
I	0	0	0	0	0	1	1	0	0	0	0	2
L	0	0	0	0	0	1	1	0	0	0	0	2
L	0	0	0	0	0	1	1	0	0	0	0	1
S	0	0	0	0	0	0	1	0	0	0	0	0
K	0	0	0	0	0	0	1	0	0	0	0	1
N	0	0	0	0	0	0	0	0	0	0	0	2
H	0	0	0	0	0	0	1	0	0	1	0	3
R	0	0	0	1	0	0	1	0	0	1	0	3
D	0	0	0	1	0	0	1	0	0	1	0	3
N	0	0	0	1	0	0	1	0	0	1	0	3
F	0	0	0	1	0	0	1	0	0	1	0	3
I	0	0	0	1	0	0	1	0	0	1	0	3
L	0	0	0	1	0	0	1	1	1	1	1	3
L	0	0	0	1	0	0	1	2	1	1	1	2
L	0	0	0	1	0	0	1	2	1	1	1	1
K	0	0	0	2	0	0	0	2	1	0	1	0
S	0	0	0	1	0	0	0	2	1	0	1	0
V	0	0	0	1	0	1	0	2	1	0	1	0
E	0	0	0	1	0	1	0	2	1	0	1	0
P	0	0	0	1	0	1	0	2	1	0	1	0
L	1	0	0	1	0	1	0	2	1	0	1	0
F	1	0	1	1	0	1	0	1	0	0	1	0
P	1	0	1	1	0	1	0	0	0	0	1	0
R	1	0	1	1	0	1	0	0	0	0	1	0
F	1	0	1	0	0	1	0	0	1	0	1	0
L	1	0	1	0	0	1	0	0	1	1	1	1
S	1	0	1	0	0	1	0	0	1	1	1	1
E	1	0	1	0	0	1	0	0	1	1	1	1
L	1	0	1	0	0	1	0	0	1	1	1	1
F	0	0	1	0	0	1	0	0	1	1	1	1
S	0	0	0	0	0	1	0	0	1	1	0	1
S	0	0	0	0	0	1	0	0	1	1	0	1
S	0	0	0	0	0	1	0	0	2	1	0	1
L	0	0	0	0	0	1	0	0	1	1	0	1
L	0	0	0	0	0	1	0	0	1	0	0	0
G	0	0	0	0	0	0	0	0	2	0	0	0
I	0	0	1	0	0	0	0	0	2	0	0	0
P	0	0	1	0	0	0	0	0	2	0	0	0
E	0	0	1	0	0	0	0	0	2	0	0	0
S	0	0	1	0	0	0	0	0	2	0	0	0
V	0	0	1	0	0	0	0	0	2	0	0	0
I	0	0	1	0	0	0	0	0	1	0	0	0
G	0	0	1	0	0	0	0	0	1	0	0	0
L	0	0	1	0	0	0	0	0	1	0	0	0
I	0	0	1	1	0	0	0	0	0	0	0	0
Q	0	0	0	1	0	0	0	0	0	0	0	0
N	0	0	0	1	0	0	0	0	0	0	1	0
S	0	0	0	1	0	0	1	0	0	0	1	0
R	0	0	0	2	0	0	1	0	0	0	1	0
T	0	0	0	2	0	0	1	0	0	0	1	0
I	0	0	1	2	0	0	2	0	0	0	2	0
R	0	0	1	2	0	0	3	0	0	0	2	0
R	0	0	1	3	0	0	4	1	0	0	2	0
Q	0	0	1	2	0	0	4	1	0	0	2	0
F	0	0	1	2	0	0	5	1	0	0	3	0
R	0	0	1	2	0	0	5	1	0	0	2	0
K	0	0	1	2	0	0	4	1	0	0	2	0
S	0	0	1	1	0	0	4	1	0	0	2	0
L	0	0	1	1	1	0	4	2	0	0	2	0
S	0	0	0	1	1	0	4	2	0	0	1	0
R	0	0	0	1	1	0	3	2	0	0	1	0
T	0	0	0	0	1	0	2	1	0	0	1	0
V	0	0	0	0	1	0	2	1	0	0	1	0
E	0	0	0	0	1	1	1	1	0	0	0	0
E	0	0	0	0	1	1	1	1	0	0	0	0
S	0	0	0	0	1	1	1	1	0	0	0	0
F	1	0	0	0	1	1	1	1	0	0	0	0
Y	1	0	0	0	0	1	1	0	0	0	0	0
N	1	0	0	0	0	1	0	0	0	0	0	0
S	1	1	0	0	0	2	0	0	0	0	0	0
E	1	1	0	0	0	2	0	0	0	0	0	0
I	1	1	0	0	0	2	0	0	0	0	0	0
H	1	1	0	0	0	1	0	0	0	0	0	0
G	1	1	0	0	0	1	0	0	0	0	0	0
I	1	1	0	0	0	1	0	0	0	0	0	0
N	0	1	0	0	0	1	1	0	0	0	0	0
R	0	1	0	0	0	1	1	0	1	0	0	0
M	0	1	0	0	0	1	1	0	1	0	0	0
T	0	0	0	0	0	0	1	0	1	0	0	0
Q	0	0	0	0	0	0	1	0	1	0	0	0
T	0	0	1	0	0	0	1	0	1	0	0	0
P	0	0	1	0	0	0	1	0	1	0	0	0
Q	0	0	1	0	0	0	2	0	1	0	0	0
R	0	0	1	0	0	0	2	0	1	0	0	0
V	0	0	1	0	0	0	1	0	1	0	0	0
G	0	0	1	0	0	0	1	0	0	0	0	0
R	0	0	1	1	0	0	1	0	0	0	0	0
V	0	0	1	1	0	0	1	0	0	0	0	0
W	0	0	1	1	0	0	1	0	0	0	0	0
P	0	0	0	1	0	0	1	0	0	0	0	0
C	0	0	0	1	0	0	1	0	0	0	0	0
S	0	0	0	1	0	0	0	0	0	1	0	0
S	0	0	0	1	0	0	0	0	0	1	0	0
E	0	0	0	1	0	0	0	0	0	1	0	0
R	0	0	0	1	0	0	0	0	0	1	0	0
A	0	0	0	0	0	0	0	0	0	1	0	0
D	0	0	0	0	0	0	0	0	0	1	0	0
L	0	0	0	0	0	0	0	0	0	1	0	0
L	0	0	0	0	0	0	1	0	0	1	0	0
R	0	0	0	0	0	1	1	0	0	1	0	0
E	0	0	0	0	0	1	1	0	0	0	1	0
I	0	0	0	0	0	1	1	0	0	0	1	0
S	0	0	0	0	0	1	1	0	0	0	1	0
R	0	0	0	0	0	1	1	0	0	0	1	0
G	0	0	0	0	0	1	2	0	0	0	1	0
R	0	0	0	0	0	1	2	0	0	0	1	0
K	0	0	0	0	0	1	2	1	0	0	1	0
V	0	0	0	0	0	1	1	1	0	0	1	0
V	0	0	0	0	0	0	1	1	0	0	1	0
G	0	0	0	0	0	0	1	1	0	0	0	0
T	0	1	0	0	1	0	1	1	0	0	0	0
T	0	1	0	0	1	0	1	1	0	0	0	0
V	0	1	0	0	1	0	1	1	0	0	0	0
P	0	1	0	0	1	0	0	1	0	0	0	0
H	0	1	1	0	1	0	0	1	0	0	0	0
P	0	1	1	0	1	0	0	0	0	0	0	0
S	0	1	1	0	1	1	0	0	0	0	0	0
E	0	1	1	0	1	1	0	0	0	0	0	0
M	0	1	1	0	1	1	0	0	0	0	0	0
L	0	0	1	0	0	1	0	0	0	0	0	0
G	0	0	1	0	0	1	0	0	0	0	0	0
L	0	0	1	0	0	1	0	0	0	0	0	0
L	0	0	1	0	0	1	0	0	0	0	0	0
P	0	0	0	0	0	1	0	0	0	0	0	0
K	0	0	0	0	0	1	0	0	0	0	0	0
S	0	0	0	0	0	0	0	0	0	0	0	0
S	0	0	0	0	0	0	0	0	0	0	0	0
I	0	0	0	0	0	0	0	0	0	0	0	0
S	0	0	0	0	0	0	0	0	0	0	0	0
C	0	0	0	0	0	0	0	0	0	0	0	0
S	0	0	0	0	0	0	0	0	0	0	0	0
S	0	0	0	0	0	0	0	0	0	0	0	0
G	0	0	0	0	0	0	0	0	0	0	0	0
A	0	0	0	0	0	0	0	0	0	0	0	0
T	0	0	0	0	0	0	0	0	0	0	0	0
G	0	0	0	0	0	0	0	0	0	0	0	0
G	0	0	0	0	0	0	0	0	0	0	0	0
G	0	0	0	0	0	0	0	0	0	0	0	0
N	0	0	1	0	0	0	0	0	0	0	1	0
P	0	0	1	0	0	0	0	0	0	0	1	0
R	0	0	1	0	0	0	0	0	0	0	1	0
V	0	1	1	1	1	0	0	1	0	1	1	0
S	0	1	1	1	1	0	0	1	0	1	1	0
V	0	1	1	1	1	0	0	1	0	1	1	0
S	0	1	1	1	1	0	0	1	0	1	1	0
V	1	1	1	1	1	0	0	2	0	1	1	0
L	1	1	2	1	1	0	0	2	0	1	1	0
P	1	1	1	1	1	0	0	2	0	1	0	0
S	2	1	1	1	1	0	0	2	0	1	0	0
Y	2	1	1	1	1	0	0	2	0	1	0	0
D	2	0	1	0	0	0	0	1	0	0	0	0
Q	2	0	1	0	0	0	0	2	0	0	0	0
S	2	0	1	1	0	0	0	2	0	0	0	0
F	2	0	1	1	0	0	0	2	0	0	0	0
F	1	1	1	1	0	0	0	2	0	0	0	0
S	1	1	0	1	0	0	1	2	0	0	0	0
R	1	1	0	1	0	0	1	2	0	0	0	0
G	0	1	0	1	0	0	1	2	0	0	0	0
P	0	1	0	1	0	0	1	2	0	0	0	0
L	0	1	0	1	0	0	1	2	0	0	0	0
K	0	1	0	1	0	0	1	1	0	0	0	0
G	1	1	0	0	0	0	1	1	0	0	0	0
Y	1	1	0	0	0	0	1	1	0	0	0	0
L	1	0	0	0	0	0	1	0	0	0	0	0
G	1	0	0	0	0	0	0	0	0	0	0	0
S	1	0	0	0	1	0	0	0	0	0	0	0
S	2	1	0	0	2	0	0	1	0	1	0	0
T	2	1	0	1	2	0	0	1	0	1	0	0
S	2	1	0	1	2	0	0	1	1	1	0	0
M	2	1	0	1	3	0	0	1	1	1	0	0
S	1	1	0	1	3	0	0	1	1	1	0	0
T	1	1	0	2	3	0	0	1	1	1	0	0
Q	1	1	0	2	3	0	0	1	2	1	0	0
L	1	1	0	2	3	0	0	1	2	1	0	0
F	1	1	0	2	2	0	0	1	2	1	0	0
H	0	0	0	2	1	0	0	0	3	0	0	0
A	0	0	0	1	1	0	0	0	3	0	0	0
W	0	0	0	1	1	0	0	0	2	0	1	0
A	0	0	0	1	0	0	0	0	2	0	1	0
K	0	0	0	2	0	0	0	0	2	0	1	0
V	0	0	0	2	0	0	0	0	2	0	1	0
T	0	0	0	2	0	0	0	0	1	0	1	0
N	0	0	1	2	0	0	0	0	1	0	2	0
V	0	0	1	2	0	0	0	0	1	0	2	0
H	0	0	2	2	0	0	0	1	0	0	3	1
V	0	0	2	3	0	0	0	1	0	0	3	1
V	0	0	2	3	0	0	0	1	0	0	2	1
K	0	0	2	3	0	0	0	1	0	0	2	1
R	0	0	2	2	0	0	0	1	0	0	2	1
A	0	0	2	1	0	0	0	1	0	0	2	1
L	0	0	2	1	1	0	0	1	0	0	2	1
S	0	1	1	1	1	0	0	2	0	0	1	1
L	0	1	1	1	1	0	0	2	0	0	1	1
K	0	1	0	1	1	0	0	1	0	0	0	0
E	0	1	0	0	1	0	0	1	0	0	0	0
S	0	1	0	0	1	0	0	1	0	0	0	0
I	0	1	0	0	1	0	0	1	0	0	0	0
N	0	1	0	0	1	0	0	1	0	0	0	0
W	1	1	0	0	1	0	0	1	0	0	1	0
F	1	1	0	0	0	0	0	1	0	0	1	0
I	1	0	0	0	0	0	0	0	0	0	1	0
T	1	0	0	0	0	0	0	0	0	0	1	0
R	1	0	0	0	0	0	0	0	0	0	1	0
N	1	0	0	0	0	0	0	0	0	0	1	0
S	1	0	0	0	0	0	0	0	0	0	1	0
N	1	0	0	0	0	0	0	0	0	0	1	0
L	1	0	0	0	0	0	0	0	0	0	1	0
A	0	0	0	0	0	0	0	0	0	0	0	0
Q	0	0	0	0	0	0	0	0	0	0	0	0
T	0	1	0	0	0	0	0	1	1	0	0	1
L	0	1	0	0	0	0	0	1	1	0	0	1
I	0	1	0	0	0	0	0	1	1	0	0	1
R	0	1	0	0	0	0	0	1	1	0	0	1
N	0	1	0	0	0	0	0	1	1	0	0	1
I	0	1	0	0	1	0	0	2	1	0	0	1
I	0	1	0	0	1	0	0	2	1	0	0	1
S	0	1	0	0	1	0	0	3	2	0	0	1
L	0	1	0	0	1	0	0	3	2	0	0	1
T	0	0	0	0	1	0	0	2	1	0	0	0
G	0	0	0	0	1	0	0	2	1	0	0	0
P	0	0	0	0	1	0	0	2	1	0	0	0
D	0	0	0	0	1	0	0	2	1	0	0	0
F	0	0	1	0	1	0	0	2	1	0	0	0
P	0	0	1	0	0	0	0	1	1	0	0	0
L	0	0	1	0	0	0	0	1	1	0	0	0
E	0	0	1	0	0	0	0	0	0	0	0	0
E	0	0	1	0	0	0	0	0	0	0	0	0
A	0	0	2	0	0	0	0	0	0	0	0	0
P	0	0	2	0	0	0	0	0	0	0	0	0
V	0	0	2	0	0	0	0	0	0	0	1	0
F	0	0	2	0	0	0	0	0	0	0	2	1
K	0	0	1	0	0	0	1	0	0	0	2	1
R	1	0	1	0	1	0	1	1	0	1	2	1
T	1	0	1	0	1	0	1	1	0	1	2	1
G	1	0	1	0	1	0	1	1	0	1	2	1
S	1	0	1	0	1	0	1	1	0	1	2	1
A	1	0	0	0	1	0	1	1	0	1	2	1
C	1	1	0	1	1	0	1	2	0	2	2	1
L	1	1	0	1	1	0	1	2	0	2	1	1
M	1	1	0	1	1	0	1	2	0	2	0	0
F	1	1	0	1	1	0	0	2	0	2	0	0
T	0	1	0	1	0	0	0	1	0	1	0	0
S	0	1	0	1	0	0	0	1	0	1	0	0
A	0	1	0	1	0	0	0	1	0	1	0	0
K	0	1	0	1	0	0	0	1	0	1	0	0
Y	0	1	0	1	0	0	0	1	0	1	1	0
D	0	0	0	0	0	0	0	0	0	0	1	0
K	0	0	0	0	0	0	1	0	0	0	1	0
R	0	0	0	0	0	0	2	0	0	0	1	0
R	1	0	0	0	0	0	2	0	0	0	1	0
Y	1	0	0	0	1	0	2	0	0	1	1	1
S	1	0	0	0	1	0	2	0	0	1	1	1
S	1	0	0	0	1	0	2	0	0	1	1	1
V	1	0	0	0	1	0	2	0	0	1	1	1
C	1	0	0	0	1	0	2	0	0	1	0	1
P	1	0	0	0	1	0	2	0	0	1	0	1
N	1	0	0	0	1	0	1	0	0	1	0	1
L	1	0	0	0	1	0	0	0	1	1	0	1
L	0	0	0	0	1	0	0	0	1	1	0	1
S	0	0	0	0	0	0	0	0	1	0	0	0
H	0	0	0	0	0	0	0	0	1	0	0	0
I	0	0	0	0	0	0	0	0	1	0	0	0
S	0	0	0	0	0	0	0	0	1	0	0	0
F	0	0	0	0	0	0	0	0	1	0	0	1
S	0	0	0	0	0	0	0	0	1	1	0	1
T	0	0	0	0	0	0	0	0	1	1	0	1
D	0	0	0	0	0	0	0	0	0	1	0	1
T	0	0	0	0	0	0	0	0	0	1	0	1
M	0	0	0	0	0	0	0	0	0	2	0	1
S	0	0	0	0	0	0	0	0	0	2	0	1
D	0	1	0	0	0	0	0	0	0	2	0	1
L	0	1	0	0	0	0	0	0	0	2	0	1
T	0	1	0	0	0	0	0	1	0	3	0	1
Q	0	1	0	0	0	0	0	1	0	2	0	1
D	0	1	0	0	0	0	0	1	0	2	0	1
G	0	1	0	0	0	0	0	1	0	2	0	1
K	0	1	0	0	0	0	0	1	0	2	0	1
N	1	1	0	0	0	0	0	1	0	1	0	2
Y	1	1	0	0	0	0	0	1	0	1	0	2
D	2	0	0	0	0	0	0	1	0	1	0	2
F	2	1	0	1	1	0	0	2	0	2	0	2
M	2	1	0	1	1	0	0	1	0	1	0	1
F	2	1	0	1	1	0	0	1	0	1	0	1
Q	2	1	0	1	1	0	0	1	0	1	0	1
P	2	1	0	1	1	0	0	1	0	1	0	1
L	2	1	0	1	1	0	0	1	1	1	0	1
M	1	1	0	1	1	0	0	1	2	1	0	0
L	1	1	0	1	1	0	0	1	2	1	0	0
Y	0	1	1	1	1	0	0	2	3	2	1	1
A	0	0	1	0	0	0	0	1	4	1	1	1
Q	0	0	1	0	0	0	0	1	4	1	1	1
T	0	0	1	0	0	0	0	1	4	1	1	1
W	0	0	1	0	0	0	0	1	4	1	1	1
T	0	0	1	0	0	0	0	1	4	1	1	1
S	0	0	1	0	0	0	0	1	3	1	1	1
E	0	1	1	0	0	0	0	1	2	1	1	1
L	0	1	1	0	0	0	0	1	2	1	1	1
V	0	1	0	0	0	0	0	0	1	0	0	0
Q	0	1	0	0	0	0	0	0	0	0	0	0
R	0	1	0	0	0	0	0	0	0	0	0	0
D	0	2	0	0	0	0	0	0	0	0	1	0
T	0	2	0	0	0	0	0	0	0	0	1	0
R	0	2	0	0	1	0	0	1	0	0	1	0
L	0	2	0	0	1	0	0	1	0	0	1	0
R	0	1	0	0	1	1	0	1	0	0	1	0
D	0	1	0	0	1	1	0	1	0	0	1	0
S	0	1	0	0	1	1	0	1	0	0	1	0
T	0	1	0	0	1	1	0	1	0	0	1	0
F	0	1	0	0	1	1	0	1	0	0	1	0
H	0	0	0	0	1	1	0	1	0	0	0	0
W	0	0	0	0	1	1	0	1	0	0	0	0
H	0	0	0	0	0	1	0	0	0	0	0	0
L	0	0	0	0	0	1	0	0	0	0	0	0
R	0	0	0	0	0	0	0	0	0	0	0	0
C	0	0	0	0	0	0	0	0	0	0	0	0
N	0	0	0	0	0	0	0	0	0	0	0	0
R	0	0	0	0	0	0	0	0	0	0	0	0
C	0	0	0	0	0	0	0	0	0	0	0	0
V	0	0	0	0	0	0	0	0	0	0	0	1
R	0	0	0	0	0	0	0	0	0	0	0	1
P	0	0	0	0	0	0	0	0	0	0	0	1
I	0	0	0	0	0	0	0	0	0	0	0	1
D	0	0	0	0	0	0	0	0	0	0	0	1
D	0	0	0	0	0	0	0	0	0	0	0	1
I	1	0	0	0	1	0	0	1	0	0	0	1
T	1	0	0	0	1	0	0	1	0	0	0	1
L	1	0	0	0	1	1	0	1	0	0	0	1
E	1	0	0	0	1	1	0	1	0	0	0	0
T	1	0	0	0	1	1	0	1	0	0	0	0
S	1	0	0	0	1	1	0	1	0	0	0	0
Q	1	0	0	0	1	1	0	1	0	0	0	0
I	1	0	0	0	1	1	0	1	0	0	0	0
F	1	0	0	0	1	1	0	1	0	0	0	0
E	1	0	0	0	0	1	0	0	0	0	0	0
F	1	0	0	0	0	1	0	0	0	0	0	0
P	1	0	0	0	0	0	0	0	0	0	0	0
D	1	1	0	0	0	0	0	0	0	0	0	0
V	1	1	0	0	0	0	0	0	0	0	1	0
S	1	1	0	0	0	0	0	0	0	0	1	0
K	1	1	0	0	0	0	1	0	0	0	1	0
R	1	1	0	0	0	0	1	0	0	0	1	0
I	1	1	0	0	0	0	1	0	0	0	1	0
S	0	1	0	0	0	0	1	0	0	0	1	0
R	0	1	0	1	0	0	1	1	0	0	1	0
M	0	2	0	1	1	0	1	2	0	0	1	0
V	0	1	0	2	1	0	1	2	0	0	1	0
S	0	1	0	2	1	0	1	2	0	0	0	0
G	0	1	0	2	1	0	1	2	0	0	0	0
A	0	1	0	2	1	0	0	2	0	0	0	0
V	0	1	1	2	1	0	0	2	0	0	0	0
P	0	1	1	2	1	0	0	2	0	0	0	0
H	0	1	1	2	1	0	0	2	0	0	0	0
F	0	1	1	1	1	0	1	1	0	0	1	1
R	0	0	1	1	0	0	1	0	0	0	1	1
K	0	0	1	0	0	0	1	0	0	0	1	1
L	0	0	1	0	0	0	1	0	0	0	1	1
P	0	0	1	0	0	0	1	0	0	0	1	1
D	0	0	1	0	0	0	1	0	0	0	2	1
I	0	0	0	0	0	0	1	0	0	0	2	1
R	0	0	0	0	0	0	1	0	0	0	2	1
L	0	0	0	0	0	0	2	0	0	0	2	2
R	0	0	0	0	0	0	1	0	0	0	1	1
P	0	0	0	0	0	0	1	0	0	0	1	1
G	0	0	0	0	0	0	1	0	0	0	1	1
D	0	0	0	0	0	0	1	0	0	0	1	1
F	0	0	0	0	0	0	1	0	0	0	1	1
E	0	0	0	0	0	0	1	0	0	0	0	1
S	0	0	0	0	0	0	1	0	0	0	0	1
L	0	0	0	0	0	0	1	0	0	0	0	1
S	0	0	0	0	0	0	0	0	0	0	0	0
G	0	0	0	0	0	0	0	0	0	0	0	0
R	0	0	0	0	0	0	0	0	0	0	0	0
E	0	0	0	0	0	0	0	0	0	0	0	0
K	0	0	0	0	0	0	0	0	0	0	0	0
S	0	0	0	0	0	0	0	0	0	0	0	0
R	0	0	0	0	0	0	1	0	0	0	0	1
H	0	0	0	0	0	0	1	0	0	0	0	1
I	0	0	0	0	1	0	1	1	0	1	0	1
G	0	0	0	0	1	0	1	1	0	1	0	1
S	0	0	0	0	1	0	1	1	0	1	0	1
A	0	0	0	0	1	1	1	1	0	1	0	2
Q	0	0	0	0	1	1	1	1	0	1	0	2
G	0	0	0	0	1	1	1	1	1	1	0	2
L	0	0	0	0	1	1	1	1	2	1	1	2
L	0	0	0	0	1	1	0	1	2	1	1	1
Y	0	0	0	0	1	1	0	1	2	1	1	1
S	0	0	0	0	0	1	0	0	2	0	1	1
I	0	0	0	0	0	1	0	0	2	0	1	1
L	0	1	0	0	0	1	0	1	2	1	1	1
V	0	1	0	0	0	0	0	1	2	1	1	0
A	0	1	0	0	0	0	0	1	2	1	1	0
I	0	1	0	0	0	0	0	1	1	1	1	0
H	0	1	0	0	0	0	0	1	0	1	0	0
D	0	1	0	0	0	0	0	1	0	1	0	0
S	0	1	0	0	0	0	0	2	0	1	0	0
G	0	1	0	0	0	0	0	2	0	1	0	0
Y	0	1	0	0	0	0	0	2	1	1	0	1
N	0	0	0	0	0	0	0	1	1	0	0	1
D	0	0	0	0	0	0	0	1	1	0	0	1
G	0	1	0	0	0	0	0	2	1	1	0	1
T	0	1	0	0	0	0	0	2	1	1	0	1
I	0	1	0	0	0	0	0	2	1	1	0	1
F	0	1	1	0	0	0	0	2	1	1	0	1
P	0	1	1	0	0	0	0	1	1	1	0	1
V	0	1	1	0	0	0	0	1	1	1	0	1
N	0	1	1	1	0	0	0	1	0	1	0	0
I	0	1	1	1	0	0	0	1	0	1	0	0
Y	0	1	1	1	0	0	0	2	0	1	0	0
G	0	0	1	1	0	0	0	1	0	0	0	0
K	0	0	1	2	0	0	0	1	0	0	0	0
V	0	0	1	2	0	0	0	1	0	0	0	0
S	0	0	1	2	0	0	0	1	0	0	0	0
P	0	0	1	2	0	0	0	1	0	0	0	0
R	0	0	1	2	0	0	0	1	0	0	0	0
D	0	0	1	1	0	0	0	1	0	0	0	0
Y	0	0	1	1	0	0	0	1	0	0	1	0
L	0	0	1	1	0	0	1	0	0	0	1	1
R	0	0	1	1	0	0	1	0	0	0	1	1
G	0	0	1	0	0	0	1	0	0	0	1	1
L	0	0	1	0	0	0	1	0	0	0	1	1
A	0	0	0	0	0	0	1	0	0	0	1	1
R	0	0	0	0	0	0	1	0	0	0	1	1
G	0	0	0	0	0	0	1	0	0	0	1	1
V	1	0	0	0	1	0	1	1	0	0	1	1
L	1	0	0	0	1	0	1	1	1	0	0	1
I	1	0	0	0	1	0	0	1	1	0	0	0
G	1	0	0	0	1	0	0	1	1	0	0	0
S	1	1	0	0	1	0	0	1	1	0	0	0
S	1	1	0	0	1	0	0	1	1	0	0	0
I	1	1	0	0	1	0	0	1	1	0	0	0
C	2	1	0	0	1	0	0	1	1	0	0	0
F	2	1	0	0	1	0	0	1	1	0	0	0
L	1	1	0	0	0	0	0	0	1	0	0	0
T	1	1	0	0	0	0	0	0	0	0	0	0
R	1	1	0	1	0	0	1	0	0	0	0	0
M	1	1	0	1	0	0	1	0	0	0	0	0
T	1	0	0	1	0	0	1	0	0	0	0	0
N	1	0	0	1	0	0	1	0	0	0	0	0
I	1	0	0	1	0	0	1	0	0	0	0	0
N	0	0	0	1	0	0	1	0	0	0	0	0
I	0	0	0	1	0	0	1	0	0	0	0	0
N	0	0	0	1	0	0	1	0	0	0	0	0
R	0	0	1	1	0	0	1	0	0	0	0	0
P	0	0	1	0	0	0	0	0	0	0	0	0
L	0	0	1	0	0	0	0	0	0	0	0	0
E	0	1	1	1	0	0	0	1	0	0	0	0
L	0	1	1	1	0	0	0	1	1	0	0	0
I	0	1	1	1	1	0	0	1	1	0	0	1
S	0	1	1	1	1	0	0	1	1	0	0	1
G	0	1	1	2	1	0	0	1	1	0	0	1
V	0	1	1	2	1	0	0	1	2	0	0	1
I	0	1	0	2	1	0	0	1	2	0	0	1
S	0	1	0	2	1	0	0	1	2	0	0	1
Y	0	1	0	2	1	0	0	1	2	0	0	1
I	0	0	0	1	1	0	0	0	2	0	0	1
L	0	0	0	1	1	0	0	0	1	0	0	1
L	0	0	0	1	0	0	1	0	1	0	0	1
R	0	0	0	2	0	0	1	1	1	1	0	1
L	0	0	0	1	0	0	1	1	1	1	0	1
D	0	0	0	1	0	0	1	1	0	1	0	1
N	1	0	0	1	0	0	1	1	0	1	0	2
H	1	0	0	1	0	0	1	1	0	1	0	2
P	1	0	0	1	0	0	1	1	0	1	0	2
S	1	0	0	1	0	0	1	1	0	1	0	2
L	1	0	0	1	0	0	1	1	0	1	0	2
Y	1	0	1	1	0	0	0	2	1	1	1	2
V	1	0	1	1	0	0	0	1	1	0	1	2
M	1	0	1	1	0	0	0	1	1	0	1	2
L	1	0	1	1	0	0	0	1	1	0	1	2
R	0	0	1	1	0	1	0	1	1	0	1	1
E	0	0	2	1	0	1	0	1	1	0	2	1
P	0	0	2	1	0	1	0	1	1	0	2	1
S	0	0	2	1	0	1	0	1	2	0	2	1
L	0	0	2	1	0	1	0	1	2	0	2	1
R	0	0	1	1	0	1	0	0	1	0	1	0
G	0	0	1	0	0	2	0	0	1	0	1	0
E	0	0	1	0	0	2	0	0	1	0	1	0
I	0	0	1	0	0	2	0	0	1	0	1	0
F	0	0	1	0	0	1	0	0	1	0	1	0
S	0	0	0	0	0	1	0	0	1	0	0	0
I	0	0	1	0	0	1	0	0	1	0	1	0
P	0	0	1	0	0	1	0	0	0	0	1	0
Q	0	0	1	0	0	1	0	0	0	0	1	0
K	0	0	1	0	0	1	0	0	0	0	1	0
I	0	0	2	0	0	0	0	0	0	0	1	0
P	0	0	2	1	0	0	0	0	0	0	1	0
A	0	0	2	1	0	0	0	0	0	0	1	0
A	0	0	2	1	0	0	0	0	0	0	1	0
Y	0	0	2	1	0	0	0	0	0	0	1	0
P	0	0	1	1	0	0	0	0	0	0	0	0
T	0	0	1	1	0	0	0	0	0	0	0	0
T	0	0	1	1	0	0	0	1	0	0	0	0
M	0	0	1	1	0	0	0	1	0	0	0	1
K	0	0	0	1	0	0	0	1	0	0	0	1
E	0	1	0	0	0	0	0	1	0	0	0	1
G	0	1	0	0	0	0	0	1	0	0	0	1
N	0	1	0	0	0	0	0	1	0	0	0	1
R	0	1	0	0	0	0	0	1	0	0	0	1
S	0	1	0	0	0	0	0	1	1	0	0	1
I	0	1	0	0	0	0	0	2	1	0	0	1
L	0	1	0	0	0	0	0	1	1	0	0	1
C	1	1	0	0	0	0	0	1	1	1	0	0
Y	1	1	0	0	0	0	0	1	1	1	0	0
L	1	0	0	0	0	0	0	1	1	1	0	0
Q	1	0	0	0	0	0	0	1	1	1	0	0
H	1	0	0	0	0	0	0	1	1	1	0	0
V	1	0	0	0	0	0	0	1	1	1	1	0
L	1	0	0	0	0	0	0	1	0	1	1	0
R	1	0	0	0	0	0	0	0	0	1	1	0
Y	1	0	0	0	0	0	0	0	0	1	1	0
E	0	0	0	0	0	0	0	0	0	0	1	0
R	0	0	0	0	0	0	0	0	0	0	1	0
E	0	0	0	0	0	0	0	0	0	0	1	0
V	0	0	0	0	0	0	0	0	0	0	1	0
I	0	0	0	0	1	0	0	0	0	0	1	0
T	0	0	0	0	1	0	0	0	0	0	0	0
A	0	0	0	0	2	0	0	0	0	0	0	0
S	0	0	1	0	2	0	0	0	0	0	0	0
P	0	0	1	0	2	0	0	0	0	0	0	0
E	0	0	1	0	2	0	0	0	0	0	0	0
N	0	0	1	0	2	0	0	0	0	0	0	0
D	1	0	1	0	2	0	0	0	0	0	0	0
W	1	0	1	0	2	0	0	0	0	0	0	0
L	1	0	1	0	1	0	0	0	0	0	0	0
W	1	0	1	0	1	0	0	0	0	0	0	0
I	1	0	1	0	0	0	0	0	0	0	0	0
F	1	0	0	0	0	0	0	0	0	1	0	0
S	1	0	0	0	0	0	0	0	0	1	0	0
D	1	0	0	0	0	0	0	0	0	1	0	0
F	1	0	0	0	0	0	1	0	0	1	1	1
R	0	0	0	0	0	0	1	0	0	1	1	1
S	0	0	1	0	0	0	1	0	0	1	2	2
A	0	0	1	0	0	0	1	0	0	1	2	2
K	0	0	1	0	0	0	1	0	0	1	2	2
M	0	1	1	1	1	0	1	1	0	2	2	2
T	0	1	1	1	1	0	1	1	0	1	2	2
Y	0	1	1	1	1	0	1	1	0	1	2	2
L	0	1	1	1	1	0	1	1	0	1	2	2
T	0	1	1	1	1	0	0	1	1	1	1	1
L	0	1	1	1	1	0	0	1	1	1	1	1
I	0	1	0	1	2	0	0	1	2	1	0	1
T	1	1	0	1	2	0	0	1	2	1	0	1
Y	1	1	0	1	2	0	0	1	2	1	0	1
Q	1	0	0	0	1	0	0	0	2	0	0	1
S	1	0	0	0	1	0	0	0	2	0	0	1
H	1	0	0	1	1	0	0	0	2	0	0	1
L	1	0	0	1	1	0	0	0	2	0	0	1
L	1	0	0	1	1	0	0	1	1	0	1	1
L	1	0	0	1	1	0	0	1	1	0	1	1
Q	1	0	0	1	0	0	1	1	0	0	1	0
R	0	0	0	1	0	0	1	1	0	0	1	0
V	0	0	0	1	0	1	1	1	0	0	1	0
E	0	0	0	1	0	1	1	1	0	0	1	0
R	0	0	0	1	0	1	1	1	0	0	1	0
S	0	0	0	0	0	1	1	1	0	0	1	0
L	0	0	0	0	0	1	1	1	0	0	2	0
S	0	0	0	0	0	1	1	0	0	0	1	0
K	0	0	0	0	0	1	1	0	0	0	1	0
G	0	0	0	0	0	1	0	1	0	0	1	0
M	0	0	0	0	0	1	0	1	0	0	1	0
R	0	0	0	0	0	0	0	1	0	0	1	0
A	0	0	0	0	0	0	0	1	0	0	1	0
N	0	0	0	0	0	0	0	1	0	0	1	0
L	0	0	0	0	0	0	0	1	0	0	1	0
Q	0	0	0	0	0	0	0	1	0	0	0	0
Q	0	0	0	0	0	0	0	1	1	0	0	0
L	0	0	0	0	1	0	0	1	1	0	1	1
S	0	0	0	0	1	0	0	0	1	0	1	1
S	0	0	0	0	1	0	0	0	1	0	1	1
L	0	0	0	0	1	0	0	0	1	0	1	1
M	0	0	0	0	1	0	0	0	1	0	1	1
R	0	0	0	0	1	0	0	0	1	0	1	1
Q	0	0	0	0	1	0	0	0	1	0	1	1
V	0	0	0	0	1	0	0	0	1	0	1	1
L	0	0	0	0	1	0	0	0	0	0	1	1
G	0	0	0	0	0	0	0	0	0	0	0	0
G	0	0	0	0	0	0	0	0	0	0	0	0
H	0	0	0	0	0	0	0	0	0	0	0	0
G	0	0	0	0	0	0	0	0	0	0	0	0
E	0	0	0	0	0	0	0	0	0	0	0	0
D	0	0	0	0	0	0	0	0	0	0	0	0
T	0	0	0	0	0	0	0	0	0	0	0	0
L	0	0	0	0	0	0	0	0	0	0	0	0
E	0	1	0	0	0	0	0	0	0	0	0	0
S	0	1	0	0	0	0	0	0	0	0	0	0
C	0	1	0	0	0	0	0	0	0	0	0	0
D	0	1	0	0	0	0	0	0	0	0	0	0
D	0	1	0	0	0	0	0	0	0	0	0	0
I	0	1	0	0	0	0	0	1	0	0	0	0
Q	0	1	0	0	0	0	1	1	0	0	0	0
R	0	1	0	1	0	0	1	1	0	0	0	0
L	0	1	0	1	0	0	1	1	0	0	0	0
L	0	0	0	1	0	0	1	1	0	0	0	0
K	0	0	0	1	0	0	1	1	0	0	0	0
D	0	0	0	1	0	0	1	1	0	0	0	0
S	0	0	0	1	0	0	1	1	0	0	0	0
L	0	0	0	1	0	0	1	1	0	0	0	0
R	0	0	0	1	0	0	2	0	0	0	0	0
R	0	0	0	1	0	0	1	0	0	0	1	0
T	0	0	0	0	0	0	2	0	0	0	1	0
R	0	0	0	0	0	0	2	0	0	0	1	0
W	0	0	0	0	0	0	2	0	0	0	1	0
V	0	0	0	0	0	0	2	0	0	0	1	0
D	0	0	0	0	0	0	2	0	0	0	1	0
Q	0	0	0	0	0	0	2	0	0	0	1	0
E	0	1	1	0	0	0	2	0	0	0	1	0
V	0	1	1	0	0	0	1	0	0	0	1	0
R	0	1	1	0	0	0	1	0	0	0	0	0
H	0	1	1	0	0	0	0	0	0	0	0	0
A	0	1	1	0	0	0	0	1	0	1	0	0
A	0	1	1	0	0	0	0	1	0	1	0	0
K	0	1	1	0	0	0	0	1	0	1	0	0
T	0	1	1	0	0	0	0	1	0	1	0	0
M	0	1	1	1	0	0	0	1	0	1	0	0
T	0	0	0	1	0	0	0	1	0	1	0	0
G	0	0	0	1	0	0	0	1	0	1	0	0
D	0	0	0	1	0	0	0	1	0	1	0	0
Y	0	0	0	1	0	0	0	1	0	1	0	0
S	0	0	0	1	0	0	0	0	0	0	0	0
P	0	0	0	1	0	0	0	0	0	0	0	0
N	0	0	0	1	0	0	0	0	0	0	0	0
K	0	0	0	1	0	0	0	0	0	0	0	0
K	0	0	0	0	0	0	0	0	0	0	0	0
V	0	0	0	0	0	0	0	0	0	0	0	0
S	0	0	0	0	0	0	0	0	0	0	0	0
R	0	0	0	0	0	0	0	0	0	0	0	0
K	0	0	0	0	0	0	0	0	0	0	0	0
A	0	0	0	0	0	0	0	0	0	0	0	0
G	0	0	0	0	0	0	0	0	0	0	0	0
C	0	0	0	0	0	0	0	0	0	0	0	0
S	0	0	0	0	0	0	0	0	0	0	0	0
E	1	0	0	0	0	0	0	0	0	0	0	0
W	1	0	0	0	0	0	0	0	0	0	0	0
V	1	0	0	0	0	0	0	0	0	0	0	0
C	1	0	0	0	0	0	0	0	0	0	0	0
S	1	0	0	0	0	0	0	0	0	0	0	0
A	1	0	0	0	0	0	0	0	0	0	0	0
Q	1	0	0	0	0	0	0	1	0	0	0	0
Q	1	0	0	0	0	0	0	1	0	0	0	0
I	1	0	0	0	0	0	0	1	0	0	0	0
A	0	0	0	0	0	0	0	1	0	0	0	0
V	0	0	0	0	0	0	0	1	0	0	0	0
S	0	0	0	0	0	0	0	1	1	0	0	0
T	0	0	0	0	0	0	0	1	1	0	0	0
S	0	0	0	0	0	0	0	1	1	0	0	0
A	0	0	0	0	0	0	0	1	1	0	0	0
N	0	0	0	0	0	0	0	0	1	0	0	0
P	0	0	0	0	0	0	0	0	1	0	0	0
A	0	0	0	0	0	0	0	0	1	0	0	0
P	0	0	0	0	0	0	0	0	1	0	0	0
V	0	0	0	0	0	0	0	0	1	0	0	0
S	0	0	0	0	0	0	0	0	0	0	0	0
E	0	0	0	1	0	0	0	0	0	0	0	0
L	0	0	0	1	0	0	0	0	0	0	0	0
D	0	0	0	1	0	0	0	1	0	0	0	0
L	0	0	0	1	0	0	0	1	0	0	0	0
R	0	0	0	1	0	0	0	1	0	0	0	0
A	0	0	0	1	0	0	0	1	0	0	0	0
L	0	0	0	1	0	0	0	2	0	0	1	0
S	0	0	0	1	0	0	0	2	0	0	1	0
K	0	0	0	1	0	0	1	2	0	0	1	0
R	0	0	0	0	0	0	1	2	0	0	1	0
F	0	0	0	0	0	1	2	3	1	0	1	1
Q	0	0	0	0	0	1	2	2	1	0	1	1
N	0	0	1	0	0	1	2	2	1	0	1	1
P	0	0	1	0	0	1	2	2	1	0	1	1
L	0	0	1	0	0	1	2	2	1	0	1	1
I	0	0	1	0	1	1	2	1	1	0	0	1
S	0	0	1	0	1	1	2	1	1	0	0	1
G	0	0	1	0	1	1	1	1	1	0	0	1
L	0	0	1	0	1	1	1	1	1	0	0	1
R	0	0	1	0	1	0	0	0	0	0	0	0
V	0	0	1	0	1	0	0	0	0	0	0	0
V	0	0	0	0	1	0	1	1	0	0	0	0
Q	0	0	0	0	1	0	1	1	0	0	0	0
W	0	0	0	0	2	1	1	1	0	0	0	0
A	0	0	0	1	1	1	1	1	0	0	0	0
T	0	0	0	1	1	1	1	1	0	0	0	0
G	0	0	0	1	1	1	1	1	0	0	0	0
A	0	0	0	1	1	1	1	1	0	0	0	1
H	0	0	0	1	1	1	1	1	0	0	0	1
Y	0	0	0	1	1	1	1	1	0	0	0	1
K	0	0	0	1	1	1	0	0	0	0	0	1
L	0	0	0	1	1	1	0	0	0	0	0	1
K	0	0	1	1	0	0	0	0	0	0	0	1
P	0	0	1	0	0	0	0	0	0	0	0	1
I	0	0	1	0	0	0	0	0	0	0	0	1
L	0	0	1	0	0	0	0	0	0	0	0	1
D	0	0	1	0	0	0	0	0	0	0	0	0
D	0	0	1	0	0	0	0	0	0	0	0	0
L	0	0	1	0	0	0	0	0	0	0	0	0
K	0	0	1	0	0	0	0	0	1	0	0	0
V	1	0	1	0	0	0	0	0	1	0	0	0
F	1	0	0	0	0	0	0	0	1	0	0	0
P	1	0	0	0	0	0	0	0	1	0	0	0
S	1	0	0	0	0	0	0	0	1	0	0	0
L	1	0	0	0	0	0	0	0	1	0	0	0
C	1	0	0	0	0	0	0	0	1	0	0	0
L	1	0	0	0	0	0	0	0	1	0	0	0
V	1	0	0	0	0	0	0	0	1	0	0	0
V	1	0	0	0	0	0	0	0	0	0	0	0
G	0	0	0	0	0	0	0	0	0	0	0	0
D	0	0	0	0	0	0	0	0	0	0	0	0
G	0	0	0	0	0	0	0	0	0	0	0	0
S	0	0	0	0	0	0	0	0	0	0	0	1
G	0	0	0	0	0	0	0	0	0	0	0	1
G	0	0	0	0	0	0	0	0	0	0	0	1
I	0	0	0	0	1	0	0	1	0	0	0	1
S	0	0	0	0	1	0	0	1	0	0	0	1
R	0	0	0	0	1	0	0	1	0	0	0	1
A	0	0	0	0	1	0	0	1	0	0	0	1
V	0	0	0	1	1	0	0	1	0	0	0	1
L	0	0	0	1	1	0	0	1	0	0	0	1
N	0	0	0	1	1	0	0	1	1	0	0	0
M	1	0	0	1	1	0	0	2	1	0	0	0
F	1	0	0	1	1	0	0	2	1	0	0	0
P	1	0	0	1	0	0	0	1	1	0	0	0
D	1	0	0	1	0	0	0	1	1	0	1	0
A	1	0	0	1	0	0	0	1	1	0	1	0
K	1	0	0	1	0	0	0	1	1	0	1	0
L	1	0	0	0	0	0	0	1	2	0	1	0
V	1	0	0	0	0	0	0	1	2	0	1	0
F	1	0	0	0	0	0	0	1	1	0	1	0
N	0	0	0	0	0	0	0	0	1	0	1	0
S	0	1	0	0	0	0	0	0	2	0	1	0
L	0	1	0	0	0	0	0	0	2	0	1	0
L	0	1	0	0	0	0	0	0	2	0	0	0
E	0	2	0	0	0	0	0	0	2	0	0	0
V	0	2	0	0	0	0	0	0	2	0	0	0
N	0	2	0	0	0	0	0	0	1	0	0	0
D	0	2	0	0	0	0	0	0	1	0	0	0
L	0	2	1	0	0	0	0	1	2	0	0	1
M	0	2	1	0	0	0	0	1	2	0	0	1
A	0	1	1	0	0	0	0	1	1	0	0	1
S	0	1	1	0	0	0	0	1	1	0	0	1
G	0	1	1	0	0	0	0	1	1	0	0	1
T	0	0	1	0	0	0	0	1	1	0	0	1
H	0	0	2	0	0	0	0	1	1	0	1	1
P	0	0	2	0	0	0	0	1	1	0	1	1
L	0	0	2	0	0	0	0	1	1	0	1	1
P	0	0	1	0	0	0	0	0	0	0	1	0
P	0	0	1	0	0	0	0	0	0	0	1	0
S	0	0	1	0	0	0	0	0	0	0	1	0
A	0	0	1	0	0	0	0	0	0	0	1	0
I	0	0	1	0	0	0	0	0	1	0	1	0
M	0	0	1	0	0	0	0	0	1	0	1	0
S	0	0	0	0	0	0	0	0	1	0	0	0
G	0	0	0	0	0	0	0	0	1	0	0	0
G	0	0	0	0	0	0	0	0	1	0	0	0
D	0	0	0	0	0	0	0	0	1	0	0	0
D	0	0	0	0	0	0	0	0	1	0	0	0
I	0	0	0	0	0	0	0	0	1	0	0	0
V	0	0	0	0	0	0	0	0	1	0	0	0
S	0	0	0	0	0	0	0	0	0	0	0	0
R	0	0	0	0	1	0	0	1	0	0	0	0
V	0	0	0	0	1	0	0	1	0	0	0	0
I	0	0	0	0	1	0	0	1	0	0	0	0
D	0	0	0	0	1	0	0	1	0	0	0	0
V	0	0	0	0	1	0	0	1	0	0	0	0
D	0	0	0	0	1	0	0	1	0	0	0	0
S	0	0	0	0	1	0	0	1	1	0	0	0
I	0	0	0	0	1	0	0	1	1	0	0	0
W	0	0	0	0	1	0	0	1	1	0	0	0
E	0	0	0	0	0	0	0	0	1	0	0	0
K	0	0	1	0	0	0	0	0	1	0	0	0
P	0	0	1	0	0	0	0	0	1	1	0	0
S	0	0	1	0	0	0	0	0	1	1	0	0
D	0	0	1	0	0	0	0	0	1	1	0	0
L	0	0	1	0	0	0	1	0	1	2	0	0
R	0	0	1	0	0	0	1	1	0	2	0	0
N	0	0	1	0	0	0	1	1	0	2	0	0
L	0	0	1	0	0	0	1	1	0	2	0	0
T	0	0	1	0	0	0	1	1	1	2	0	0
T	0	0	0	0	0	0	1	1	1	2	0	0
W	0	0	0	0	0	0	1	1	1	1	0	0
G	0	0	0	0	0	0	1	1	1	1	0	0
Y	0	0	0	0	0	0	1	1	1	1	0	0
F	0	0	0	0	0	0	0	1	1	0	0	0
Q	0	0	0	0	0	0	0	0	1	0	0	0
S	0	0	0	0	0	0	0	0	1	0	0	0
V	1	0	0	0	0	0	1	1	1	0	1	0
Q	1	0	0	0	0	0	1	1	0	0	1	0
K	1	0	0	0	0	1	2	2	0	0	1	1
Q	1	0	0	0	0	1	2	2	0	0	1	1
V	1	0	0	0	0	1	2	2	0	0	1	1
N	1	0	0	0	0	1	2	2	0	0	1	1
M	1	0	0	0	0	1	2	2	0	0	1	1
S	1	0	0	0	0	1	2	2	0	0	1	1
F	1	0	0	0	0	1	2	2	0	0	1	1
D	0	0	0	0	0	1	1	1	0	0	0	1
L	0	0	0	0	0	1	1	1	0	0	0	1
I	0	0	0	0	0	0	0	0	0	0	0	0
I	0	0	0	0	0	0	0	0	0	0	0	0
C	0	0	0	0	0	0	0	0	0	0	0	0
D	0	0	0	0	0	0	0	0	0	0	0	0
A	0	0	0	0	0	1	0	0	0	0	0	0
E	0	0	0	0	0	1	0	0	0	0	0	0
V	0	0	0	0	0	1	0	0	0	0	0	0
H	0	0	0	0	0	1	0	0	0	0	0	0
D	0	0	0	0	0	1	0	0	0	0	0	0
I	0	0	1	0	1	1	0	0	0	0	0	1
A	0	1	1	0	1	1	0	0	0	0	0	1
S	0	2	1	0	1	1	0	0	1	0	0	1
I	0	2	1	0	1	1	0	0	1	0	0	1
N	0	2	1	0	1	0	0	0	1	0	0	1
Q	0	2	1	0	1	0	0	0	1	0	0	1
I	0	2	1	0	1	0	0	0	1	0	0	1
T	0	2	1	0	1	0	0	0	2	0	0	1
L	0	2	1	0	1	0	0	0	2	0	0	1
L	0	2	0	0	0	0	0	1	3	0	0	0
M	0	1	0	0	0	0	0	1	3	0	0	0
S	0	0	0	0	0	0	0	1	2	0	0	0
D	0	0	0	0	0	0	0	1	2	0	0	0
F	0	0	0	0	0	0	0	1	2	0	0	0
A	0	0	0	1	0	0	0	2	2	1	0	0
L	0	0	0	1	1	0	0	3	3	1	0	0
S	0	0	0	1	1	0	0	3	3	1	0	0
I	0	0	0	1	1	0	0	3	3	1	0	0
D	0	0	0	1	1	0	0	2	2	1	0	0
G	0	0	0	1	1	0	0	2	2	1	0	0
P	0	0	0	1	1	0	0	3	2	1	0	0
L	0	0	0	1	1	0	0	3	2	1	0	0
Y	0	0	0	1	1	0	0	3	3	1	0	0
L	0	1	0	0	1	0	0	3	3	0	0	0
V	1	1	0	0	0	0	0	2	2	0	1	0
F	1	1	0	0	0	0	0	2	2	0	1	0
K	1	1	0	0	0	0	0	2	2	0	1	0
T	1	1	0	0	0	0	0	2	2	0	1	0
Y	1	1	0	0	0	0	0	2	2	0	1	0
G	1	2	0	1	0	0	0	2	2	1	1	0
T	1	2	0	2	0	0	0	2	2	1	1	0
M	1	2	0	2	0	0	0	2	1	1	1	0
L	1	1	0	2	0	0	0	1	1	1	1	0
V	0	1	0	2	0	0	0	1	1	1	0	0
N	0	1	0	2	0	0	0	1	0	1	0	0
P	0	1	0	2	0	0	0	1	0	1	0	0
D	0	1	0	2	0	0	0	1	0	1	0	0
Y	0	1	0	2	0	0	1	1	0	1	0	0
K	0	0	0	1	0	0	1	0	0	0	0	0
A	0	0	1	0	0	0	1	1	0	0	1	0
I	0	0	1	0	0	0	1	1	0	0	1	0
Q	0	0	1	0	0	0	1	1	0	0	1	0
H	0	0	1	0	0	0	1	1	1	0	1	0
L	0	0	1	0	0	0	1	1	1	0	1	0
S	0	0	1	0	0	0	1	1	1	0	1	0
R	0	0	1	0	1	0	2	2	1	0	1	0
A	1	0	1	0	1	0	1	2	1	0	1	0
F	1	0	2	0	1	0	1	2	1	0	2	0
P	1	0	1	0	1	0	1	1	1	0	1	0
S	1	0	1	0	1	0	1	1	2	0	1	0
V	1	0	1	0	1	0	1	1	2	0	1	0
T	1	0	1	0	1	0	1	1	1	0	1	0
G	1	0	1	0	1	0	1	1	1	0	1	0
F	1	1	2	0	2	0	1	2	1	0	2	0
V	1	1	2	0	1	0	0	1	1	0	2	0
T	0	1	2	0	1	0	0	1	1	0	2	0
Q	0	1	1	0	1	0	0	1	1	0	1	0
V	0	1	1	0	2	0	0	1	1	1	1	0
T	0	2	1	1	3	0	0	2	0	2	1	0
S	0	2	1	1	4	0	0	2	0	2	1	0
S	0	2	1	1	4	0	0	2	0	2	1	0
F	0	2	1	1	5	0	0	3	0	3	1	1
S	0	1	0	1	4	0	0	2	0	3	0	1
S	0	1	0	1	4	0	0	2	0	3	0	1
E	0	1	0	2	4	0	0	2	0	3	0	1
L	0	1	0	2	4	0	0	2	0	3	0	1
Y	0	1	0	3	3	0	0	2	0	2	0	1
L	0	0	0	2	2	0	1	1	0	1	0	1
R	1	0	0	2	1	0	1	2	0	1	1	1
F	1	0	0	2	1	0	1	2	0	1	1	1
S	1	0	0	2	0	0	1	1	0	0	1	0
K	1	0	0	2	0	0	1	1	0	0	1	0
R	1	0	0	2	0	0	1	1	0	0	1	0
G	1	0	0	1	0	0	2	2	0	0	1	0
K	1	0	0	1	0	0	2	2	0	0	1	0
F	1	0	0	0	0	0	2	2	0	0	1	0
F	1	0	0	0	0	0	1	2	0	0	1	0
R	0	0	0	0	0	0	1	1	0	0	0	0
D	0	0	0	0	0	0	1	1	0	0	0	0
A	0	0	0	0	0	1	1	1	0	0	0	1
E	1	0	0	0	0	1	1	1	0	0	0	1
Y	1	0	0	0	0	1	1	1	0	0	0	1
L	1	0	0	0	0	1	0	0	0	0	0	1
T	1	0	0	0	0	1	0	0	0	0	0	1
S	1	0	0	0	0	1	0	0	0	0	0	1
S	1	1	0	0	0	1	0	0	1	0	0	1
T	1	1	1	0	0	1	0	1	2	0	1	2
L	1	1	1	0	0	1	1	1	2	0	1	2
R	1	1	1	0	0	0	1	1	2	0	1	1
E	0	1	1	0	0	0	1	1	2	0	1	1
M	0	1	1	0	0	0	1	1	2	0	1	1
S	0	1	1	0	0	0	1	1	2	0	1	1
L	0	1	1	0	0	0	1	1	2	0	1	1
V	0	1	1	1	0	0	1	1	2	0	1	1
L	0	0	1	1	0	0	1	1	1	0	1	1
F	0	0	0	1	0	0	1	0	0	0	0	0
N	0	0	0	1	0	0	0	0	0	0	0	0
C	0	0	0	1	0	0	0	0	0	0	0	0
S	0	0	0	1	0	0	0	0	0	0	0	0
S	0	0	0	1	0	0	0	0	0	0	0	0
P	0	0	0	1	0	0	0	0	0	0	0	0
K	0	0	0	1	0	0	0	0	0	0	0	0
S	0	0	0	0	0	1	0	0	0	0	0	0
E	0	0	0	0	0	1	0	0	0	0	0	0
M	0	0	0	1	0	1	1	1	0	1	0	0
Q	0	0	0	1	0	1	1	1	0	1	0	0
R	0	0	0	1	0	1	1	1	0	1	0	0
A	0	0	0	1	0	1	2	1	0	1	0	1
R	0	0	0	1	0	1	2	1	1	1	0	1
S	0	0	0	1	0	1	2	1	1	1	0	1
L	0	0	0	1	0	1	2	1	1	1	0	1
N	1	0	0	1	0	0	2	1	1	1	0	1
Y	1	0	0	1	0	0	2	1	1	1	0	1
Q	1	0	0	0	0	0	1	0	1	0	0	1
D	1	0	0	0	0	0	1	0	1	0	0	1
L	1	0	0	0	0	0	1	0	1	0	0	1
V	1	0	0	0	0	0	0	0	1	0	0	0
R	1	0	0	0	0	0	0	0	0	0	0	0
G	1	0	0	0	0	0	0	0	0	0	0	0
F	1	0	0	0	0	0	0	0	0	0	0	0
P	0	0	0	0	0	0	0	0	0	0	0	0
E	0	0	0	0	0	0	0	0	0	0	0	0
E	0	0	0	0	0	0	0	0	0	0	0	0
I	0	0	0	0	0	0	0	1	0	0	0	0
I	0	0	0	0	1	0	0	1	0	0	0	0
S	0	0	0	0	1	0	0	1	0	0	0	0
N	0	0	0	0	1	0	0	1	0	0	0	0
P	1	0	0	0	1	0	0	1	0	0	0	0
Y	1	0	0	0	1	0	0	1	0	0	0	0
N	1	0	0	0	1	0	0	1	0	0	0	0
E	1	0	0	0	1	0	0	1	0	0	0	0
M	1	0	0	0	1	0	0	1	0	0	0	0
I	1	0	0	0	1	0	0	0	0	0	0	0
I	1	0	0	0	0	0	0	0	0	0	0	0
T	1	0	0	0	0	0	0	0	0	0	0	0
L	1	0	0	0	0	0	0	0	0	1	0	0
I	0	0	0	0	0	0	0	0	0	1	0	0
D	0	0	0	0	0	0	0	0	0	1	0	0
N	0	0	0	0	0	0	0	0	0	1	0	0
D	0	0	0	0	0	0	0	0	0	1	0	0
V	0	0	0	0	0	1	0	0	0	1	0	0
E	0	0	0	0	0	1	0	0	0	1	0	0
S	0	0	0	0	0	1	0	0	0	1	0	0
F	0	0	0	0	0	1	0	0	0	1	0	0
L	0	0	0	0	0	1	0	0	0	0	0	0
V	0	0	0	0	0	1	0	0	0	0	0	0
H	0	0	0	0	0	1	0	0	0	0	0	1
K	0	0	0	0	0	1	0	0	0	0	0	1
M	0	0	0	0	0	1	0	0	0	0	0	1
V	0	0	0	0	0	0	0	0	0	0	0	1
D	0	0	0	0	0	0	0	0	0	0	0	1
D	0	0	0	0	0	0	0	0	0	0	0	1
L	0	0	0	0	0	0	0	0	0	0	0	1
E	0	0	0	1	0	0	0	0	0	0	0	1
L	0	0	0	1	0	0	0	0	0	0	0	1
Q	0	0	0	1	0	0	0	0	0	0	0	0
R	0	0	0	1	0	0	0	0	0	0	0	0
G	0	0	0	1	0	0	0	0	0	0	0	0
T	0	0	0	1	0	0	0	0	0	0	0	0
L	0	0	0	1	0	0	0	0	0	0	0	0
S	0	0	0	1	0	0	0	0	0	0	0	0
K	0	0	0	1	0	0	0	1	0	0	0	0
V	0	0	0	0	0	0	0	1	0	0	0	0
A	0	0	0	0	0	0	0	1	1	0	0	0
I	1	1	0	0	1	0	0	2	1	0	1	0
I	1	1	0	0	1	0	0	2	1	0	1	0
I	1	1	0	0	1	0	0	2	1	0	1	0
A	1	1	0	1	1	0	0	2	1	0	1	0
I	1	1	0	1	1	0	0	3	2	0	1	0
M	1	1	0	1	1	0	0	4	2	0	2	0
I	1	1	0	1	1	0	0	3	2	0	2	0
V	2	1	0	1	1	0	0	3	2	0	2	0
F	2	1	0	1	1	0	0	3	1	0	2	0
S	1	0	0	1	0	0	0	2	1	0	1	0
N	1	0	0	1	0	0	0	2	1	0	1	0
R	1	0	1	1	0	0	1	3	1	0	1	0
V	1	0	1	0	0	0	1	3	1	0	1	0
F	1	0	1	0	0	0	1	2	0	0	1	0
N	1	0	1	0	0	0	1	1	0	0	0	0
I	1	0	1	0	0	0	1	1	0	0	0	0
S	0	0	1	0	0	0	1	1	0	0	0	0
K	0	0	1	0	0	0	1	1	0	0	0	0
P	0	0	1	0	0	0	1	1	0	0	0	0
L	0	0	1	0	0	0	1	1	0	0	0	0
A	0	0	0	0	0	0	0	0	0	0	0	0
D	0	0	0	0	0	0	0	0	0	0	0	0
P	0	0	0	0	0	0	0	0	0	0	0	0
L	0	0	0	1	0	0	0	0	0	0	0	0
F	1	0	0	1	0	0	0	0	0	0	0	0
Y	1	0	1	1	0	0	0	0	0	0	0	0
P	1	0	1	1	0	0	0	0	0	0	0	0
P	1	0	1	1	0	0	0	0	0	1	0	0
S	1	0	1	1	0	0	0	0	0	1	0	0
D	1	0	1	1	0	0	0	0	0	1	0	0
P	1	0	1	1	0	0	0	0	0	1	0	0
K	1	0	1	1	0	0	0	0	0	1	0	0
I	1	0	1	0	0	0	0	0	0	1	0	0
[truncated: 128 more rows]

## Sheet: ERA_MHCI
	HLA-A24	HLA-A26	HLA-B7	HLA-A3	HLA-B58	HLA-B44	HLA-B27	HLA-B62	HLA-A2	HLA-A1	HLA-B8	HLA-B39
M	0	0	0	0	0	0	0	0	0	0	0	0
L	0	0	0	0	0	0	0	0	0	0	0	0
D	0	0	0	0	0	0	0	0	0	0	0	0
P	0	0	0	0	0	0	0	0	0	0	0	0
G	0	0	0	0	0	0	0	0	0	0	0	0
E	0	0	0	0	0	0	0	0	0	0	0	0
V	1	0	0	0	0	0	0	0	0	0	0	0
Y	1	0	0	0	0	0	0	0	0	0	0	0
D	1	0	0	0	0	0	0	0	0	0	0	0
D	1	0	0	0	0	0	0	0	0	0	0	0
P	1	0	0	0	0	0	0	0	0	0	0	0
I	1	0	0	0	0	0	0	0	0	0	0	0
D	1	0	0	0	0	0	0	0	0	0	0	0
P	1	0	0	0	0	0	0	0	0	0	0	0
I	1	0	0	0	0	0	0	0	0	0	0	0
E	0	0	0	0	0	0	0	0	0	0	0	0
L	0	0	0	0	0	0	0	0	0	0	0	0
E	0	0	0	0	0	0	0	0	0	0	0	0
D	0	0	0	0	0	1	0	0	0	0	0	0
E	0	0	0	0	0	1	0	0	0	0	0	0
P	0	0	0	0	0	1	0	0	0	0	0	0
R	0	0	0	0	0	1	0	0	0	0	0	0
G	0	0	0	0	0	1	0	0	0	0	0	0
T	0	0	0	0	0	1	0	0	0	0	0	0
P	0	0	0	0	0	1	0	0	0	0	0	0
T	0	0	0	0	0	1	0	0	0	0	0	0
V	0	0	0	0	0	1	0	0	0	0	0	0
P	0	0	0	0	0	0	0	0	0	0	0	0
N	0	0	0	0	0	0	0	0	0	0	0	0
I	0	0	0	0	0	0	0	1	0	0	0	0
L	0	0	0	0	0	0	0	1	0	0	0	0
R	0	0	0	0	0	0	0	1	0	0	0	0
N	0	0	0	0	0	0	0	1	0	0	0	0
S	0	0	0	0	0	1	0	1	0	0	0	1
D	1	0	0	0	0	1	0	1	0	0	0	1
Y	1	0	0	0	0	1	0	1	0	0	0	1
N	1	0	0	0	0	1	0	1	0	0	0	1
L	1	0	0	0	0	1	0	1	0	0	0	1
N	1	0	0	0	0	1	0	0	0	0	0	1
S	1	0	0	0	0	1	0	0	0	0	0	1
P	1	0	0	0	0	1	0	0	0	0	0	1
L	1	0	0	0	0	1	0	0	0	0	0	1
I	1	0	0	0	0	1	0	0	0	0	0	1
E	0	0	0	0	0	1	0	0	0	0	0	1
D	0	0	0	0	0	1	0	0	0	0	0	1
P	0	0	0	0	0	1	0	0	0	0	0	1
A	0	0	0	0	0	1	1	0	0	0	0	1
R	0	0	0	0	0	1	1	0	0	0	0	1
L	0	0	0	0	0	1	1	0	0	0	0	1
M	0	0	0	0	0	1	1	0	0	0	0	1
L	0	0	0	0	0	1	1	0	0	0	0	1
E	0	0	0	0	0	0	1	0	0	0	0	0
W	0	1	0	0	0	0	1	1	0	1	1	0
L	0	1	0	0	0	0	1	1	0	1	1	0
K	0	1	0	0	1	0	1	1	0	1	1	0
T	0	1	0	0	1	0	0	1	0	1	1	0
G	0	1	0	0	1	0	0	1	0	1	1	0
N	0	1	0	0	1	0	0	1	0	1	1	0
R	0	1	1	0	1	0	0	1	0	1	1	0
P	0	1	1	0	1	0	0	1	0	1	1	0
Y	0	1	1	0	1	0	0	1	0	1	1	0
R	0	0	1	0	1	0	0	0	0	0	0	0
M	0	0	1	0	1	0	0	0	0	0	0	0
T	0	0	1	0	0	0	0	0	0	0	0	0
L	0	0	1	0	0	0	0	0	0	1	0	0
T	0	0	1	0	0	0	0	0	0	1	0	0
D	0	0	1	0	0	0	0	0	0	1	0	0
N	0	0	0	0	0	0	0	0	0	1	0	1
C	0	0	0	1	0	0	0	0	0	1	0	1
S	0	0	0	1	0	0	0	0	0	1	0	1
R	0	0	0	2	1	0	0	1	0	1	0	1
S	0	0	0	2	1	0	0	1	0	1	0	1
F	0	0	0	2	1	0	1	1	0	1	0	1
R	0	0	0	3	1	0	1	1	0	0	0	1
V	0	0	0	3	1	0	1	1	1	0	0	1
L	0	0	0	3	1	0	1	1	1	0	0	1
K	0	0	0	3	1	0	1	1	1	0	0	0
D	0	0	0	2	1	0	1	1	1	0	0	0
Y	0	0	0	2	1	0	1	1	1	0	0	0
F	0	0	0	1	0	0	1	0	1	0	1	0
K	0	0	0	1	0	0	2	0	1	0	1	0
K	0	0	0	1	0	0	1	0	1	1	1	0
V	0	0	0	0	0	0	1	0	1	1	1	0
D	0	0	0	0	0	0	1	0	0	1	1	0
L	0	0	0	0	0	0	1	0	0	1	1	0
G	0	0	0	0	0	0	1	0	0	1	1	0
S	0	0	0	0	0	0	1	0	0	1	1	0
L	0	0	0	0	0	0	1	0	0	1	1	0
K	0	0	0	0	0	0	1	0	0	1	0	0
V	0	0	0	0	0	0	0	0	0	1	0	0
G	0	0	0	0	0	0	0	0	0	0	0	0
G	0	0	0	0	0	0	0	0	0	0	0	0
M	0	0	1	0	0	0	0	0	1	0	0	1
A	0	0	1	0	1	0	0	0	1	0	0	1
A	0	0	1	0	1	1	0	1	2	0	0	1
Q	0	1	1	1	2	1	0	2	2	1	0	1
S	0	1	1	1	2	1	0	2	2	1	0	1
M	0	1	1	1	2	1	0	2	3	1	0	1
I	0	1	1	1	2	1	0	2	3	1	0	1
S	0	1	1	1	2	1	0	2	3	1	0	1
L	0	1	1	1	2	1	0	2	3	1	0	1
W	0	1	0	1	2	1	0	2	2	1	0	0
L	0	1	0	1	1	1	0	2	2	1	0	0
Y	0	1	0	1	1	0	0	1	1	1	0	0
G	0	0	0	0	0	0	0	0	1	0	0	0
A	0	0	0	0	0	0	0	0	1	0	0	0
H	0	0	0	0	0	0	0	0	0	0	0	0
S	0	0	0	0	0	0	0	0	0	0	0	0
E	0	0	0	0	0	0	0	0	0	0	0	0
S	0	0	0	0	0	0	0	0	0	0	0	0
N	0	0	0	0	0	0	0	0	0	0	0	0
R	0	0	1	0	0	0	0	0	0	0	0	0
S	0	0	1	0	0	0	0	0	0	0	0	0
R	0	0	1	0	0	0	1	0	0	0	0	0
R	0	0	1	0	1	0	1	0	0	0	0	0
C	0	1	1	1	1	0	1	0	0	1	0	0
I	0	1	1	1	1	0	1	0	0	2	0	0
T	0	1	1	1	1	0	1	0	0	2	0	0
D	0	1	1	1	1	0	1	0	0	2	0	0
L	0	1	1	1	1	0	1	0	0	2	0	0
A	0	1	0	1	1	0	1	0	0	2	0	0
H	0	1	0	1	1	0	1	0	0	2	1	0
F	0	1	0	1	1	0	0	0	0	2	1	0
Y	0	1	0	2	0	0	0	0	0	2	1	0
S	0	0	0	1	0	0	0	0	0	1	1	0
K	0	0	0	1	1	0	0	0	0	0	1	0
S	0	0	0	1	1	0	0	0	0	0	1	0
S	0	0	1	1	1	0	0	0	0	0	1	0
P	0	0	1	1	1	0	0	0	0	0	1	0
I	0	0	1	1	1	1	0	0	0	0	2	0
E	0	0	1	1	1	1	0	0	0	0	1	0
K	0	0	1	1	1	1	0	0	0	0	1	0
L	0	0	1	1	1	1	0	0	0	0	1	0
L	0	0	1	1	1	1	0	0	0	0	1	0
N	0	0	1	1	0	1	0	0	0	0	1	0
L	0	0	1	1	0	1	0	0	0	0	1	0
T	0	0	0	1	0	1	0	0	0	0	1	0
L	0	0	0	1	0	1	0	0	0	0	1	0
G	0	0	0	1	0	0	0	0	0	0	0	0
N	0	0	0	1	0	0	0	0	0	0	0	0
R	0	0	0	1	0	0	0	0	0	0	0	0
G	0	0	0	0	0	0	0	0	0	0	0	0
L	0	0	0	0	0	0	0	0	0	0	0	0
R	0	0	0	0	0	0	0	0	0	0	0	0
I	0	0	1	0	0	0	0	0	0	0	0	0
P	0	0	1	0	0	0	0	0	0	0	0	0
P	0	0	1	0	0	0	0	0	0	0	0	0
E	0	0	1	0	0	0	0	0	0	0	0	0
G	0	0	1	0	0	0	0	0	1	0	0	0
V	0	0	1	0	0	0	0	0	1	0	0	0
L	0	0	1	0	0	0	0	1	1	1	0	0
S	0	0	1	0	0	0	0	1	1	1	0	0
C	0	0	1	0	0	0	0	1	1	1	0	0
L	0	0	0	0	0	0	0	1	1	1	0	0
E	0	1	0	0	0	0	1	1	1	1	0	1
R	0	1	0	0	0	0	1	1	1	1	0	1
V	0	1	0	0	0	0	1	1	1	1	0	1
D	0	1	0	0	0	0	1	1	0	2	0	1
Y	0	1	0	0	0	0	1	1	0	2	0	1
D	0	1	0	0	0	0	1	0	0	1	0	1
N	0	1	0	0	0	0	1	0	0	1	0	1
A	0	1	0	0	0	0	1	0	0	1	0	1
F	0	1	0	0	0	0	1	1	0	1	0	1
G	0	0	0	0	0	0	1	1	0	1	0	0
R	0	0	0	0	0	0	1	1	0	1	0	0
Y	0	1	0	1	0	0	1	2	0	2	0	0
L	0	1	0	1	1	0	1	2	1	1	0	0
A	0	1	0	1	1	0	1	2	1	1	0	0
N	1	2	0	1	2	0	1	2	1	2	0	0
T	1	2	0	1	2	0	1	2	1	2	0	0
Y	1	2	0	1	3	0	1	2	2	3	0	0
S	1	2	0	1	3	0	1	1	2	3	0	1
S	1	2	0	1	3	0	0	1	2	3	0	1
Y	1	2	0	1	3	0	0	2	3	3	1	2
L	1	2	0	1	3	0	0	2	3	2	1	2
F	1	2	0	1	2	0	0	2	2	2	2	2
F	1	2	0	1	2	0	0	2	2	2	2	2
H	0	1	0	1	1	0	0	2	2	1	2	2
V	0	1	1	1	1	0	0	2	2	1	3	2
I	0	1	1	1	0	0	0	2	1	0	3	2
T	0	1	1	1	1	0	0	2	1	0	3	1
L	0	1	1	1	1	0	0	2	1	0	3	1
Y	0	1	1	1	1	0	0	1	0	0	2	0
M	0	0	1	0	1	0	0	0	0	0	2	0
N	0	0	1	0	1	0	0	0	0	0	1	0
A	0	0	1	0	1	0	0	0	0	0	1	0
L	0	0	1	0	1	0	0	0	0	0	1	0
D	0	0	0	0	1	0	0	0	0	0	0	0
W	0	0	0	0	1	0	0	0	0	0	0	0
D	0	0	0	0	0	1	0	0	0	0	0	1
E	0	0	0	0	0	1	0	0	0	0	0	1
E	0	0	0	0	0	1	0	0	0	0	0	1
K	0	0	0	0	0	1	0	0	0	0	0	1
T	0	0	0	0	0	1	0	0	0	0	0	1
I	0	0	0	0	0	1	0	0	0	0	0	1
L	0	0	0	0	0	1	0	0	0	0	0	1
A	0	0	0	0	0	1	0	0	1	0	0	1
L	0	0	0	0	0	1	0	0	1	0	0	1
W	0	0	0	0	0	0	0	0	1	0	0	0
K	0	0	0	0	0	0	0	0	1	0	0	0
D	0	0	0	0	0	0	0	0	1	0	0	0
L	0	0	0	0	0	0	0	0	1	0	0	0
T	0	0	0	0	0	0	0	0	1	0	0	0
S	0	0	0	0	0	0	0	0	1	1	0	0
V	0	0	0	0	0	0	0	0	1	1	0	0
D	0	1	0	0	0	0	0	0	0	1	0	0
I	0	1	0	0	0	0	0	0	0	1	0	0
G	0	1	0	0	0	0	0	0	0	1	0	0
K	0	1	0	0	0	0	0	0	0	1	0	0
D	0	1	0	0	0	0	0	0	0	1	0	0
L	0	1	0	0	0	0	0	0	0	1	0	0
V	0	1	0	0	0	0	0	0	0	1	0	0
K	0	1	0	0	0	0	0	0	0	0	0	0
F	0	1	0	0	0	0	0	0	0	0	0	1
K	0	0	0	0	0	0	0	0	0	0	0	1
D	0	0	0	0	0	0	0	0	0	0	0	1
Q	0	0	0	0	0	0	0	0	0	0	0	1
I	0	0	0	0	0	0	0	0	0	0	0	1
W	0	0	0	0	0	0	0	0	0	0	0	1
G	0	0	0	0	0	0	0	1	0	0	0	1
L	0	0	0	0	0	0	0	1	1	0	0	1
L	0	1	0	0	1	0	0	2	1	1	0	1
I	0	1	0	0	1	0	0	2	1	1	0	0
V	0	1	0	0	1	0	0	2	1	1	0	0
T	0	1	0	0	1	0	0	2	1	1	0	0
K	0	1	0	0	1	0	0	2	1	1	0	0
D	0	1	0	0	1	0	0	2	1	1	0	0
F	0	1	0	0	1	0	0	2	1	1	0	0
V	1	1	0	0	1	0	0	1	1	1	0	1
Y	2	1	0	0	2	0	0	2	0	2	0	1
S	2	0	0	0	1	0	0	1	0	1	0	1
Q	2	0	0	0	1	0	0	1	0	1	0	1
S	2	0	0	0	1	0	0	1	0	1	0	1
S	2	0	0	0	1	0	0	1	0	1	0	1
N	2	0	0	0	1	0	0	1	0	1	0	1
C	2	0	0	0	1	0	0	1	1	1	0	2
L	3	0	0	0	1	0	0	1	1	1	0	2
F	2	0	1	0	1	1	0	1	1	1	1	2
D	1	0	1	0	0	1	1	0	1	0	1	2
R	1	0	1	0	0	1	1	0	1	0	1	2
N	2	0	1	0	0	1	1	0	1	0	1	2
Y	3	0	1	0	0	1	1	0	1	1	1	2
T	3	0	1	0	0	1	1	0	2	1	1	2
L	3	0	1	0	0	1	1	0	2	1	1	2
M	3	0	1	1	0	1	1	0	1	1	1	1
L	2	0	1	1	0	1	1	0	1	1	1	1
K	2	0	0	1	0	0	1	0	1	1	0	0
D	2	0	0	1	0	0	0	0	1	1	0	0
L	3	0	0	1	0	0	0	0	1	1	1	0
F	2	0	0	1	0	0	0	1	2	1	2	0
L	1	0	0	1	0	0	0	1	2	0	2	0
S	1	0	0	1	0	0	1	1	1	0	2	1
R	2	0	0	1	0	0	1	1	1	0	2	1
F	2	0	0	0	0	0	1	1	1	0	2	1
N	2	0	0	0	0	0	1	1	1	0	2	1
S	2	0	0	0	0	0	1	1	1	0	2	1
L	2	0	0	0	0	0	1	1	1	0	2	1
M	1	0	0	0	0	0	1	1	1	0	1	1
V	1	0	0	0	0	0	1	0	0	0	0	1
L	1	0	0	1	1	0	1	1	0	1	0	1
L	1	0	0	1	1	0	0	1	0	1	0	0
S	0	0	0	1	1	0	0	1	0	1	0	0
P	0	0	0	1	1	0	0	1	0	1	0	0
P	0	0	0	1	1	1	0	1	0	1	0	0
E	0	0	1	1	1	1	0	1	0	1	0	0
P	0	0	1	1	1	1	0	1	0	1	0	0
R	0	0	1	1	1	1	0	1	0	1	0	0
Y	0	0	1	1	1	1	0	1	1	2	0	1
S	0	0	1	0	0	1	0	0	1	1	0	1
D	0	0	1	0	0	1	0	0	1	1	0	1
D	0	1	1	0	0	1	0	0	1	1	0	1
L	0	1	1	1	0	1	0	1	1	2	0	1
I	0	1	1	1	0	0	0	1	1	2	0	1
S	0	1	0	1	0	0	0	1	1	2	0	1
Q	0	1	0	1	0	0	0	1	1	2	0	1
L	0	1	0	1	0	0	0	1	1	2	0	1
C	0	1	0	1	0	0	0	1	0	1	0	0
Q	0	1	0	1	0	0	0	1	1	1	0	0
L	1	1	0	1	0	0	0	1	1	1	0	0
Y	1	0	0	1	0	0	0	1	1	1	0	0
I	1	0	0	0	0	0	0	0	1	0	0	0
A	1	0	0	0	0	0	0	0	1	0	0	0
G	1	0	0	0	0	0	0	0	1	0	0	0
D	1	0	0	0	0	0	0	0	1	0	0	0
Q	1	0	0	0	0	0	0	0	1	0	0	0
V	1	0	0	0	0	0	0	0	1	0	0	0
L	1	0	0	0	0	0	0	1	0	1	0	0
S	0	0	0	0	0	0	0	1	0	1	0	0
M	0	0	0	0	0	0	0	1	0	1	0	0
C	0	0	0	0	0	0	0	1	0	1	0	0
G	0	0	0	0	0	0	0	1	0	1	0	0
N	0	0	0	0	0	0	0	1	0	1	0	0
S	0	0	0	0	0	0	0	1	0	1	0	1
G	0	0	0	0	0	0	0	1	0	1	0	1
Y	0	0	0	0	0	0	0	1	0	1	0	1
E	0	1	0	0	0	0	0	1	0	0	0	1
V	0	1	0	0	0	0	0	1	0	0	0	1
I	0	1	0	0	0	0	0	1	0	0	0	1
K	0	1	0	0	0	0	0	1	0	0	0	1
I	0	1	0	0	0	0	0	1	0	0	0	1
L	0	1	0	0	0	1	0	1	0	0	0	1
E	0	1	1	0	0	1	0	1	0	0	1	0
P	0	1	1	0	0	1	0	1	0	0	1	0
Y	0	1	1	0	0	1	0	1	0	0	1	0
V	0	0	1	0	0	1	0	0	0	0	1	0
V	0	0	1	0	0	1	0	0	0	0	1	0
N	0	0	1	0	0	1	0	0	0	0	1	0
S	0	0	1	0	0	1	0	1	0	0	1	0
L	0	0	1	0	0	1	0	1	0	0	1	0
V	0	0	1	0	0	0	0	1	0	0	1	0
Q	0	0	0	0	0	0	1	1	0	0	1	1
R	0	0	0	0	0	0	1	1	0	0	1	1
A	0	0	0	0	0	0	1	1	0	0	1	1
E	0	0	0	0	0	0	1	1	0	0	1	1
K	0	0	0	0	0	0	1	2	0	0	2	1
F	0	0	0	0	0	0	1	2	0	0	2	1
R	0	0	0	0	0	0	1	1	0	0	2	1
P	0	0	0	0	0	0	1	1	0	0	2	1
L	0	0	0	0	0	0	1	1	0	0	2	1
I	0	0	0	0	0	0	0	1	0	0	1	1
H	0	0	0	0	1	0	0	2	0	0	1	2
S	0	0	0	0	1	0	0	2	1	0	1	2
L	0	0	0	0	1	0	0	2	1	0	1	2
G	0	0	0	0	1	0	0	1	1	0	0	2
D	0	0	0	0	1	0	0	1	1	0	0	2
F	0	0	1	0	1	0	0	1	1	0	0	2
P	0	0	1	0	1	0	0	1	1	0	0	2
V	0	0	1	0	1	0	0	1	1	0	0	2
F	0	1	1	0	1	0	0	1	2	0	1	1
I	0	1	1	0	0	0	0	0	2	0	1	0
K	0	1	1	0	0	0	0	0	1	0	1	0
D	0	1	1	0	0	0	0	0	1	0	1	0
K	0	1	1	0	1	0	0	1	1	0	1	0
V	0	1	1	0	1	0	0	1	1	0	1	0
S	0	1	0	0	1	0	0	1	1	0	1	0
Q	0	1	0	0	1	0	0	1	1	0	1	0
L	0	1	0	0	1	0	0	1	1	0	1	0
E	0	0	0	0	1	0	0	1	0	0	0	0
E	0	0	0	0	1	0	0	1	0	0	0	0
T	1	0	0	0	1	0	0	1	0	0	0	0
F	1	0	0	0	1	0	0	1	0	0	0	0
G	1	0	0	0	0	0	0	0	0	0	0	0
P	1	0	0	0	0	0	0	0	0	0	0	0
C	1	0	1	0	0	0	0	0	0	0	1	0
A	1	0	1	0	0	0	0	0	0	0	1	0
R	1	0	1	0	0	0	1	0	0	0	1	0
R	2	0	1	0	1	0	1	0	0	0	1	0
F	2	0	1	0	1	0	1	0	0	0	1	0
F	1	0	1	0	1	0	1	0	0	0	1	0
R	1	0	1	0	1	0	1	0	0	0	1	0
A	1	0	1	0	1	0	1	0	0	0	1	0
L	1	0	1	0	1	0	1	0	0	0	1	0
D	1	0	0	0	1	1	1	1	0	0	0	1
Q	1	0	0	0	1	1	1	1	0	0	0	1
F	1	0	0	0	1	1	0	1	0	0	0	1
D	0	0	0	0	0	1	0	1	0	0	0	1
N	0	1	0	1	0	1	0	2	0	1	0	1
I	0	1	0	1	0	1	0	2	0	1	0	1
H	0	1	0	1	0	1	0	2	0	1	0	1
D	0	2	0	1	0	1	0	2	0	1	0	1
L	0	2	0	2	0	1	0	2	0	1	0	1
V	0	2	0	2	0	0	0	1	0	1	0	0
F	0	2	0	2	1	0	0	1	0	1	0	0
V	0	2	0	2	1	0	0	1	0	1	0	0
Y	0	2	0	2	1	0	0	1	0	1	0	0
G	0	1	0	1	1	0	0	0	0	0	0	0
C	0	1	0	1	1	0	0	1	0	0	0	0
Y	0	1	0	1	1	0	1	1	0	0	1	1
R	0	0	0	1	1	0	1	1	0	0	1	1
H	0	0	0	0	1	0	1	1	0	0	1	1
W	0	0	0	0	1	0	1	1	0	0	1	1
G	0	0	0	0	0	0	1	1	0	0	1	1
H	0	0	0	0	0	0	1	1	0	0	1	1
P	0	0	0	0	0	0	1	1	0	0	1	1
Y	0	0	0	0	0	0	1	1	0	0	1	1
I	0	0	0	1	0	0	1	0	0	0	1	1
D	1	0	0	1	0	0	0	0	0	0	0	0
Y	1	1	0	1	0	0	1	1	0	0	0	0
R	1	1	0	1	0	0	1	1	0	0	0	0
K	1	1	0	1	0	0	1	1	0	0	0	0
G	1	1	0	1	0	0	1	1	1	0	0	0
L	1	1	0	1	0	0	1	1	1	0	0	0
S	1	1	0	1	0	0	1	1	1	0	0	0
K	1	1	0	2	0	0	1	1	1	0	0	0
L	1	1	0	1	0	0	1	1	1	0	0	0
Y	0	1	0	1	0	0	1	1	1	0	0	0
D	0	0	0	1	0	0	0	0	1	0	0	0
Q	0	0	0	1	0	0	0	0	1	0	0	0
V	0	0	0	1	0	0	0	0	1	0	0	0
H	0	0	0	1	0	0	0	0	0	0	0	0
I	0	0	0	1	0	0	0	1	0	0	0	0
K	0	0	0	1	0	0	0	1	0	0	0	0
K	0	0	0	0	0	0	0	1	0	0	0	0
V	0	0	0	0	0	0	0	1	0	0	0	0
I	0	0	0	0	0	0	0	1	0	0	0	0
D	0	0	0	0	0	0	0	1	0	0	0	0
K	0	0	0	0	0	0	0	1	0	0	0	0
S	0	0	0	0	0	0	0	1	0	0	0	0
Y	0	0	0	0	0	0	0	1	0	0	0	1
Q	0	0	0	0	0	0	0	0	0	0	0	1
E	0	0	0	0	0	0	0	0	0	0	0	1
C	0	0	0	1	0	0	0	0	0	0	0	1
L	0	0	0	1	0	0	0	0	0	0	0	1
A	0	0	0	1	0	0	0	0	0	0	0	2
S	0	0	0	1	0	0	0	0	0	0	0	2
D	0	0	0	1	1	0	0	0	0	0	0	2
L	0	0	0	1	1	0	0	0	0	0	0	2
A	0	0	0	1	1	0	1	0	0	0	1	1
R	0	0	0	1	1	0	1	0	0	0	1	1
R	0	0	0	2	1	0	1	0	0	0	1	1
I	0	0	0	2	1	0	1	1	0	0	1	1
L	0	0	0	2	1	0	2	1	0	0	1	1
R	0	0	0	2	1	0	2	1	0	0	1	0
W	0	0	0	2	2	0	2	1	0	0	1	0
G	0	0	0	2	1	0	2	1	0	1	1	0
F	0	0	0	2	1	0	2	1	0	1	2	0
D	0	0	0	2	1	0	1	1	0	1	1	0
K	0	0	0	2	1	0	1	1	0	1	1	0
Y	0	0	0	1	1	0	1	1	0	1	1	0
S	0	0	0	0	1	0	2	0	0	1	1	0
K	1	0	0	0	1	0	1	0	0	1	1	0
W	2	0	0	0	1	0	1	0	0	1	1	0
Y	2	0	0	1	0	0	1	0	0	2	1	0
L	2	0	0	1	0	0	1	0	0	1	1	0
D	2	0	0	1	0	0	1	0	0	1	0	0
S	2	0	0	1	0	0	1	0	0	1	0	0
R	3	0	0	1	0	0	1	1	0	1	1	0
F	3	0	0	1	0	0	1	1	0	1	1	0
L	3	0	0	1	0	0	0	1	0	1	1	0
A	2	0	0	1	0	0	1	1	0	1	1	0
R	1	0	0	1	0	0	1	1	0	1	1	0
D	1	0	0	0	0	0	1	1	0	0	1	0
H	1	0	0	0	0	0	1	1	0	0	1	0
P	1	0	0	0	0	0	1	1	0	0	1	0
L	1	0	0	0	0	0	1	1	0	0	1	0
T	0	0	1	0	1	0	1	0	0	0	0	0
P	0	0	1	0	1	0	1	0	0	0	0	0
Y	0	0	1	0	1	0	1	0	0	0	0	0
I	0	0	1	0	1	0	0	0	0	0	0	0
K	0	0	1	0	1	0	0	0	0	0	0	0
T	0	0	1	0	1	0	0	0	0	0	0	0
Q	0	0	1	0	1	0	0	0	0	0	0	0
T	0	0	1	0	1	0	0	0	0	0	0	0
W	0	0	2	0	1	0	0	0	0	0	1	0
P	0	0	1	0	0	0	0	0	0	0	1	0
P	0	0	1	0	0	0	0	0	0	0	1	0
K	0	0	1	0	0	0	0	0	0	0	1	0
H	0	0	1	0	0	0	0	0	0	0	1	0
I	0	0	1	0	1	0	0	0	0	0	1	0
V	0	0	1	0	1	0	0	0	0	0	1	0
D	0	0	1	0	1	0	0	0	0	0	1	0
L	0	0	1	0	1	0	0	0	0	0	1	0
V	0	0	0	0	1	0	0	0	0	0	0	0
G	0	0	0	0	1	0	0	0	0	0	0	0
D	0	0	0	0	1	0	0	0	0	0	0	0
T	0	0	0	0	1	0	0	0	0	0	0	0
W	0	0	0	0	1	0	0	0	0	0	0	0
H	0	0	0	0	0	0	0	0	0	0	0	1
K	0	0	0	0	0	0	0	0	0	0	0	1
L	0	0	0	0	0	0	0	0	0	0	0	1
P	0	0	0	0	0	0	0	0	0	0	0	1
I	0	0	0	0	0	0	0	0	0	0	0	1
T	0	0	0	0	0	0	0	0	0	0	0	1
Q	0	1	0	0	0	0	0	1	1	0	0	1
I	0	1	0	0	0	0	0	1	1	0	0	1
F	0	1	0	0	0	1	0	1	1	0	0	1
E	0	2	0	0	0	1	0	1	1	0	0	0
I	0	2	0	0	0	1	0	1	1	0	0	0
P	0	2	0	0	0	2	0	1	1	0	0	0
E	0	2	0	0	0	2	0	1	1	0	0	1
S	0	2	0	0	0	2	0	1	1	0	0	1
M	0	2	0	0	0	2	0	1	1	0	0	1
D	0	1	0	0	0	2	0	0	0	0	0	1
P	0	1	0	0	0	2	0	0	0	0	0	1
S	0	1	0	0	0	1	0	0	0	0	0	1
E	0	0	0	0	0	1	0	0	0	0	0	1
I	0	0	0	0	0	1	0	1	0	1	0	2
L	0	0	0	0	0	0	0	1	0	1	0	2
D	0	0	0	0	0	0	0	1	0	1	0	1
D	0	0	0	0	0	0	0	1	0	1	0	1
K	0	0	0	1	0	0	0	1	0	1	0	1
S	0	0	0	1	0	0	0	1	0	1	0	2
H	0	0	0	1	0	0	0	1	0	1	0	2
S	0	0	0	1	0	0	0	1	0	1	0	2
F	0	1	0	1	1	0	0	1	0	1	1	2
T	0	1	0	1	1	0	1	0	0	0	1	1
R	0	1	0	1	1	0	1	0	0	0	1	1
T	0	1	0	1	1	0	2	0	0	0	1	1
R	0	1	0	1	1	0	2	0	0	0	1	1
L	0	1	0	0	1	0	2	0	0	0	1	1
A	0	1	0	0	1	0	2	0	0	0	1	0
S	0	1	0	0	1	0	2	0	0	0	1	0
W	0	1	0	0	1	0	2	0	0	0	1	0
L	0	0	0	0	0	0	2	0	0	0	0	0
S	0	0	0	0	0	0	1	0	0	0	0	0
E	0	0	0	0	0	0	1	0	0	0	0	0
N	0	0	0	0	0	0	0	0	0	0	0	0
R	0	0	0	0	0	0	0	0	0	0	0	0
G	0	0	0	0	0	0	0	0	0	0	0	0
G	0	0	1	0	0	0	0	0	0	0	0	0
P	0	0	1	0	0	0	0	0	0	0	0	0
V	0	0	1	0	0	0	0	0	0	0	0	0
P	0	0	1	0	0	0	0	0	0	0	0	0
S	0	0	1	0	0	1	0	0	0	0	1	0
E	0	0	1	0	0	1	0	0	0	0	1	0
K	0	0	1	1	0	1	0	0	0	0	1	0
V	0	0	1	1	0	1	0	0	0	0	1	0
I	0	0	1	1	0	1	0	0	0	0	1	0
I	0	0	0	1	0	1	0	0	0	0	1	0
T	0	0	0	1	0	1	0	0	0	0	1	0
A	0	0	0	1	0	1	0	0	0	0	1	0
L	0	0	0	1	0	1	0	0	0	0	1	0
S	0	0	0	1	0	0	0	0	0	0	0	0
K	0	0	1	1	0	0	0	0	0	0	0	0
P	0	0	2	0	0	0	0	0	0	0	0	0
P	0	0	2	0	0	0	0	0	0	0	0	0
V	0	0	2	0	0	0	0	0	0	0	0	0
N	0	0	3	0	0	0	0	0	0	0	1	0
P	0	0	3	0	0	0	0	0	0	0	1	0
R	0	0	3	0	0	1	0	0	0	0	1	0
E	0	0	3	0	0	1	0	0	0	0	1	0
F	0	0	3	0	0	1	0	0	0	0	1	0
L	0	0	2	0	0	1	0	0	0	0	1	0
R	0	0	1	0	0	1	0	0	0	0	1	0
S	0	0	1	0	0	1	0	0	0	0	1	0
I	0	0	1	0	0	1	0	0	0	0	1	0
D	0	0	0	0	0	1	0	0	0	0	0	0
L	0	0	0	0	0	1	0	0	0	0	0	0
G	0	0	0	0	0	0	0	0	0	0	0	0
G	0	0	0	0	0	0	0	0	1	0	0	0
L	0	0	0	0	0	0	0	0	1	0	0	0
P	0	0	0	0	0	0	0	0	1	0	0	0
D	0	0	0	0	0	0	0	0	1	0	0	0
E	0	0	0	0	0	0	0	0	1	0	0	0
D	0	0	0	0	0	0	0	0	1	0	0	0
L	0	0	0	0	0	0	0	0	1	0	0	0
I	0	0	0	0	0	0	0	0	1	0	0	0
I	0	0	0	0	0	0	0	0	1	0	0	0
G	0	0	0	0	0	0	0	0	0	0	1	0
L	0	0	0	0	0	0	0	0	0	0	1	0
K	0	0	1	0	0	0	0	0	0	0	2	0
P	0	0	1	0	0	0	0	0	0	0	2	0
K	0	0	1	0	0	0	0	0	0	0	2	0
E	0	0	1	0	0	0	0	0	0	0	2	0
R	0	0	1	0	0	1	0	0	0	0	2	0
E	0	1	1	0	0	1	0	1	0	0	2	0
L	0	1	1	0	0	1	0	1	0	0	2	0
K	0	1	2	0	0	1	0	1	1	0	2	1
I	0	1	2	0	0	2	0	1	1	0	2	1
E	0	1	1	0	0	2	0	1	1	0	1	1
G	0	1	1	0	0	2	1	1	1	0	1	1
R	0	1	1	0	0	2	1	1	1	0	1	1
F	1	1	1	0	0	2	1	1	1	0	2	2
F	1	1	1	0	0	1	1	1	1	0	2	2
A	1	0	1	0	0	1	1	1	2	0	2	3
L	1	0	1	1	0	1	1	2	2	1	2	3
M	1	0	0	1	1	1	2	3	1	1	1	2
S	2	0	0	1	1	0	2	3	1	1	1	2
W	2	0	0	1	1	0	2	3	1	1	2	2
N	2	0	0	1	1	0	1	3	1	1	3	2
L	2	0	0	1	1	0	1	3	1	1	3	2
R	1	0	0	2	1	0	1	3	1	1	2	1
L	2	0	0	2	1	0	1	3	1	1	2	1
Y	3	0	0	2	1	0	1	2	0	1	2	0
F	3	0	0	1	1	0	1	1	0	0	2	0
V	3	0	0	1	0	0	0	0	0	0	2	0
I	2	1	0	1	0	0	0	0	0	1	2	0
T	2	1	0	1	0	1	0	0	0	1	1	0
E	2	1	0	1	0	1	0	0	0	1	0	1
K	2	1	0	1	0	1	0	0	0	1	0	1
L	2	1	0	0	0	1	0	1	1	1	0	2
L	2	1	0	0	1	1	0	1	1	1	0	2
A	1	1	0	0	1	1	0	1	1	1	0	2
N	1	1	0	0	1	1	0	1	1	1	0	2
Y	1	1	0	0	1	1	0	1	2	1	1	3
I	1	0	0	0	1	1	0	1	2	0	1	3
L	1	0	1	0	1	0	0	1	2	0	1	3
P	1	0	1	0	1	0	0	1	2	0	1	2
L	1	0	1	0	1	0	0	1	2	0	1	2
F	1	0	1	0	1	0	0	0	1	0	1	1
D	0	0	1	0	0	0	0	0	1	0	1	1
A	0	0	1	0	0	0	0	0	1	0	1	1
L	0	0	1	1	0	0	0	0	1	0	1	1
T	0	0	1	1	0	0	0	0	1	0	0	0
M	0	0	1	1	0	0	0	0	1	1	0	0
T	0	0	0	1	0	0	0	0	1	1	0	0
D	0	0	0	1	0	0	0	0	1	1	0	0
N	0	0	0	1	0	0	0	0	1	1	0	0
L	0	0	0	1	0	0	0	0	1	1	0	0
N	0	0	0	1	0	0	0	0	1	1	0	0
K	0	0	0	2	0	0	0	0	1	1	0	0
V	0	0	0	1	0	0	0	0	1	1	0	0
F	0	0	0	1	0	0	0	0	0	1	1	0
K	0	0	0	1	0	0	0	0	0	0	1	0
K	0	0	0	1	0	0	0	0	1	0	1	0
L	0	0	0	1	0	0	0	0	1	0	1	0
I	0	0	0	1	0	0	0	0	1	0	2	0
D	0	0	0	1	0	0	0	0	1	0	2	0
R	0	0	0	1	0	0	0	0	1	0	2	0
V	0	1	0	1	1	0	0	1	1	1	2	0
T	0	1	0	1	1	0	0	1	1	1	2	0
G	0	1	0	1	1	0	0	1	1	1	1	0
Q	0	1	0	1	1	0	0	1	1	1	1	0
G	0	1	0	1	1	0	0	1	0	1	1	0
L	0	1	0	1	1	0	0	2	0	2	1	0
L	0	1	0	1	1	0	0	2	0	2	0	0
D	1	1	0	1	1	0	0	2	0	2	1	0
Y	1	1	0	1	1	0	0	2	0	2	1	0
S	1	0	0	0	0	0	1	1	0	1	1	1
R	1	0	0	0	0	0	1	1	0	1	1	1
V	1	0	0	1	1	0	1	2	0	2	1	1
T	1	0	0	1	1	0	1	2	0	2	1	1
Y	1	0	0	1	1	0	1	2	0	2	1	1
A	1	0	0	1	1	0	1	1	0	1	1	1
F	1	0	0	1	1	0	1	1	0	1	1	1
H	0	0	0	1	1	0	1	1	0	1	0	1
L	0	0	0	1	1	0	1	1	0	1	0	1
D	0	0	0	1	1	0	0	1	0	1	0	0
Y	0	0	0	1	1	0	0	1	0	1	0	0
E	0	0	0	0	0	0	0	0	0	0	0	0
K	0	0	0	0	0	0	0	0	0	0	0	0
W	0	0	0	0	0	0	0	0	0	0	0	0
N	0	0	0	0	0	0	0	0	0	0	0	0
N	0	0	0	0	0	0	0	0	0	0	0	0
H	0	0	0	0	0	0	0	0	0	0	0	0
Q	0	0	0	0	0	0	1	0	0	0	0	0
R	0	0	0	0	0	0	1	0	0	0	0	0
L	0	0	0	0	0	0	1	0	0	0	0	0
E	0	1	0	0	0	0	1	0	0	0	0	0
S	0	1	0	0	0	0	1	0	0	1	0	1
T	0	1	0	0	0	0	1	0	0	1	0	1
E	0	1	0	0	0	0	1	0	0	1	0	1
D	0	1	0	0	0	0	1	0	0	1	0	1
V	1	1	0	0	0	0	1	1	0	1	1	1
F	1	1	0	0	0	0	0	1	0	1	1	1
S	1	2	0	0	0	0	0	1	1	1	1	1
V	1	2	0	1	0	0	0	1	1	2	1	1
L	1	1	0	1	0	0	0	1	1	2	1	1
D	1	1	0	1	0	0	0	1	1	1	1	0
Q	1	1	0	1	0	0	0	2	1	1	1	0
V	1	1	0	1	0	0	0	2	1	1	1	0
F	1	1	0	1	0	0	0	2	1	1	1	0
G	0	1	0	1	0	0	0	1	1	1	0	0
L	0	1	0	1	0	0	0	1	1	1	0	0
K	0	0	0	1	0	0	1	1	0	1	0	0
R	1	0	1	1	1	0	1	2	0	0	1	0
V	2	0	1	1	2	0	1	2	0	0	1	0
F	2	0	1	1	2	0	1	2	0	0	1	0
S	2	0	1	1	2	0	2	1	0	0	1	0
R	2	0	1	1	2	0	2	1	0	0	1	0
T	2	0	1	1	2	0	2	1	0	0	1	1
H	2	0	1	1	2	1	2	1	0	0	1	1
E	2	1	1	1	2	1	2	1	0	0	1	1
F	2	2	1	1	2	1	1	2	0	1	1	1
F	1	2	0	0	1	1	1	1	0	1	0	1
Q	0	2	0	0	0	1	1	1	0	1	0	1
K	0	2	0	0	0	1	1	1	0	1	0	1
A	0	2	0	0	0	1	0	1	0	1	0	1
W	0	2	0	0	0	1	0	1	0	1	0	1
I	1	2	0	0	0	1	0	1	0	1	0	1
Y	2	2	0	0	0	0	0	1	0	1	0	1
Y	2	1	0	0	0	0	0	1	0	2	0	1
S	2	0	0	0	0	0	0	0	0	1	0	1
D	2	0	0	0	0	0	0	0	0	1	0	1
R	2	0	0	0	0	0	0	0	0	1	0	1
S	2	0	0	0	0	0	0	0	0	1	0	1
D	2	0	0	0	0	0	0	0	0	1	0	1
L	2	0	0	0	0	0	0	0	0	1	0	1
I	1	0	0	0	0	0	0	1	0	1	0	0
G	0	0	0	0	0	0	0	1	0	1	0	0
L	0	0	0	0	0	0	1	1	0	0	0	1
R	0	0	0	0	0	0	1	1	0	0	0	1
E	0	0	0	0	0	0	1	1	0	0	0	1
D	0	0	0	0	0	0	1	1	0	0	0	1
Q	0	0	0	0	0	0	1	1	0	0	0	1
I	0	0	0	0	0	0	1	1	0	0	0	1
Y	0	0	0	0	0	0	1	1	0	0	0	1
C	0	0	0	0	0	0	1	0	0	0	0	1
L	0	0	0	0	0	0	1	0	0	0	0	1
D	0	0	0	0	1	0	0	0	0	0	0	0
A	0	0	0	0	1	0	0	0	0	0	0	0
S	0	0	0	0	1	0	0	0	0	0	0	0
N	0	0	0	0	1	0	0	0	0	0	0	0
G	0	0	0	0	1	0	0	0	0	0	0	0
P	0	0	0	0	1	0	0	0	0	0	0	0
T	0	0	0	0	1	0	0	0	0	0	0	0
C	0	0	0	0	1	0	0	0	0	0	0	0
W	0	0	0	0	1	0	0	0	0	0	0	0
N	0	0	0	0	0	0	0	0	0	0	0	0
G	0	0	0	0	0	1	0	0	0	0	0	1
Q	0	0	0	0	0	1	0	0	0	0	0	1
D	0	0	0	0	0	1	0	0	0	0	0	1
G	0	0	0	0	0	1	0	0	0	0	0	1
G	0	0	0	0	0	1	0	0	0	0	0	1
L	0	0	0	0	0	1	0	0	0	0	0	1
E	0	0	0	0	0	1	0	0	0	0	0	1
G	0	0	1	0	0	1	0	1	0	0	1	1
L	0	0	1	0	0	1	0	1	0	0	1	1
R	0	0	1	0	0	0	1	2	0	0	1	0
Q	0	0	1	0	0	0	1	2	0	0	1	0
K	0	0	1	0	0	0	1	2	0	0	1	0
G	1	0	1	0	0	0	1	2	0	0	1	0
W	1	0	1	0	0	0	1	2	0	0	1	0
S	1	0	1	0	0	0	1	2	0	0	1	0
L	1	0	1	0	0	0	1	2	0	0	1	0
V	1	0	0	0	0	0	1	1	0	0	0	0
S	1	0	0	0	0	0	1	1	0	0	0	0
L	1	0	0	0	0	0	0	0	0	0	0	0
L	1	0	0	0	0	0	0	0	1	0	0	0
M	1	0	0	0	0	0	0	0	1	0	0	0
I	0	0	0	0	0	0	0	0	1	0	0	0
D	0	0	0	0	0	0	0	0	1	0	0	0
R	0	0	0	0	0	0	0	0	1	0	0	0
E	0	0	0	0	0	0	0	0	1	0	0	0
S	0	0	0	1	0	0	1	0	1	0	0	0
Q	0	0	1	1	0	0	1	0	1	0	1	0
I	0	0	1	1	0	0	2	0	1	0	1	1
R	0	0	1	1	0	0	2	0	0	0	1	1
N	0	0	1	1	0	0	2	0	0	0	1	1
T	0	0	1	1	0	0	2	0	0	0	1	1
R	0	0	1	1	0	0	2	0	0	0	1	1
T	0	0	1	1	0	0	2	0	0	0	1	1
K	0	0	1	1	0	0	2	0	0	0	1	1
I	0	0	1	0	0	0	1	0	1	0	1	1
L	0	0	0	0	0	0	1	1	1	0	0	2
A	0	0	0	0	0	0	0	1	1	0	0	1
Q	0	0	0	0	0	0	0	1	1	0	0	1
G	0	0	0	0	0	0	0	1	1	0	0	1
D	0	0	0	0	0	0	0	1	1	0	0	1
N	0	0	0	0	0	0	0	1	1	0	0	1
Q	0	0	0	0	0	0	0	1	2	0	0	1
V	0	0	0	0	0	0	0	1	2	0	0	1
L	0	0	0	0	0	0	0	1	1	0	0	1
C	0	0	0	0	0	0	0	0	1	0	0	0
P	0	0	0	0	0	0	0	0	1	0	0	0
T	0	0	0	0	0	0	0	0	1	0	0	0
Y	0	0	0	0	0	0	0	1	1	0	0	0
M	0	0	0	0	0	0	0	1	1	0	0	0
L	0	0	0	0	0	0	0	1	1	0	0	0
S	0	0	1	0	0	0	0	1	0	0	0	0
P	0	0	1	0	0	0	0	1	0	0	0	0
G	0	0	1	1	0	0	0	2	0	1	0	0
L	0	0	1	1	0	0	0	2	0	1	0	0
S	0	0	1	1	0	1	0	2	0	1	0	1
Q	0	0	1	1	0	1	0	2	0	1	0	1
E	0	0	1	1	0	1	0	1	0	1	0	1
G	0	0	1	1	0	1	0	1	1	1	0	1
L	0	0	1	1	0	1	0	1	1	1	0	1
L	0	0	0	1	0	1	0	1	1	1	0	1
Y	0	0	0	1	0	1	0	1	1	1	0	1
E	0	0	0	0	0	1	0	0	1	0	0	1
L	0	0	1	0	0	2	0	0	1	0	1	1
E	0	0	1	0	0	1	0	0	1	0	1	0
R	0	0	2	0	1	1	0	0	1	0	1	0
I	0	1	2	1	1	1	0	1	1	1	1	0
S	0	1	2	1	1	1	1	1	0	1	1	0
R	0	1	2	1	1	1	1	1	0	1	1	0
N	0	1	2	1	1	1	1	1	0	1	1	0
A	0	1	2	1	1	1	1	1	0	1	1	0
L	0	1	2	1	1	1	1	1	0	1	1	0
S	0	1	1	1	1	0	1	1	0	1	0	0
I	0	1	1	1	1	0	1	1	0	1	0	0
Y	0	1	0	1	0	0	1	1	0	1	0	0
R	0	0	0	0	0	0	1	0	0	0	0	0
A	0	0	1	0	0	0	0	0	0	0	0	0
V	0	0	1	0	0	0	0	0	0	0	0	0
E	0	0	1	0	0	1	0	0	0	0	0	0
E	0	0	1	0	0	1	0	0	0	0	0	0
G	0	0	1	0	0	1	0	0	0	0	0	0
A	0	0	1	1	0	1	0	0	0	0	0	0
S	0	0	1	1	0	1	1	0	0	0	0	0
K	0	0	1	1	0	1	1	0	0	0	0	0
L	0	0	1	1	0	1	1	0	0	0	0	0
G	0	0	0	1	0	1	1	0	0	0	0	0
L	0	0	0	1	0	1	1	0	0	0	1	0
I	0	0	0	1	0	0	1	0	0	0	1	0
I	0	0	0	1	0	0	1	0	0	0	1	0
K	0	0	0	1	0	0	1	0	0	1	1	0
K	0	0	0	0	0	0	1	0	0	1	1	0
E	0	0	0	0	0	1	0	0	0	1	1	0
E	0	1	0	0	0	1	0	0	0	1	1	0
T	1	1	0	0	0	1	0	0	1	1	1	0
M	1	1	0	0	0	1	0	0	1	2	1	0
C	1	1	0	0	0	1	0	0	1	2	0	0
S	1	1	0	0	0	1	0	0	1	2	0	0
Y	1	1	0	0	0	1	0	0	1	2	0	0
D	1	1	0	0	0	1	0	0	1	1	0	0
F	1	1	1	0	0	1	0	1	2	1	1	1
L	1	1	1	0	1	0	0	2	2	1	1	1
I	2	0	1	0	1	0	0	2	2	1	1	1
Y	1	0	1	0	1	0	0	2	1	1	1	1
G	1	0	1	0	1	0	0	2	1	0	1	1
K	1	0	1	0	1	0	0	2	1	0	1	1
T	1	0	2	0	1	0	0	2	1	0	2	1
P	1	0	2	0	1	0	0	2	1	0	2	1
L	1	0	2	0	1	0	0	2	1	0	2	1
F	1	0	1	0	1	0	1	1	0	0	1	0
R	1	0	1	0	0	0	1	0	0	0	1	0
G	0	0	1	0	0	0	1	0	0	0	1	0
N	0	0	1	0	0	0	1	0	0	0	1	0
I	0	0	1	0	1	0	1	0	0	0	1	0
L	0	0	1	0	1	0	1	0	0	0	1	0
V	0	0	0	0	1	0	1	0	0	0	0	0
P	0	0	0	0	1	0	1	0	0	0	0	0
E	0	0	0	0	1	0	1	0	0	0	0	0
S	0	0	0	0	1	0	0	0	0	0	0	0
K	0	0	0	0	1	0	1	0	0	0	0	0
R	0	0	0	0	1	0	1	0	0	0	0	0
W	0	0	0	0	1	0	1	0	0	0	0	0
A	0	0	0	0	0	0	1	0	0	0	0	0
R	0	0	0	0	0	0	1	0	0	0	0	0
V	0	0	0	0	0	0	1	0	0	0	0	0
S	0	0	0	0	0	0	1	0	0	0	0	0
C	0	0	0	0	0	0	1	0	0	0	0	0
V	0	0	0	0	0	0	1	0	0	0	0	0
S	0	0	0	0	0	0	0	0	0	0	0	0
N	0	0	0	0	0	0	0	0	0	0	0	0
D	0	0	0	0	0	0	0	0	0	0	0	0
Q	0	1	0	0	0	0	0	0	0	0	0	0
I	0	1	0	0	0	0	0	0	0	0	0	0
V	0	1	0	0	0	0	0	0	0	0	0	0
N	0	2	0	0	0	0	0	0	1	0	0	0
L	0	2	0	0	0	0	0	0	1	0	0	0
A	0	2	0	0	0	0	0	0	1	0	0	0
N	0	2	0	0	0	0	0	0	1	0	0	0
I	0	2	0	0	0	0	0	0	2	0	0	0
M	0	2	1	0	0	0	0	1	2	0	0	1
S	0	1	1	0	0	0	0	1	2	0	0	1
T	0	1	1	0	0	0	0	1	2	1	0	1
V	0	1	1	0	0	0	0	1	2	1	0	1
S	0	0	1	0	0	0	0	1	1	1	0	1
T	0	0	1	0	0	0	0	1	1	1	0	1
N	0	0	1	0	0	0	0	1	1	1	0	1
A	0	0	1	0	0	0	0	1	1	1	0	1
L	0	0	1	0	0	0	0	1	0	1	0	1
T	0	1	1	0	0	0	0	1	0	1	0	1
V	0	1	1	0	0	0	0	1	0	1	0	1
A	0	1	1	1	0	0	0	1	0	0	0	1
Q	0	1	1	1	0	0	0	1	0	0	0	1
H	0	1	1	1	0	0	0	1	0	0	0	1
S	0	1	1	1	0	0	0	1	0	0	0	1
Q	0	1	1	1	0	0	0	1	0	0	0	1
S	0	2	1	1	0	0	0	2	0	0	0	1
L	0	2	1	1	0	0	0	2	0	0	0	1
I	0	1	0	1	0	0	0	1	0	0	0	0
K	0	1	1	1	0	0	0	1	0	0	0	0
P	0	1	1	0	0	0	0	1	0	0	0	0
M	0	1	1	0	0	0	0	1	0	0	0	0
R	0	1	1	0	0	0	0	1	0	0	0	0
D	0	1	1	0	0	0	0	1	0	0	0	0
F	0	1	1	0	0	0	0	1	1	0	1	0
L	1	0	1	0	1	0	0	1	1	0	2	0
L	1	0	1	0	1	0	0	1	1	0	2	0
M	1	1	1	1	2	0	0	2	1	1	2	0
S	1	1	0	1	2	0	0	3	2	1	2	0
V	2	1	0	1	2	1	0	4	3	1	2	1
Q	3	1	0	1	3	1	0	5	3	1	2	1
A	3	1	0	1	3	1	0	5	3	1	2	1
V	3	1	0	1	3	1	0	5	3	1	2	1
F	3	1	0	1	3	1	0	5	2	1	2	2
H	3	1	0	1	2	1	0	4	2	1	1	3
Y	3	1	0	2	2	1	0	4	2	1	1	3
L	3	0	0	1	1	1	0	3	2	0	1	3
L	3	0	0	1	1	1	0	2	1	0	1	3
F	2	0	0	1	1	0	0	1	0	0	1	2
S	1	0	1	1	0	0	0	0	0	0	1	2
P	1	0	1	2	0	0	0	0	0	0	1	2
I	1	0	1	2	0	0	0	0	1	0	2	2
L	1	0	1	2	0	0	0	0	1	0	1	2
K	0	0	1	2	0	0	0	0	1	0	1	1
G	0	0	1	1	0	0	1	0	1	0	1	1
R	0	0	1	1	0	0	1	0	1	0	1	1
V	0	0	1	1	0	0	1	0	1	0	1	1
Y	0	0	1	1	0	0	1	0	1	0	1	1
K	0	0	0	1	0	0	1	0	1	0	1	1
I	0	0	0	0	1	0	1	1	1	0	1	1
L	0	0	0	0	1	0	1	1	0	0	0	1
S	0	0	0	0	1	0	1	1	0	0	0	1
A	0	0	0	0	1	1	1	1	0	0	0	1
E	0	0	0	0	1	1	0	1	0	0	0	1
G	0	0	0	0	1	1	0	1	0	0	0	1
D	0	0	0	0	1	1	0	1	0	0	0	1
S	1	0	0	0	1	1	0	1	0	0	0	1
F	1	0	0	0	1	1	0	1	1	0	1	1
L	1	0	0	1	0	1	0	1	1	1	1	1
L	1	0	1	1	1	1	0	1	2	1	2	1
A	1	0	1	1	1	1	0	1	2	1	2	0
M	1	0	1	1	1	0	0	1	2	1	2	0
S	1	0	1	1	1	0	0	1	2	1	2	0
R	1	0	1	1	2	0	0	2	3	1	2	0
I	1	0	1	1	2	0	0	2	3	1	2	0
I	0	0	1	1	2	0	0	2	3	1	2	0
Y	0	0	1	1	2	0	0	2	3	2	1	0
L	0	0	1	0	2	0	0	1	3	1	1	0
D	0	0	0	0	1	0	0	1	2	1	0	0
P	0	0	0	0	1	0	0	1	2	1	0	0
S	0	0	0	0	1	0	0	1	2	1	0	0
L	0	0	0	0	1	0	0	1	2	1	0	0
G	0	0	0	0	0	0	0	0	1	1	0	0
G	0	0	0	1	0	0	0	0	1	1	0	0
V	0	0	0	1	1	0	0	0	1	1	0	0
S	0	0	0	1	1	0	0	0	0	0	0	0
G	0	0	0	1	1	0	0	0	0	0	0	0
M	0	0	0	2	1	0	0	0	0	0	0	0
S	0	0	0	2	1	0	0	0	0	0	0	0
L	0	0	0	2	1	0	0	0	0	0	1	0
G	0	0	0	2	1	0	1	0	0	0	1	0
R	0	0	0	2	1	0	1	0	0	0	1	0
F	0	0	0	1	1	0	1	0	0	0	1	0
H	0	0	0	1	0	0	1	0	0	0	1	0
I	0	0	0	1	0	0	1	0	0	0	1	0
R	0	0	0	1	0	0	1	0	0	0	1	0
Q	0	0	0	0	0	0	1	0	0	0	1	0
F	0	0	0	0	1	0	1	0	0	1	1	1
S	0	0	0	0	1	0	1	0	0	1	0	1
D	0	0	1	0	1	0	0	0	0	1	0	1
P	0	0	1	0	1	0	0	0	0	1	0	1
V	0	0	1	0	1	0	0	0	0	1	0	1
S	0	0	1	0	1	0	0	0	0	1	0	1
E	0	0	1	0	1	0	0	0	0	1	0	1
G	0	0	1	0	2	0	0	0	0	1	0	1
L	0	0	1	0	2	0	0	0	0	1	0	1
S	0	0	1	0	1	0	0	0	0	0	0	0
F	0	0	1	0	1	0	0	0	0	0	0	0
W	0	0	0	0	1	0	1	0	0	0	0	0
R	0	0	0	0	1	0	1	0	0	0	0	0
E	0	0	0	0	1	0	1	0	0	0	0	0
I	1	0	0	0	2	0	1	0	0	0	0	0
W	1	0	0	0	2	0	1	0	0	0	0	0
L	1	0	0	0	1	0	1	0	0	1	0	0
S	1	0	0	0	1	0	1	0	0	1	0	0
S	1	0	0	0	1	0	1	0	0	1	0	1
H	1	0	0	0	1	1	1	0	0	1	0	1
E	1	0	0	0	1	1	0	0	0	1	0	1
S	1	0	0	0	1	1	0	0	0	1	0	1
W	1	0	0	0	1	1	0	0	0	1	0	1
I	0	0	0	0	0	1	0	0	0	1	0	1
H	0	0	0	0	0	1	0	0	0	1	0	1
A	0	0	0	0	0	1	0	0	0	0	0	1
L	0	0	0	0	0	1	0	0	0	0	0	1
C	0	0	0	0	0	1	0	0	0	0	0	1
Q	0	0	0	0	0	0	0	0	0	0	0	1
E	0	0	0	0	0	0	0	0	0	0	0	1
A	0	0	0	0	0	0	0	0	0	0	0	1
G	0	0	0	0	0	0	0	0	0	0	0	1
N	0	0	1	0	0	0	0	0	0	0	0	2
P	0	0	1	0	0	0	0	0	0	0	0	2
D	0	0	1	0	0	0	0	0	0	0	0	2
L	0	0	1	0	0	0	0	0	0	0	0	2
G	0	0	1	0	0	0	0	0	0	0	0	1
E	0	0	1	0	0	0	1	0	0	0	0	1
R	0	0	1	0	1	0	1	0	1	0	0	1
T	0	0	1	0	1	0	1	0	1	0	0	1
L	0	0	1	0	1	0	1	0	1	0	0	1
E	0	0	0	0	1	0	1	0	1	0	0	0
S	0	0	0	0	1	0	1	0	1	0	0	0
F	0	0	0	0	1	0	1	0	1	0	0	0
T	0	0	0	0	1	0	1	0	1	0	0	0
R	0	0	0	0	1	0	1	1	2	0	0	0
L	0	0	0	0	1	0	0	1	2	0	0	0
L	0	0	0	0	0	1	0	1	1	0	0	0
E	0	0	0	0	0	1	0	1	1	0	0	0
D	0	0	0	0	0	1	0	1	1	0	0	0
P	0	0	0	0	0	1	0	1	1	0	0	0
T	0	0	0	0	0	1	0	1	1	0	0	0
T	0	0	0	0	0	1	0	1	1	0	0	0
L	0	0	0	0	0	1	0	1	1	0	0	0
N	0	0	0	0	0	1	0	0	0	0	0	0
I	0	0	0	0	0	1	1	0	0	0	0	0
R	0	0	0	0	0	0	1	0	0	0	0	0
G	0	0	0	0	0	0	1	0	0	0	0	0
G	0	0	0	1	0	0	1	0	0	0	0	0
A	0	0	0	1	0	0	1	0	0	0	0	0
S	0	0	0	1	0	0	1	0	0	0	0	0
P	0	0	0	1	0	0	1	0	0	0	0	0
T	0	0	0	1	0	0	1	0	0	0	0	0
I	0	0	0	2	0	0	1	0	0	0	0	0
L	0	0	0	2	0	0	0	0	0	0	0	0
L	0	0	0	2	0	0	0	0	0	0	0	1
K	0	0	0	2	0	0	0	0	0	0	0	1
D	0	0	0	1	0	0	0	0	0	0	0	1
A	0	0	0	1	0	0	0	0	0	0	0	1
I	0	0	0	1	0	0	0	0	0	0	0	1
R	0	0	0	1	0	0	0	0	0	0	0	1
K	0	0	0	1	0	0	0	0	0	0	0	1
A	0	0	0	0	0	0	0	0	1	0	0	1
L	0	0	0	0	0	0	0	0	1	0	0	1
Y	0	0	0	0	0	0	0	0	1	0	0	0
D	0	0	0	0	0	0	0	0	1	0	0	0
E	0	0	0	0	0	0	0	0	1	0	0	0
V	0	0	0	0	0	0	0	0	1	0	0	0
D	0	0	0	0	0	0	0	0	1	0	0	0
K	0	0	0	0	0	0	0	0	1	0	0	0
V	0	0	0	0	0	0	0	0	1	0	0	0
E	0	0	0	0	0	0	0	0	0	0	0	0
N	0	0	0	0	0	0	0	0	0	0	0	0
S	0	0	0	0	0	1	0	0	0	0	0	1
E	0	0	0	0	0	1	0	0	0	0	0	1
F	0	0	0	0	0	1	1	0	0	0	0	1
R	0	0	0	0	0	1	1	0	0	0	0	1
E	0	0	0	0	0	1	1	0	0	0	0	1
A	0	0	0	0	0	1	1	0	0	0	0	1
I	0	0	0	0	0	1	1	0	0	0	0	1
L	0	0	0	0	0	1	1	0	0	0	0	1
L	0	0	0	0	0	1	1	0	0	0	0	1
S	0	0	0	0	0	0	1	0	0	0	0	0
K	0	0	0	0	1	0	1	0	0	0	0	1
T	1	0	0	0	1	0	0	0	0	0	0	2
H	1	0	0	0	1	0	1	0	0	1	0	3
R	1	0	0	0	1	0	1	0	0	1	0	3
D	1	0	0	0	1	0	1	0	0	1	0	3
N	1	0	0	0	1	0	1	0	0	1	0	3
F	1	0	0	0	1	0	1	0	0	1	0	3
I	1	0	0	0	1	0	1	0	0	1	0	3
L	2	0	0	0	1	0	1	0	0	1	0	3
F	2	0	0	0	1	0	1	1	0	1	0	2
L	1	0	0	0	1	0	1	1	0	1	0	1
T	1	0	0	0	1	0	0	1	0	0	0	0
S	1	0	0	0	1	0	0	1	0	0	0	0
V	1	0	0	0	1	1	0	1	0	0	0	0
E	1	0	0	0	1	1	0	1	0	0	0	0
P	1	0	0	0	1	1	0	1	0	0	0	0
L	2	0	0	0	1	1	0	1	0	0	0	0
F	1	0	1	0	1	1	0	1	0	0	1	0
P	1	0	1	0	0	1	0	0	0	0	1	0
R	1	0	1	0	0	1	0	0	0	0	1	0
F	1	0	1	0	0	1	0	0	1	0	1	0
L	1	0	1	0	0	1	0	1	1	1	1	0
S	1	0	1	0	0	1	0	1	1	1	1	0
E	1	0	1	0	0	1	0	1	1	1	1	0
L	2	0	1	0	0	1	0	1	1	1	1	0
F	1	0	1	0	0	1	0	1	1	1	1	0
S	1	0	0	0	0	1	0	1	1	1	0	0
S	1	0	0	0	0	1	0	1	1	1	0	0
S	2	0	0	0	0	1	0	1	1	1	0	0
F	2	0	0	0	0	1	0	1	0	1	0	0
L	2	0	0	0	0	1	0	0	0	0	0	0
G	2	1	0	0	0	0	0	0	1	0	0	0
I	2	1	1	0	0	0	0	0	1	0	0	0
P	1	1	1	0	0	0	0	0	1	0	0	0
E	1	1	1	0	0	0	0	0	1	0	0	0
S	1	1	1	0	0	0	0	0	1	0	0	0
I	1	1	1	0	0	0	0	0	1	0	0	0
I	0	1	1	0	0	0	0	0	1	0	0	0
G	0	1	1	0	0	0	0	0	1	0	0	0
L	0	1	1	0	0	0	0	0	1	0	0	0
I	0	0	1	1	0	0	0	0	0	0	0	0
Q	0	0	0	1	0	0	0	0	0	0	0	0
N	0	0	0	1	0	0	0	0	0	0	1	0
S	0	0	0	1	0	0	1	0	0	0	1	0
R	0	0	0	2	0	0	1	0	0	0	1	0
T	0	0	0	2	0	0	1	0	0	0	1	0
I	0	0	1	2	0	0	2	0	0	0	2	0
R	0	0	1	2	0	0	3	0	0	0	2	0
R	0	0	1	3	0	0	4	1	0	0	2	0
Q	0	0	1	2	0	0	4	1	0	0	2	0
F	0	0	1	2	0	0	5	1	0	0	3	1
R	0	0	1	2	0	0	5	1	0	0	2	1
K	0	0	1	2	0	0	4	1	0	0	2	1
S	0	0	1	1	0	0	4	1	0	0	2	1
L	0	0	1	1	1	0	4	2	0	0	2	1
S	0	0	0	1	1	0	3	2	0	0	1	1
K	0	0	0	1	1	0	2	2	0	0	1	1
T	0	0	0	0	1	0	1	1	0	0	1	1
L	0	0	0	0	1	0	1	1	0	0	1	1
E	0	0	0	0	1	1	0	1	0	0	0	0
E	0	0	0	0	1	1	0	1	0	0	0	0
S	0	0	0	0	1	1	0	1	0	0	0	0
F	1	0	0	0	1	1	0	1	0	0	0	0
Y	1	0	0	0	0	1	0	0	0	0	0	0
N	1	0	0	0	0	1	0	0	0	0	0	0
S	1	1	0	0	0	2	0	0	0	0	0	0
E	1	1	0	0	0	2	0	0	0	0	0	0
I	1	1	0	0	0	2	0	0	0	0	0	0
H	1	1	0	0	0	1	0	0	0	0	0	0
G	1	1	0	0	0	1	0	0	0	0	0	0
I	1	1	0	0	0	1	0	0	0	0	0	0
S	0	1	0	0	0	1	1	0	0	0	0	0
R	0	1	0	0	0	1	1	0	1	0	0	0
M	0	1	0	0	0	1	1	0	1	0	0	0
T	0	0	0	0	0	0	1	0	1	0	0	0
Q	0	1	0	0	0	0	1	0	1	0	0	0
T	0	1	1	0	0	0	1	0	1	0	0	0
P	0	1	1	0	0	0	1	0	1	0	0	0
Q	0	1	1	0	0	0	2	0	1	0	0	0
R	0	1	1	0	0	0	2	0	1	0	0	0
V	0	1	1	0	0	0	1	0	1	0	0	0
G	0	1	1	0	0	0	1	0	0	0	0	0
G	0	1	1	1	0	0	1	0	0	0	0	0
V	0	1	1	1	0	0	1	0	0	0	0	0
W	0	0	1	1	0	0	1	0	0	0	0	0
P	0	0	0	1	0	0	1	0	0	0	0	0
C	0	0	0	1	0	0	1	0	0	0	0	0
S	0	0	0	1	0	0	0	0	0	1	0	0
S	0	0	0	1	0	0	0	0	0	1	0	0
E	0	0	0	1	0	0	0	0	0	1	0	0
R	0	0	0	1	0	0	0	0	0	1	0	0
A	0	0	0	0	0	0	0	0	0	1	0	0
D	0	0	0	0	0	0	0	0	0	1	0	0
L	0	0	0	0	0	0	0	0	0	1	0	0
L	0	0	0	0	0	0	0	0	0	1	0	0
R	0	0	0	0	0	0	0	0	0	1	0	0
E	0	0	0	0	0	0	0	0	0	0	1	0
I	0	0	0	0	0	0	0	0	0	0	1	0
S	0	0	0	0	0	0	0	0	0	0	1	0
W	0	0	0	0	0	0	0	0	0	0	1	0
G	0	0	0	0	0	0	1	0	0	0	1	0
R	0	0	0	0	0	0	1	0	0	0	1	0
K	0	0	0	0	0	0	1	1	0	0	1	0
V	0	0	0	0	0	0	1	1	0	0	1	0
V	0	0	0	0	0	0	1	1	0	0	1	0
G	0	0	0	0	0	0	1	1	0	0	0	0
T	0	1	0	0	1	0	1	1	0	0	0	0
T	0	1	0	0	1	0	1	1	0	0	0	0
V	0	1	0	0	1	0	1	1	0	0	0	0
P	0	1	0	0	1	0	0	1	0	0	0	0
H	0	1	1	0	1	0	0	1	0	0	0	0
P	0	1	1	0	1	0	0	0	0	0	0	0
S	0	1	1	0	1	1	0	0	0	0	0	0
E	0	1	1	0	1	1	0	0	0	0	0	0
M	0	1	1	0	1	1	0	0	0	0	0	0
L	0	0	1	0	0	1	0	0	0	0	0	0
G	0	0	1	0	0	1	0	0	0	0	0	0
L	0	0	1	0	0	1	0	0	0	0	0	0
L	0	0	1	0	0	1	0	0	0	0	0	0
P	0	0	0	0	0	1	0	0	0	0	0	0
K	0	0	0	0	0	1	0	0	0	0	0	0
S	0	0	0	0	0	0	0	0	0	0	0	0
S	0	0	0	0	0	0	0	0	0	0	0	0
I	0	0	0	0	0	0	0	0	0	0	0	0
S	0	0	0	0	0	0	0	0	0	0	0	0
C	0	0	0	0	0	0	0	0	0	0	0	0
T	0	0	0	0	0	0	0	0	0	0	0	0
C	0	0	0	0	0	0	0	0	0	0	0	0
G	0	0	0	0	0	0	0	0	0	0	0	0
A	0	0	0	0	0	0	0	0	0	0	0	0
T	0	0	0	0	0	0	0	0	0	0	0	0
G	0	0	0	0	0	0	0	0	0	0	0	0
G	0	0	0	0	0	0	0	0	0	0	0	0
G	0	0	0	0	0	0	0	0	0	0	0	0
N	0	0	1	0	0	0	0	0	0	0	1	0
P	0	0	1	0	0	0	0	0	0	0	1	0
R	0	0	1	0	0	0	0	0	0	0	1	0
V	1	0	1	0	1	0	0	1	0	0	1	0
S	1	0	1	0	1	0	0	1	0	0	1	0
V	1	0	1	0	1	0	0	1	0	0	1	0
S	1	0	1	0	1	0	0	1	0	0	1	0
V	2	0	1	0	1	0	0	2	0	0	1	0
L	2	0	2	0	1	0	0	2	0	0	1	0
P	2	0	1	0	1	0	0	2	0	0	0	0
S	2	0	1	0	1	0	0	2	0	0	0	0
F	2	0	1	0	1	0	0	2	0	0	0	0
D	1	0	1	0	0	0	0	1	0	0	0	0
Q	1	0	1	0	0	0	0	2	0	0	0	0
S	1	0	1	1	0	0	0	2	0	0	0	0
F	1	0	1	1	0	0	0	2	0	0	0	0
F	0	1	1	1	0	0	0	2	0	0	0	0
S	0	1	0	1	0	0	1	2	0	0	0	0
R	0	1	0	1	0	0	1	2	0	0	0	0
G	0	1	0	1	0	0	1	2	0	0	0	0
P	0	1	0	1	0	0	1	2	0	0	0	0
L	0	1	0	1	0	0	1	2	0	0	0	0
K	0	1	0	1	0	0	1	1	0	0	0	0
G	1	1	0	0	0	0	1	1	0	0	0	0
Y	1	1	0	0	0	0	1	1	0	0	0	0
L	1	0	0	0	0	0	1	0	0	0	0	0
G	1	0	0	0	0	0	0	0	0	0	0	0
S	1	0	0	0	1	0	0	0	0	0	0	0
S	2	1	0	0	2	0	0	1	0	1	0	0
T	2	1	0	1	2	0	0	1	0	1	0	0
S	2	1	0	1	2	0	0	1	1	1	0	0
M	2	1	0	1	3	0	0	1	1	1	0	0
S	1	1	0	1	3	0	0	1	1	1	0	0
T	1	1	0	2	3	0	0	1	1	1	0	0
Q	1	1	0	2	3	0	0	1	2	1	0	0
L	1	1	0	2	3	0	0	1	2	1	0	0
F	1	1	0	2	2	0	0	1	2	1	0	0
H	0	0	0	2	1	0	0	0	3	0	0	0
A	0	0	0	1	1	0	0	0	3	0	0	0
W	0	0	0	1	1	1	0	0	2	0	0	0
E	0	0	0	1	0	1	0	0	2	0	0	0
K	0	0	0	2	0	1	0	0	2	0	0	0
V	0	0	0	2	0	1	0	0	2	0	0	0
T	0	0	0	2	0	1	0	0	1	0	0	0
N	0	0	1	2	0	1	0	0	1	0	1	0
V	0	0	1	2	0	1	0	0	1	0	1	0
H	0	0	2	2	0	1	0	1	0	0	2	1
V	0	0	2	3	0	1	0	1	0	0	2	1
V	0	0	2	3	0	0	0	1	0	0	2	1
K	0	0	2	3	0	0	0	1	0	0	2	1
R	0	0	2	2	0	0	0	1	0	0	2	1
A	0	0	2	1	0	0	0	1	0	0	2	1
L	0	0	2	1	1	0	0	1	0	0	2	1
S	0	1	1	1	1	0	0	2	0	0	1	1
L	0	1	1	1	1	0	0	2	0	0	1	1
K	0	1	0	1	1	0	0	1	0	0	0	0
E	0	1	0	0	1	0	0	1	0	0	0	0
S	0	1	0	0	1	0	0	1	0	0	0	0
I	0	1	0	0	1	0	0	1	0	0	0	0
N	0	1	0	0	1	0	0	1	0	0	0	0
W	1	1	0	0	1	0	0	1	0	0	1	0
F	1	1	0	0	0	0	0	1	0	0	1	0
I	1	0	0	0	0	0	0	0	0	0	1	0
T	1	0	0	0	0	0	0	0	0	0	1	0
R	1	0	0	0	0	0	0	0	0	0	1	0
D	1	0	0	0	0	0	0	0	0	0	1	0
S	1	0	0	0	0	0	0	0	0	0	1	0
N	1	0	0	0	0	0	0	0	0	0	1	0
L	1	0	0	0	0	0	0	0	0	0	1	0
A	0	0	0	0	0	0	0	1	0	0	0	1
Q	0	0	0	0	0	0	0	1	0	0	0	1
A	0	1	0	0	0	0	0	2	1	0	0	1
L	0	1	0	0	0	0	0	2	1	0	0	1
I	0	1	0	0	0	0	0	2	1	0	0	1
R	0	1	0	0	0	0	0	2	1	0	0	1
N	0	1	0	0	0	0	0	2	1	0	0	1
I	0	1	0	0	1	0	0	3	1	0	0	1
M	0	1	0	0	1	0	0	3	1	0	0	1
S	0	1	0	0	1	0	0	3	2	0	0	0
L	0	1	0	0	1	0	0	3	2	0	0	0
T	0	0	0	0	1	0	0	2	1	0	0	0
G	0	0	0	0	1	0	0	2	1	0	0	0
P	0	0	0	0	1	0	0	2	1	0	0	0
D	0	0	0	0	1	0	0	2	1	0	0	0
F	0	0	1	0	1	0	0	2	1	0	0	0
P	0	0	1	0	0	0	0	1	1	0	0	0
L	0	0	1	0	0	0	0	1	1	0	0	0
E	0	0	1	0	0	0	0	0	0	0	0	0
E	0	0	1	0	0	0	0	0	0	0	0	0
A	0	0	2	0	0	0	0	0	0	0	0	0
P	0	0	2	0	0	0	0	0	0	0	0	0
V	1	0	2	0	0	0	0	1	0	0	1	0
F	1	0	2	0	0	0	0	1	0	0	1	0
K	1	0	1	0	0	0	1	1	0	0	1	0
R	2	0	1	0	1	0	1	1	0	1	1	0
T	2	0	1	0	1	0	1	1	0	1	1	0
G	2	0	1	0	1	0	1	1	0	1	1	0
S	2	0	1	0	1	0	1	1	0	1	1	0
A	2	0	0	1	1	0	1	1	0	1	1	0
L	2	0	0	1	1	0	1	1	0	1	1	0
H	1	0	0	1	1	0	2	0	0	1	0	0
R	1	0	0	1	1	0	2	0	0	1	0	0
F	1	0	0	1	1	0	1	0	0	1	0	0
K	0	0	0	1	0	0	1	0	0	0	0	0
S	0	0	0	1	0	0	1	1	0	0	0	0
A	0	0	0	1	0	0	1	1	0	0	0	0
R	0	0	0	1	0	0	1	1	0	0	0	0
Y	0	0	0	0	0	0	1	1	0	1	0	1
S	0	0	0	0	0	1	1	1	0	1	0	1
E	0	0	0	0	0	1	0	1	0	1	0	1
G	0	0	0	0	0	1	0	1	0	1	0	1
G	1	0	0	0	0	1	0	1	0	1	0	1
Y	1	0	0	0	1	1	0	1	0	2	0	2
S	1	0	0	0	1	1	0	0	0	2	0	2
S	1	0	0	0	1	1	0	0	0	2	0	2
V	1	0	0	0	1	1	0	0	0	2	0	2
C	1	0	0	0	1	1	0	0	0	1	0	1
P	1	0	0	0	1	0	0	0	0	1	0	1
N	1	0	0	0	1	0	0	0	0	1	0	1
L	1	0	0	0	1	0	0	0	1	1	0	1
L	0	0	0	0	1	0	0	0	1	1	0	1
S	0	0	0	0	0	0	0	0	1	0	0	0
H	0	0	0	0	0	0	0	0	1	0	0	0
I	0	0	0	0	0	0	0	0	1	0	0	0
S	0	0	0	0	0	0	0	0	1	0	0	0
V	0	0	0	0	0	0	0	0	1	0	0	0
S	0	0	0	0	0	0	0	0	1	1	0	0
T	0	0	0	0	0	0	0	0	1	1	0	0
D	0	0	0	0	0	0	0	0	0	1	0	0
T	0	0	0	0	0	0	0	0	0	1	0	0
M	0	0	0	0	0	0	0	0	0	2	0	0
S	0	0	0	0	0	0	0	0	0	2	0	0
D	0	1	0	0	0	0	0	0	0	2	0	0
L	0	1	0	0	0	0	0	0	0	2	0	0
T	0	1	0	0	0	0	0	1	0	3	0	1
Q	0	1	0	0	0	0	0	1	0	2	0	1
D	0	1	0	0	0	0	0	1	0	2	0	1
G	0	1	0	0	0	0	0	1	0	2	0	1
K	0	1	0	0	0	0	0	1	0	2	0	1
N	1	1	0	0	0	0	0	1	0	1	0	2
Y	1	1	0	0	0	0	0	1	0	1	0	2
D	2	0	0	0	0	0	0	1	0	1	0	2
F	2	1	0	1	1	0	0	2	0	2	0	2
M	2	1	0	1	1	0	0	1	0	1	0	1
F	2	1	0	1	1	0	0	1	0	1	0	1
Q	2	1	0	1	1	0	0	1	0	1	0	1
P	2	1	0	1	1	0	0	1	0	1	0	1
L	2	1	0	1	1	0	0	1	1	1	0	1
M	1	1	0	1	1	0	0	1	2	1	0	0
L	1	1	0	1	1	0	0	1	2	1	0	0
Y	0	1	1	1	1	0	0	2	3	2	1	1
A	0	0	1	0	0	0	0	1	4	1	1	1
Q	0	0	1	0	0	0	0	1	4	1	1	1
T	0	0	1	0	0	0	0	1	4	1	1	1
W	0	0	1	0	0	0	0	1	4	1	1	1
T	0	0	1	0	0	0	0	1	4	1	1	1
S	0	0	1	0	0	0	0	1	3	1	1	1
E	0	1	1	0	0	0	0	1	2	1	1	1
L	0	1	1	0	0	0	0	1	2	1	1	1
V	0	1	0	0	0	0	0	0	1	0	0	0
Q	0	1	0	0	0	0	0	0	0	0	0	0
R	0	1	0	0	0	0	0	0	0	0	0	0
D	0	2	0	0	0	0	0	0	0	0	1	0
T	0	2	0	0	0	0	0	0	0	0	1	0
R	0	2	0	0	1	0	0	1	0	0	1	0
L	0	2	0	0	1	0	0	1	0	0	1	0
R	0	1	0	0	1	1	0	1	0	0	1	0
D	0	1	0	0	1	1	0	1	0	0	1	0
S	0	1	0	0	1	1	0	1	0	0	1	0
T	0	1	0	0	1	1	0	1	0	0	1	0
F	0	1	0	0	1	1	0	1	0	0	1	0
H	0	0	0	0	1	1	0	1	0	0	0	0
W	0	0	0	0	1	1	0	1	0	0	0	0
H	0	0	0	0	0	1	0	0	0	0	0	0
L	0	0	0	0	0	1	0	0	0	0	0	0
R	0	0	0	0	0	0	0	0	0	0	0	0
C	0	0	0	0	0	0	0	0	0	0	0	0
N	0	0	0	0	0	0	0	0	0	0	0	0
R	0	0	0	0	0	0	0	0	0	0	0	0
C	0	0	0	0	0	0	0	0	0	0	0	0
V	0	0	0	0	0	0	0	0	0	0	0	1
R	0	0	0	0	0	0	0	0	0	0	0	1
P	0	0	0	0	0	0	0	0	0	0	0	1
I	0	0	0	0	0	0	0	0	0	0	0	1
D	0	0	0	0	0	0	0	0	0	0	0	1
D	0	0	0	0	0	0	0	0	0	0	0	1
V	1	0	0	0	1	0	0	1	0	0	0	1
T	1	0	0	0	1	0	0	1	0	0	0	1
L	1	0	0	0	1	1	0	1	0	0	0	1
E	1	0	0	0	1	1	0	1	0	0	0	0
T	1	0	0	0	1	1	0	1	0	0	0	0
S	1	0	0	0	1	1	0	1	0	0	0	0
Q	1	0	0	0	1	1	0	1	0	0	0	0
I	1	0	0	0	1	1	0	1	0	0	0	0
F	1	0	0	0	1	1	0	1	0	0	0	0
E	1	0	0	0	0	1	0	0	0	0	0	0
F	1	0	0	0	0	1	0	0	0	0	0	0
P	1	0	0	0	0	0	0	0	0	0	0	0
D	1	1	0	0	0	0	0	0	0	0	0	0
V	1	1	0	0	0	0	0	0	0	0	1	0
S	1	1	0	0	0	0	0	0	0	0	1	0
K	1	1	0	0	0	0	1	0	0	0	1	0
R	1	1	0	0	0	0	1	0	0	0	1	0
I	1	1	0	0	0	0	1	0	0	0	1	0
S	0	1	0	0	0	0	1	0	0	0	1	0
R	0	1	0	1	0	0	1	1	0	0	1	0
M	0	2	0	1	1	0	1	2	0	0	1	0
V	0	1	0	1	1	0	1	2	0	0	1	0
S	0	1	0	1	1	0	1	2	0	0	0	0
G	0	1	0	1	1	0	1	2	0	0	0	0
A	0	1	0	1	1	0	0	2	0	0	0	0
V	0	1	0	1	1	0	0	2	0	0	0	0
P	0	1	0	1	1	0	0	2	0	0	0	0
H	0	1	0	1	1	0	0	2	0	0	0	0
F	0	1	0	0	1	0	0	2	0	0	0	0
Q	0	0	0	0	0	0	1	1	0	0	0	0
R	0	0	0	0	0	0	1	1	0	0	0	0
L	0	0	0	0	0	0	1	1	0	0	0	0
P	0	0	0	0	0	0	1	1	0	0	0	0
D	0	0	0	0	0	0	1	1	0	0	1	0
I	0	0	0	0	0	0	1	1	0	0	1	0
R	0	0	0	0	0	0	1	1	0	0	1	0
L	0	0	0	0	0	0	2	1	0	0	1	1
R	0	0	0	0	0	0	2	0	0	0	1	1
P	0	0	0	0	0	0	1	0	0	0	1	1
G	0	0	0	0	0	0	1	0	0	0	1	1
D	0	0	0	0	0	0	1	0	0	0	1	1
F	0	0	0	0	0	0	1	0	0	0	1	1
E	0	0	0	0	0	0	1	0	0	0	0	1
S	0	0	0	0	0	0	1	0	0	0	0	1
L	0	0	0	0	0	0	1	0	0	0	0	1
S	0	0	0	0	0	0	0	0	0	0	0	0
G	0	0	0	0	0	0	0	0	0	0	0	0
R	0	0	0	0	0	0	0	0	0	0	0	0
E	0	0	0	0	0	0	0	0	0	0	0	0
K	0	0	0	0	0	0	0	0	0	0	0	0
S	0	0	0	0	0	0	0	0	0	0	0	0
H	0	0	0	0	0	0	0	0	0	0	0	1
H	0	0	0	0	0	0	0	0	0	0	0	1
I	0	0	0	0	1	0	0	1	0	1	0	1
G	0	0	0	0	1	0	0	1	0	1	0	1
S	0	0	0	0	1	0	0	1	0	1	0	1
A	0	0	0	0	1	1	0	1	0	1	0	2
Q	0	0	0	0	1	1	0	1	0	1	0	2
G	0	0	0	0	1	1	0	1	1	1	0	2
L	0	0	0	0	1	1	0	1	2	1	1	2
L	0	0	0	0	1	1	0	1	2	1	1	1
Y	0	0	0	0	1	1	0	1	2	1	1	1
S	0	0	0	0	0	1	0	0	2	0	1	1
I	0	0	0	0	0	1	0	0	2	0	1	1
L	0	1	0	0	0	1	0	1	2	1	1	1
V	0	1	0	0	0	0	0	1	2	1	1	0
A	0	1	0	0	0	0	0	1	2	1	1	0
I	0	1	0	0	0	0	0	1	1	1	1	0
H	0	1	0	0	0	0	0	1	0	1	0	0
D	0	1	0	0	0	0	0	1	0	1	0	0
S	0	1	0	0	0	0	0	2	0	1	0	0
G	0	1	0	0	0	0	0	2	0	1	0	0
Y	0	1	0	0	0	0	0	2	1	1	0	1
N	0	0	0	0	0	0	0	1	1	0	0	1
D	0	0	0	0	0	0	0	1	1	0	0	1
G	0	1	0	0	0	0	0	2	1	1	0	1
T	0	1	0	0	0	0	0	2	1	1	0	1
I	0	1	0	0	0	0	0	2	1	1	0	1
F	0	1	1	0	0	0	0	2	1	1	0	1
P	0	1	1	0	0	0	0	1	1	1	0	1
V	0	1	1	0	0	0	0	1	1	1	0	1
N	0	1	1	1	0	0	0	1	0	1	0	0
I	0	1	1	1	0	0	0	1	0	1	0	0
Y	0	1	1	1	0	0	0	2	0	1	0	0
G	0	0	1	1	0	0	0	1	0	0	0	0
K	0	0	1	2	0	0	0	1	0	0	0	0
V	0	0	1	2	0	0	0	1	0	0	0	0
S	0	0	1	2	0	0	0	1	0	0	0	0
P	0	0	1	2	0	0	0	1	0	0	0	0
R	0	0	1	2	0	0	0	1	0	0	0	0
D	0	0	1	1	0	0	0	1	0	0	0	0
Y	0	0	1	1	0	0	0	1	0	0	1	0
L	0	0	1	1	0	0	1	0	0	0	1	1
R	0	0	1	1	0	0	1	0	0	0	1	1
G	0	0	1	0	0	0	1	0	0	0	1	1
L	0	0	1	0	0	0	1	0	0	0	1	1
A	0	0	0	0	0	0	1	0	0	0	1	1
R	0	0	0	0	0	0	1	0	0	0	1	1
G	0	0	0	0	0	0	1	0	0	0	1	1
V	1	0	0	0	1	0	1	1	0	0	1	1
L	1	0	0	0	1	0	1	1	1	0	0	1
I	1	0	0	0	1	0	0	1	1	0	0	0
G	1	0	0	0	1	0	0	1	1	0	0	0
S	1	1	0	0	1	0	0	1	1	0	0	0
S	1	1	0	0	1	0	0	1	1	0	0	0
I	1	1	0	0	1	0	0	1	1	0	0	0
C	2	1	0	0	1	0	0	1	1	0	0	0
F	2	1	0	0	1	0	0	1	1	0	0	0
L	1	1	0	0	0	0	0	0	1	0	0	0
T	1	1	0	0	0	0	0	0	0	0	0	0
R	1	1	0	1	0	0	1	0	0	0	0	0
M	1	1	0	1	0	0	1	0	0	0	0	0
T	1	0	0	1	0	0	1	0	0	0	0	0
N	1	0	0	1	0	0	1	0	0	0	0	0
I	1	0	0	1	0	0	1	0	0	0	0	0
N	0	0	0	1	0	0	1	0	0	0	0	0
I	0	0	0	1	0	0	1	0	0	0	0	0
N	0	0	0	1	0	0	1	0	0	0	0	0
R	0	0	1	1	0	0	1	0	0	0	0	0
P	0	0	1	0	0	0	0	0	0	0	0	0
L	0	0	1	0	0	0	0	0	0	0	0	0
E	0	1	1	1	0	0	0	1	0	0	0	0
L	0	1	1	1	0	0	0	1	1	0	0	0
I	0	1	1	1	1	0	0	1	1	0	0	1
S	0	1	1	1	1	0	0	1	1	0	0	1
G	0	1	1	2	1	0	0	1	1	0	0	1
V	0	1	1	2	1	0	0	1	2	0	0	1
I	0	1	0	2	1	0	0	1	2	0	0	1
S	0	1	0	2	1	0	0	1	2	0	0	1
Y	0	1	0	2	1	0	0	1	2	0	0	1
I	0	0	0	1	1	0	0	0	2	0	0	1
L	0	0	0	1	1	0	0	0	1	0	0	1
L	0	0	0	1	0	0	1	0	1	0	0	1
R	0	0	0	2	0	0	1	1	1	1	0	1
L	0	0	0	1	0	0	1	1	1	1	0	1
D	0	0	0	1	0	0	1	1	0	1	0	1
N	1	0	0	1	0	0	1	1	0	1	0	2
H	1	0	0	1	0	0	1	1	0	1	0	2
P	1	0	0	1	0	0	1	1	0	1	0	2
S	1	0	0	1	0	0	1	1	0	1	0	2
L	1	0	0	1	0	0	1	1	0	1	0	2
Y	1	0	0	1	0	0	0	2	1	1	1	2
I	1	0	0	1	0	0	0	1	1	0	1	2
M	1	0	0	1	0	0	0	1	1	0	1	2
L	1	0	0	1	0	0	0	1	1	0	1	2
R	0	0	0	1	0	1	0	1	1	0	1	1
E	0	0	1	1	0	1	0	1	1	0	2	1
P	0	0	1	1	0	1	0	1	1	0	2	1
S	0	0	1	1	0	1	0	1	2	0	2	1
L	0	0	1	1	0	1	0	1	2	0	2	1
R	0	0	1	1	0	1	0	0	1	0	1	0
G	0	0	1	0	0	2	0	0	1	0	1	0
E	0	0	1	0	0	2	0	0	1	0	1	0
I	0	0	1	0	0	2	0	0	1	0	1	0
F	0	0	1	0	0	1	0	0	1	0	1	0
S	0	0	0	0	0	1	0	0	1	0	0	0
I	0	0	1	0	0	1	0	0	1	0	1	0
P	0	0	1	0	0	1	0	0	0	0	1	0
Q	0	0	1	0	0	1	0	0	0	0	1	0
K	0	0	1	0	0	1	0	0	0	0	1	0
I	0	0	2	0	0	0	0	0	0	0	1	0
P	0	0	2	1	0	0	0	0	0	0	1	0
A	0	0	2	1	0	0	0	0	0	0	1	0
A	0	0	2	1	0	0	0	0	0	0	1	0
Y	0	0	2	1	0	0	0	0	0	0	1	0
P	0	0	1	1	0	0	0	0	0	0	0	0
T	0	0	1	1	0	0	0	0	0	0	0	0
T	0	0	1	1	0	0	0	1	0	0	0	0
M	0	0	1	1	0	0	0	1	0	0	0	1
K	0	0	0	1	0	0	0	1	0	0	0	1
E	0	1	0	0	0	0	0	1	0	0	0	1
G	0	1	0	0	0	0	0	1	0	0	0	1
N	0	1	0	0	0	0	0	1	0	0	0	1
R	0	1	0	0	0	0	0	1	0	0	0	1
S	0	1	0	0	0	0	0	1	1	0	0	1
I	0	1	0	0	0	0	0	2	2	0	0	1
L	0	1	0	0	0	0	0	1	2	0	0	1
C	1	1	0	0	0	0	0	1	2	1	0	0
Y	1	1	0	0	0	0	0	1	2	1	0	0
L	1	0	0	0	0	0	0	1	2	1	0	0
Q	1	0	0	0	0	0	0	1	2	1	0	0
H	1	0	0	0	0	0	0	1	2	1	0	0
V	1	0	0	0	0	0	0	1	2	1	1	0
L	1	0	0	0	0	0	0	1	1	1	1	0
R	1	0	0	0	0	0	0	0	0	1	1	0
Y	1	0	0	0	0	0	0	0	0	1	1	0
E	0	0	0	0	0	0	0	0	0	0	1	0
R	0	0	0	0	0	0	0	0	0	0	1	0
E	0	0	0	0	0	0	0	0	0	0	1	0
I	0	0	0	0	0	0	0	0	0	0	1	0
I	0	0	0	0	1	0	0	0	0	0	1	0
T	0	0	0	0	1	0	0	0	0	0	0	0
A	0	0	0	0	2	0	0	0	0	0	0	0
S	0	0	1	0	2	0	0	0	0	0	0	0
P	0	0	1	0	2	0	0	0	0	0	0	0
E	0	0	1	0	2	0	0	0	0	0	0	0
N	0	0	1	0	2	0	0	0	0	0	0	0
D	1	0	1	0	2	0	0	0	0	0	0	0
W	1	0	1	0	2	0	0	0	0	0	0	0
L	1	0	1	0	1	0	0	0	0	0	0	0
W	1	0	1	0	1	0	0	0	0	0	0	0
I	1	0	1	0	0	0	0	0	0	0	0	0
F	1	0	0	0	0	0	0	0	0	1	0	0
S	1	0	0	0	0	0	0	0	0	1	0	0
D	1	0	0	0	0	0	0	0	0	1	0	0
F	1	0	0	0	0	0	1	0	0	1	1	1
R	0	0	0	0	0	0	1	0	0	1	1	1
S	0	0	1	0	0	0	1	0	0	1	2	2
A	0	0	1	0	0	0	1	0	0	1	2	2
K	0	0	1	0	0	0	1	0	0	1	2	2
M	0	1	1	1	1	0	1	1	0	2	2	2
T	0	1	1	1	1	0	1	1	0	1	2	2
Y	0	1	1	1	1	0	1	1	0	1	2	2
L	0	1	1	1	1	0	1	1	0	1	2	2
T	0	1	1	1	1	0	0	1	1	1	1	1
L	0	1	1	1	1	0	0	1	1	1	1	1
I	0	1	0	1	2	0	0	1	2	1	0	1
T	1	1	0	1	2	0	0	1	2	1	0	1
Y	1	1	0	1	2	0	0	1	2	1	0	1
Q	1	0	0	0	1	0	0	0	2	0	0	1
S	1	0	0	0	1	0	0	0	2	0	0	1
H	1	0	0	1	1	0	0	0	2	0	0	1
L	1	0	0	1	1	0	0	0	2	0	0	1
L	1	0	0	1	1	0	0	0	1	0	1	1
L	1	0	0	1	1	0	0	0	1	0	1	1
Q	1	0	0	1	0	0	1	0	0	0	1	0
R	0	0	0	1	0	0	1	0	0	0	1	0
V	0	0	0	1	0	0	1	0	0	0	1	0
E	0	0	0	1	0	0	2	0	0	0	1	0
R	0	0	0	1	0	0	2	0	0	0	1	0
N	0	0	0	0	0	0	2	0	0	0	1	0
L	0	0	0	0	0	0	2	0	0	0	1	0
S	0	0	0	0	0	0	2	0	0	0	0	0
K	0	0	0	0	0	0	2	0	0	0	0	0
S	0	0	1	0	0	0	1	1	0	0	0	0
M	0	0	1	0	0	0	1	1	0	0	0	0
R	0	0	1	0	0	0	1	1	0	0	0	0
D	0	0	1	0	0	0	0	1	0	0	0	0
N	0	0	1	0	0	0	0	1	0	0	1	0
L	0	0	1	0	0	0	1	1	0	0	1	0
R	0	0	1	0	0	0	2	1	0	0	1	0
Q	0	0	1	0	0	0	2	1	1	0	1	0
L	0	0	1	0	1	0	2	1	1	0	2	1
S	0	0	0	0	1	0	2	0	1	0	2	1
S	0	0	0	0	1	0	2	0	1	0	2	1
L	0	0	0	0	1	0	2	0	1	0	2	1
M	0	0	0	0	1	0	2	0	1	0	2	1
R	0	0	0	0	1	0	2	0	1	0	1	1
Q	0	0	0	0	1	0	1	0	1	0	1	1
V	0	0	0	0	1	0	0	0	1	0	1	1
L	0	0	0	0	1	0	0	0	0	0	1	1
G	0	0	0	0	0	0	0	0	0	0	0	0
G	0	0	0	0	0	0	0	0	0	0	0	0
H	0	0	0	0	0	0	0	0	0	0	0	0
G	0	0	0	0	0	0	0	0	0	0	0	0
E	0	0	0	0	0	0	0	0	0	0	0	0
D	0	0	0	0	0	0	0	0	0	0	0	0
T	0	0	0	0	0	0	0	0	0	0	0	0
L	0	0	0	0	0	0	0	0	0	0	0	0
E	0	1	0	0	0	0	0	0	0	1	0	1
S	0	1	0	0	0	0	0	0	0	1	0	1
D	0	1	0	0	0	0	0	0	0	1	0	1
D	0	1	0	0	0	0	0	0	0	1	0	1
N	0	1	0	0	0	0	0	0	0	1	0	1
I	0	1	0	0	0	0	0	1	0	1	0	1
Q	0	1	0	0	0	0	1	1	0	1	0	1
R	0	1	0	1	0	0	1	1	0	1	0	1
L	0	1	0	1	0	0	1	1	0	1	0	1
L	0	0	0	1	0	0	1	1	0	0	0	0
K	0	0	0	1	0	0	1	1	0	0	0	0
D	0	0	0	1	0	0	1	1	0	0	0	0
S	0	0	0	1	0	0	1	1	0	0	0	0
L	0	0	0	1	0	0	1	1	0	0	0	0
R	0	0	0	1	0	0	2	0	0	0	0	0
R	0	0	0	1	0	0	1	0	0	0	1	0
T	0	0	0	0	0	0	2	0	0	0	1	0
R	0	0	0	0	0	0	2	0	0	0	1	0
W	0	0	0	0	0	0	2	0	0	0	1	0
V	0	0	0	0	0	0	2	0	0	0	1	0
D	0	0	0	0	0	0	2	0	0	0	1	0
Q	0	0	0	0	0	0	2	0	0	0	1	0
E	0	1	1	0	0	0	2	0	0	0	1	0
V	0	1	1	0	0	0	1	0	0	0	1	0
R	0	1	1	0	0	0	1	0	0	0	0	0
H	0	1	1	0	0	0	0	0	0	0	0	0
A	0	1	1	0	0	0	0	1	0	1	0	0
A	0	1	1	0	0	0	0	1	0	1	0	0
R	0	1	1	0	0	0	0	1	0	1	0	0
T	0	1	1	0	0	0	0	1	0	1	0	0
M	0	1	1	1	0	0	0	1	0	1	0	0
T	0	0	0	1	0	0	0	1	0	1	0	0
G	0	0	0	1	0	0	0	1	0	1	0	0
D	0	0	0	1	0	0	0	1	0	1	0	0
Y	0	0	0	1	0	0	0	1	0	1	0	0
S	0	0	0	1	0	0	0	0	0	0	0	0
P	0	0	0	1	0	0	0	0	0	0	0	0
N	0	0	0	1	0	0	0	0	0	0	0	0
K	0	0	0	1	0	0	0	0	0	0	0	0
K	0	0	0	0	0	0	0	0	0	0	0	0
V	0	0	0	0	0	0	0	0	0	0	0	0
S	0	0	0	0	0	0	0	0	0	0	0	0
R	0	0	0	0	0	0	0	0	0	0	0	0
K	0	0	0	0	0	0	0	0	0	0	0	0
V	0	0	0	0	0	0	0	0	0	0	0	0
G	0	0	0	0	0	0	0	0	0	0	0	0
C	0	0	0	0	0	0	0	0	0	0	0	0
S	0	0	0	0	0	0	0	0	0	0	0	0
E	0	0	0	0	0	0	0	0	0	0	0	0
W	0	0	0	0	0	0	0	0	0	0	0	0
V	0	0	0	0	0	0	0	0	0	0	0	0
C	0	0	0	0	0	0	0	0	0	0	0	0
S	0	0	0	0	0	0	0	0	0	0	0	0
A	0	0	0	0	0	0	0	0	0	0	0	0
Q	0	0	0	0	0	0	0	1	0	0	0	0
Q	0	0	0	0	0	0	0	1	0	0	0	0
V	0	0	0	0	0	0	0	1	0	0	0	0
A	0	0	0	0	0	0	0	1	0	0	0	0
V	0	0	0	0	0	0	0	1	0	0	0	0
S	0	0	0	0	0	0	0	1	1	0	0	0
T	0	0	0	0	0	0	0	1	1	0	0	0
S	0	0	0	0	0	0	0	1	1	0	0	0
A	0	0	0	0	0	0	0	1	1	0	0	0
N	0	0	0	0	0	0	0	0	1	0	0	0
P	0	0	0	0	0	0	0	0	1	0	0	0
A	0	0	0	0	0	0	0	0	1	0	0	0
P	0	0	0	0	0	0	0	0	1	0	0	0
V	0	0	0	0	0	0	0	0	1	0	0	0
S	0	0	0	0	0	0	0	0	0	0	0	0
E	0	0	0	1	0	0	0	0	0	0	0	0
L	0	0	0	1	0	0	0	0	0	0	0	0
D	0	1	0	1	0	0	0	0	0	0	0	0
I	0	1	0	1	0	0	0	0	0	0	0	0
R	0	1	0	1	0	0	0	0	0	0	0	0
A	0	1	0	1	0	0	0	0	0	0	0	0
L	0	1	0	1	0	0	0	1	0	0	1	0
S	0	1	0	1	0	0	0	1	0	0	1	0
K	0	1	0	1	0	0	1	1	0	0	1	0
R	0	1	0	0	0	0	1	1	0	0	1	0
F	0	1	0	0	0	1	2	2	1	0	1	1
Q	0	0	0	0	0	1	2	2	1	0	1	1
N	0	0	1	0	0	1	2	2	1	0	1	1
P	0	0	1	0	0	1	2	2	1	0	1	1
L	0	0	1	0	0	1	2	2	1	0	1	1
I	0	0	1	0	1	1	2	1	1	0	0	1
S	0	0	1	0	1	1	2	1	1	0	0	1
G	0	0	1	0	1	1	1	1	1	0	0	1
L	0	0	1	0	1	1	1	1	1	0	0	1
R	0	0	1	0	1	0	0	0	0	0	0	0
V	0	0	1	0	1	0	0	0	0	0	0	0
V	0	0	0	0	1	0	1	1	0	0	0	0
Q	0	0	0	0	1	0	1	1	0	0	0	0
W	0	0	0	0	2	1	1	1	0	0	0	0
A	0	0	0	1	1	1	1	1	0	0	0	0
T	0	0	0	1	1	1	1	1	0	0	0	0
G	0	0	0	1	1	1	1	1	0	0	0	0
A	0	0	0	1	1	1	1	1	0	0	0	1
H	0	0	0	1	1	1	1	1	0	0	0	1
Y	0	0	0	1	1	1	1	1	0	0	0	1
K	0	0	0	1	1	1	0	0	0	0	0	1
L	0	0	0	1	1	1	0	0	0	0	0	1
K	0	0	0	1	0	0	0	0	0	0	0	1
P	0	0	0	0	0	0	0	0	0	0	0	1
I	0	0	0	0	0	0	0	0	0	0	0	1
L	0	0	0	0	0	0	0	0	0	0	0	1
D	0	0	0	0	0	0	0	0	0	0	0	0
D	0	0	0	0	0	0	0	0	0	0	0	0
L	0	0	0	0	0	0	0	0	0	0	0	0
N	0	1	0	0	0	0	0	0	1	0	0	0
V	1	1	0	0	0	0	0	0	1	0	0	0
F	1	1	0	0	0	0	0	0	1	0	0	0
P	1	1	0	0	0	0	0	0	1	0	0	0
S	1	1	0	0	0	0	0	0	1	0	0	0
L	1	1	0	0	0	0	0	0	1	0	0	0
C	1	1	0	0	0	0	0	0	1	0	0	0
L	1	1	0	0	0	0	0	0	1	0	0	0
V	1	1	0	0	0	0	0	0	1	0	0	0
V	1	0	0	0	0	0	0	0	0	0	0	0
G	0	0	0	0	0	0	0	0	0	0	0	0
D	0	0	0	0	0	0	0	0	0	0	0	0
G	0	0	0	0	0	0	0	0	0	0	0	0
S	0	0	0	0	0	0	0	0	0	0	0	1
G	0	0	0	0	0	0	0	0	0	0	0	1
G	0	0	0	0	0	0	0	0	0	0	0	1
I	0	0	0	0	1	0	0	1	0	0	0	1
S	0	0	0	0	1	0	0	1	0	0	0	1
R	0	0	0	0	1	0	0	1	0	0	0	1
A	0	0	0	0	1	0	0	1	0	0	0	1
V	0	0	0	1	1	0	0	1	0	0	0	1
L	0	0	0	1	1	0	0	1	0	0	0	1
N	0	0	0	1	1	0	0	1	1	0	0	0
M	1	0	0	1	1	0	0	2	1	0	0	0
F	1	0	0	1	1	0	0	2	1	0	0	0
P	1	0	0	1	0	0	0	1	1	0	0	0
D	1	0	0	1	0	0	0	1	1	0	1	0
A	1	0	0	1	0	0	0	1	1	0	1	0
K	1	0	0	1	0	0	0	1	1	0	1	0
L	1	0	0	0	0	0	0	1	2	0	1	0
V	1	0	0	0	0	0	0	1	2	0	1	0
F	1	0	0	0	0	0	0	1	1	0	1	0
N	0	0	0	0	0	0	0	0	1	0	1	0
S	0	1	0	0	0	0	0	0	2	0	1	0
L	0	1	0	0	0	0	0	0	2	0	1	0
L	0	1	0	0	0	0	0	0	2	0	0	0
E	0	2	0	0	0	0	0	0	2	0	0	0
V	0	2	0	0	0	0	0	0	2	0	0	0
N	0	2	0	0	0	0	0	0	1	0	0	0
D	0	2	0	0	0	0	0	0	1	0	0	0
L	0	2	1	0	0	0	0	1	2	0	0	1
M	0	2	1	0	0	0	0	1	2	0	0	1
A	0	1	1	0	0	0	0	1	1	0	0	1
S	0	1	1	0	0	0	0	1	1	0	0	1
G	0	1	1	0	0	0	0	1	1	0	0	1
T	0	0	1	0	0	0	0	1	1	0	0	1
H	0	0	2	0	0	0	0	1	1	0	1	1
P	0	0	2	0	0	0	0	1	1	0	1	1
L	0	0	2	0	0	0	0	1	1	0	1	1
P	0	0	1	0	0	0	0	0	0	0	1	0
P	0	0	1	0	0	0	0	0	0	0	1	0
S	0	0	1	0	0	0	0	0	0	0	1	0
A	0	0	1	0	0	0	0	0	0	0	1	0
I	0	0	1	0	0	0	0	1	0	0	1	0
M	0	0	1	0	0	0	0	1	0	0	1	0
R	0	0	0	0	0	0	0	1	0	0	0	0
G	0	0	0	0	0	0	0	1	0	0	0	0
G	0	0	0	0	0	0	0	1	0	0	0	0
N	0	0	0	0	0	0	0	1	0	0	0	0
D	0	1	0	0	0	0	0	1	0	0	0	0
I	0	1	0	0	0	0	0	1	0	0	0	0
V	0	1	0	0	0	0	0	1	0	0	0	0
S	0	1	0	0	0	0	0	0	0	0	0	0
R	0	1	0	0	1	0	0	1	0	0	0	0
V	0	1	0	0	1	0	0	1	0	0	0	0
I	0	1	0	0	1	0	0	1	0	0	0	0
D	0	1	0	0	1	0	0	1	0	0	0	0
F	0	1	0	0	1	0	0	1	0	0	0	0
D	0	0	0	0	1	0	0	1	0	0	0	0
S	0	0	0	0	1	0	0	1	1	0	0	0
I	0	0	0	0	1	0	0	1	1	0	0	0
W	0	0	0	0	1	0	0	1	1	0	0	0
E	0	0	0	0	0	0	0	0	1	0	0	0
K	0	0	1	0	0	0	0	0	1	0	0	0
P	0	0	1	0	0	0	0	0	1	1	0	0
S	0	0	1	0	0	0	0	0	1	1	0	0
D	0	0	1	1	0	0	0	0	1	1	0	0
L	0	0	1	1	0	0	1	0	1	2	0	0
R	0	0	1	1	0	0	1	1	0	2	0	0
N	0	0	1	1	0	0	1	1	0	2	0	0
L	0	0	1	1	0	0	1	1	0	2	0	0
A	0	0	1	1	0	0	1	1	1	2	0	0
T	0	0	0	1	0	0	1	1	1	2	0	0
W	0	0	0	1	0	0	2	1	1	1	0	0
K	0	0	0	1	0	0	2	1	1	1	0	0
Y	0	0	0	0	0	0	2	1	1	1	0	0
F	0	0	0	0	0	0	1	1	1	0	0	0
Q	0	0	0	0	0	0	1	0	1	0	0	0
S	0	0	0	0	0	0	1	0	1	0	0	0
V	0	0	0	1	0	0	2	1	1	1	0	0
Q	0	0	0	1	0	0	2	1	0	1	0	0
K	0	0	0	1	0	1	3	2	0	1	0	1
Q	0	0	0	1	0	1	2	2	0	1	0	1
V	0	0	0	1	0	1	2	2	0	1	0	1
N	0	0	0	1	0	1	2	2	0	1	0	1
M	0	0	0	1	0	1	2	2	0	1	0	1
S	0	0	0	1	0	1	2	2	0	1	0	1
Y	0	0	0	1	0	1	2	2	0	1	0	1
D	0	0	0	0	0	1	1	1	0	0	0	1
L	0	0	0	0	0	1	1	1	0	0	0	1
I	0	0	0	0	0	0	0	0	0	0	0	0
I	0	0	0	0	0	0	0	0	0	0	0	0
C	0	0	0	0	0	0	0	0	0	0	0	0
D	0	0	0	0	0	0	0	0	0	0	0	0
A	0	0	0	0	0	1	0	0	0	0	0	0
E	0	0	0	0	0	1	0	0	0	0	0	0
V	0	0	0	0	0	1	0	0	0	1	0	0
T	0	0	0	0	0	1	0	0	0	1	0	0
D	0	0	0	0	0	1	0	0	0	1	0	0
I	0	0	1	0	1	1	0	0	0	1	1	1
A	0	1	1	0	1	1	0	0	0	1	1	1
S	0	2	1	1	1	1	0	0	0	1	1	1
I	0	2	1	1	1	1	0	0	0	1	1	1
N	0	2	1	1	1	0	0	0	0	1	1	1
R	0	2	1	1	1	0	0	1	0	1	1	1
I	0	2	1	1	1	0	0	1	0	0	1	1
T	0	2	1	1	1	0	0	1	1	0	1	1
L	0	2	1	1	1	0	0	1	1	0	1	1
L	0	2	0	1	0	0	0	2	2	0	0	0
M	0	1	0	1	0	0	0	2	2	0	0	0
S	0	0	0	0	0	0	0	2	2	0	0	0
D	0	0	0	0	0	0	0	2	2	0	0	0
F	0	0	0	0	0	0	0	2	2	0	0	0
A	0	0	0	1	0	0	0	2	2	1	0	0
L	0	0	0	1	1	0	0	3	3	1	0	0
S	0	0	0	1	1	0	0	3	3	1	0	0
I	0	0	0	1	1	0	0	3	3	1	0	0
D	0	0	0	1	1	0	0	2	2	1	0	0
G	0	0	0	1	1	0	0	2	2	1	0	0
P	0	0	0	1	1	0	0	3	2	1	0	0
L	0	0	0	1	1	0	0	3	2	1	0	0
Y	0	0	0	1	1	0	0	3	3	1	0	0
L	0	1	0	0	1	0	0	3	3	0	0	0
V	1	1	0	0	0	0	0	2	2	0	1	0
F	1	1	0	0	0	0	0	2	1	0	1	0
K	1	1	0	0	0	0	0	2	1	0	1	0
T	1	1	0	0	0	0	0	2	1	0	1	0
Y	1	1	0	0	0	0	0	2	1	0	1	0
G	1	2	0	1	1	0	0	2	1	1	1	0
T	1	2	0	2	1	0	0	2	1	1	1	0
M	1	2	0	2	1	0	0	2	1	1	1	0
L	1	1	0	2	1	0	0	1	1	1	1	0
V	0	1	0	2	1	0	0	1	1	1	0	0
N	0	1	0	2	1	0	0	1	1	1	0	0
P	0	1	0	2	1	0	0	1	1	1	0	0
N	0	1	0	2	1	0	0	1	1	1	0	0
Y	0	1	0	2	1	0	1	1	1	1	0	0
K	0	0	0	1	0	0	1	0	1	0	0	0
A	0	0	1	0	0	0	1	1	1	0	1	0
I	0	0	1	0	0	0	1	1	0	0	1	0
Q	0	0	1	0	0	0	1	1	0	0	1	0
H	0	0	1	0	0	0	1	1	1	0	1	0
L	0	0	1	0	0	0	1	1	1	0	1	0
S	0	0	1	0	0	0	1	1	1	0	1	0
R	0	0	1	0	1	0	2	2	1	0	1	0
A	1	0	1	0	1	0	1	2	1	0	1	0
F	1	0	2	0	1	0	1	2	1	0	1	0
P	1	0	1	0	1	0	1	1	1	0	0	0
S	1	0	1	0	1	0	1	1	2	0	0	0
V	1	0	1	0	1	0	1	1	2	0	0	0
T	1	0	1	0	1	0	1	1	1	0	0	0
G	1	0	1	0	1	0	1	1	1	0	0	0
F	1	1	2	0	1	0	1	2	1	0	1	0
I	1	1	2	0	0	0	0	1	1	0	1	0
T	0	1	2	0	0	0	0	1	1	0	1	0
Q	0	1	1	0	0	0	0	1	1	0	1	0
V	0	1	1	0	1	0	0	1	1	1	1	0
T	0	2	1	1	2	0	0	2	0	2	1	0
S	0	2	1	1	3	0	0	2	0	2	1	0
S	0	2	1	1	3	0	0	2	0	2	1	0
F	0	2	1	1	4	0	0	3	0	3	1	1
S	0	1	0	1	4	0	0	2	0	3	0	1
S	0	1	0	1	4	0	0	2	0	3	0	1
E	0	1	0	2	4	0	0	2	0	3	0	1
L	0	1	0	2	4	0	0	2	0	3	0	1
Y	0	1	0	3	3	0	0	2	0	2	0	1
L	0	0	0	2	2	0	1	1	0	1	0	1
R	1	0	0	2	1	0	1	2	0	1	1	1
F	1	0	0	2	1	0	1	2	0	1	1	1
S	1	0	0	2	0	0	1	1	0	0	1	0
K	1	0	0	2	0	0	1	1	0	0	1	0
R	1	0	0	2	0	0	1	1	0	0	1	0
G	1	0	0	1	0	0	2	2	0	0	1	0
K	1	0	0	1	0	0	2	2	0	0	1	0
F	1	0	0	0	0	0	2	2	0	0	1	0
F	1	0	0	0	0	0	1	2	0	0	1	0
R	0	0	0	0	0	0	1	1	0	0	0	0
D	0	0	0	0	0	0	1	1	0	0	0	0
A	0	0	0	0	0	1	1	1	0	0	0	1
E	1	0	0	0	0	1	1	1	0	0	0	1
Y	1	0	0	0	0	1	1	1	0	0	0	1
L	1	0	0	0	0	1	0	0	0	0	0	1
T	1	0	0	0	0	1	0	0	0	0	0	1
S	1	0	0	0	0	1	0	0	0	0	0	1
S	1	1	0	0	0	1	0	0	1	0	0	1
T	1	1	1	0	0	1	0	1	2	0	1	2
L	1	1	1	0	0	1	1	1	2	0	1	2
R	1	1	1	0	0	0	1	1	2	0	1	1
E	0	1	1	0	0	0	1	1	2	0	1	1
M	0	1	1	0	0	0	1	1	2	0	1	1
S	0	1	1	0	0	0	1	1	2	0	1	1
L	0	1	1	0	0	0	1	1	2	0	1	1
V	0	1	1	1	0	0	1	1	2	0	1	1
L	0	0	1	1	0	0	1	1	1	0	1	1
F	0	0	0	1	0	0	1	0	0	0	0	0
N	0	0	0	1	0	0	0	0	0	0	0	0
C	0	0	0	1	0	0	0	0	0	0	0	0
S	0	0	0	1	0	0	0	0	0	0	0	0
S	0	0	0	1	0	0	0	0	0	0	0	0
P	0	0	0	1	0	0	0	0	0	0	0	0
K	0	0	0	1	0	0	0	0	0	0	0	0
S	0	0	0	0	0	1	0	0	0	0	0	0
E	0	0	0	0	0	1	0	0	0	0	0	0
M	0	0	0	1	0	1	1	1	0	1	0	0
Q	0	0	0	1	0	1	1	1	0	1	0	0
R	0	0	0	1	0	1	1	1	0	1	0	0
A	0	0	0	1	0	1	2	1	0	1	0	1
R	0	0	0	1	0	1	2	1	1	1	0	1
S	0	0	0	1	0	1	2	1	1	1	0	1
L	0	0	0	1	0	1	2	1	1	1	0	1
N	1	0	0	1	0	0	2	1	1	1	0	1
Y	1	0	0	1	0	0	2	1	1	1	0	1
Q	1	0	0	0	0	0	1	0	1	0	0	1
D	1	0	0	0	0	0	1	0	1	0	0	1
L	1	0	0	0	0	0	1	0	1	0	0	1
V	1	0	0	0	0	0	0	0	1	0	0	0
R	1	0	0	0	0	0	0	0	0	0	0	0
G	1	0	0	0	0	0	0	0	0	0	0	0
F	1	0	0	0	0	0	0	0	0	0	0	0
P	0	0	0	0	0	0	0	0	0	0	0	0
E	0	0	0	0	0	0	0	0	0	0	0	0
E	0	0	0	0	0	0	0	0	0	0	0	0
I	0	0	0	0	0	0	0	1	0	0	0	0
I	0	0	0	0	1	0	0	1	0	0	0	0
S	0	0	0	0	1	0	0	1	0	0	0	0
N	0	0	0	0	1	0	0	1	0	0	0	0
P	1	0	0	0	1	0	0	1	0	0	0	0
Y	1	0	0	0	1	0	0	1	0	0	0	0
N	1	0	0	0	1	0	0	1	0	0	0	0
E	1	0	0	0	1	0	0	1	0	0	0	0
M	1	0	0	0	1	0	0	1	0	0	0	0
I	1	0	0	0	1	0	0	0	0	0	0	0
I	1	0	0	0	0	0	0	0	0	0	0	0
T	1	0	0	0	0	0	0	0	0	0	0	0
L	1	0	0	0	0	0	0	0	0	1	0	0
I	0	0	0	0	0	0	0	0	0	1	0	0
D	0	0	0	0	0	0	0	0	0	2	0	0
S	0	0	0	0	0	0	0	0	0	2	0	0
D	0	0	0	0	0	0	0	0	0	2	0	0
V	0	0	0	0	0	1	0	0	0	2	0	0
E	0	0	0	0	0	1	0	0	0	2	0	0
S	0	0	0	0	0	1	0	0	0	2	0	0
F	0	0	0	0	0	1	0	0	0	2	0	0
L	0	0	0	0	0	1	0	0	0	1	0	0
V	0	0	0	0	0	1	0	0	0	1	0	0
H	0	0	0	0	0	1	0	0	0	0	0	1
K	0	0	0	0	0	1	0	0	0	0	0	1
M	0	0	0	0	0	1	0	0	0	0	0	1
V	0	0	0	0	0	0	0	0	0	0	0	1
D	0	0	0	0	0	0	0	0	0	0	0	1
D	0	0	0	0	0	0	0	0	0	0	0	1
L	0	0	0	0	0	0	0	0	0	0	0	1
E	0	0	0	1	0	0	0	0	0	0	0	1
L	0	0	0	1	0	0	0	0	0	0	0	1
Q	0	0	0	1	0	0	0	0	0	0	0	0
R	0	0	0	1	0	0	0	0	0	0	0	0
G	0	0	0	1	0	0	0	0	0	0	0	0
T	0	0	0	1	0	0	0	0	0	0	0	0
L	0	0	0	1	0	0	0	0	0	0	0	0
S	0	0	0	1	0	0	0	0	0	0	0	0
K	0	0	0	1	0	0	0	1	0	0	0	0
V	0	0	0	0	0	0	0	1	0	0	0	0
A	0	0	0	0	0	0	0	1	1	0	0	0
I	1	1	0	0	1	0	0	2	1	0	1	0
I	1	1	0	0	1	0	0	2	1	0	1	0
I	1	1	0	0	1	0	0	2	1	0	1	0
A	1	1	0	1	1	0	0	2	1	0	1	0
I	1	1	0	1	1	0	0	3	2	0	1	0
M	1	1	0	1	1	0	0	4	2	0	2	0
I	1	1	0	1	1	0	0	3	2	0	2	0
V	2	1	0	1	1	0	0	3	2	0	2	0
F	2	1	0	1	1	0	0	3	1	0	2	0
S	1	0	0	1	0	0	0	2	1	0	1	0
N	1	0	0	1	0	0	0	2	1	0	1	0
R	1	0	1	1	0	0	1	3	1	0	1	0
V	1	0	1	0	0	0	1	3	1	0	1	0
F	1	0	1	0	0	0	1	2	0	0	1	0
N	1	0	1	0	0	0	1	1	0	0	0	0
V	1	0	1	0	0	0	1	1	0	0	0	0
S	0	0	1	0	0	0	1	1	0	0	0	0
K	0	0	1	0	0	0	1	1	0	0	0	0
P	0	0	1	0	0	0	1	1	0	0	0	0
L	0	0	1	0	0	0	1	1	0	0	0	0
T	0	0	0	0	0	0	0	0	0	0	0	0
D	0	0	0	0	0	0	0	0	0	0	0	0
P	0	0	0	0	0	0	0	0	0	0	0	0
L	0	0	0	1	0	0	0	0	0	0	0	0
F	1	0	0	1	0	0	0	0	0	0	0	0
Y	1	0	1	1	0	0	0	0	0	0	0	0
P	1	0	1	1	0	0	0	0	0	0	0	0
P	1	0	1	1	0	0	0	0	0	1	0	0
S	1	0	1	1	0	0	0	0	0	1	0	0
D	1	0	1	1	0	0	0	0	0	1	0	0
P	1	0	1	1	0	0	0	0	0	1	0	0
K	1	0	1	1	0	0	0	0	0	1	0	0
I	1	0	1	0	0	0	0	0	0	1	0	0
[truncated: 128 more rows]

## Sheet: PM1503_MHCI
	HLA-A24	HLA-A26	HLA-B7	HLA-A3	HLA-B58	HLA-B44	HLA-B27	HLA-B62	HLA-A2	HLA-A1	HLA-B8	HLA-B39
M	0	0	0	0	0	0	0	0	0	0	0	0
L	0	0	0	0	0	0	0	0	0	0	0	0
D	0	0	0	0	0	0	0	0	0	0	0	0
P	0	0	0	0	0	0	0	0	0	0	0	0
G	0	0	0	0	0	0	0	0	0	0	0	0
E	0	0	0	0	0	0	0	0	0	0	0	0
V	1	0	0	0	0	0	0	0	0	0	0	0
Y	1	0	0	0	0	0	0	0	0	0	0	0
D	1	0	0	0	0	0	0	0	0	0	0	0
D	1	0	0	0	0	0	0	0	0	0	0	0
P	1	0	0	0	0	0	0	0	0	0	0	0
I	1	0	0	0	0	0	0	0	0	0	0	0
D	1	0	0	0	0	0	0	0	0	0	0	0
P	1	0	0	0	0	0	0	0	0	0	0	0
I	1	0	0	0	0	0	0	0	0	0	0	0
E	0	0	0	0	0	0	0	0	0	0	0	0
S	0	0	0	0	0	0	0	0	0	0	0	0
E	0	0	0	0	0	0	0	0	0	0	0	0
A	0	0	0	0	0	1	0	0	0	0	0	0
E	0	0	0	0	0	1	0	0	0	0	0	0
P	0	0	0	0	0	1	0	0	0	0	0	0
R	0	0	0	0	0	1	0	0	0	0	0	0
G	0	0	0	0	0	1	0	0	0	0	0	0
T	0	0	0	0	0	1	0	0	0	0	0	0
P	0	0	0	0	0	1	0	0	0	0	0	0
T	0	0	0	0	0	1	0	0	0	0	0	0
V	0	0	0	0	0	1	0	0	0	0	0	0
P	0	0	0	0	0	0	0	0	0	0	0	0
N	0	0	0	0	0	0	0	0	0	0	0	0
I	0	0	0	0	0	0	0	1	0	0	0	0
L	0	0	0	0	0	0	0	1	0	0	0	0
R	0	0	0	0	0	0	0	1	0	0	0	0
N	0	0	0	0	0	0	0	1	0	0	0	0
S	0	0	0	0	0	0	0	1	0	0	0	1
D	1	0	0	0	0	0	0	1	0	0	0	1
Y	1	0	0	0	0	0	0	1	0	0	0	1
N	1	0	0	0	0	0	0	1	0	0	0	1
L	1	0	0	0	0	0	0	1	0	0	0	1
N	1	0	0	0	0	0	0	0	0	0	0	1
S	1	0	0	0	0	0	0	0	0	0	0	1
P	1	0	0	0	0	0	0	0	0	0	0	1
L	1	0	0	0	0	0	0	0	0	0	0	1
I	1	0	0	0	0	1	0	0	0	0	0	1
E	0	0	0	0	0	1	0	0	0	0	0	1
D	0	0	0	0	0	1	0	0	0	0	0	1
P	0	0	0	0	0	1	0	0	0	0	0	1
A	0	0	0	0	0	1	0	0	0	0	0	1
K	0	0	0	0	0	1	0	0	0	0	0	1
L	0	0	0	0	0	1	0	0	0	0	0	1
M	0	0	0	0	0	1	0	0	0	0	0	1
L	0	0	0	0	0	1	0	0	0	0	0	1
E	0	0	0	0	0	0	0	0	0	0	0	0
W	0	1	0	0	0	0	0	1	0	1	1	0
L	0	1	0	0	0	0	0	1	0	1	1	0
K	0	1	0	0	1	0	0	1	0	1	1	0
T	0	1	0	0	1	0	0	1	0	1	1	0
G	0	1	1	0	1	0	0	1	0	1	2	0
N	0	1	1	0	1	0	0	1	0	1	2	0
R	0	1	1	0	1	0	0	1	0	1	2	0
P	0	1	1	0	1	0	0	1	0	1	2	0
Y	0	1	1	0	1	0	0	1	0	1	2	0
R	0	0	1	0	1	0	0	0	0	0	1	0
M	0	0	1	0	1	0	0	0	0	0	1	0
A	0	0	1	0	0	0	0	0	0	0	1	0
L	0	0	1	0	0	0	0	1	0	1	1	0
T	0	0	0	0	0	0	0	1	0	1	0	0
D	0	0	0	0	0	0	0	1	0	1	0	0
N	0	0	0	0	0	0	0	1	0	1	0	0
C	0	0	0	1	0	0	0	1	0	1	0	0
S	0	0	0	1	0	0	0	1	0	1	0	0
R	0	0	0	2	1	0	0	2	0	2	0	0
S	1	0	0	2	1	0	0	2	0	2	0	0
Y	1	0	0	2	1	0	0	2	0	2	0	0
K	1	0	0	3	1	0	0	1	0	1	0	0
V	1	0	0	3	1	0	0	1	1	1	0	0
L	1	0	0	3	1	0	0	1	1	1	0	0
K	1	0	0	3	1	0	0	1	1	1	0	0
D	1	0	0	2	1	0	0	1	1	1	0	0
Y	1	0	0	2	1	0	0	1	1	1	0	0
F	1	0	0	1	0	0	0	0	1	0	1	0
K	0	0	0	1	0	0	1	0	1	0	1	0
K	0	0	0	1	0	0	1	0	1	1	1	0
V	0	0	0	0	0	0	1	0	1	1	1	0
D	0	0	0	0	0	0	1	0	0	1	1	0
L	0	0	0	0	0	0	1	0	0	1	1	0
G	0	0	0	0	0	0	1	0	0	1	1	0
S	0	0	0	0	0	0	1	0	0	1	1	0
L	0	0	0	0	0	0	1	0	0	1	1	0
K	0	0	0	0	0	0	1	0	0	1	0	0
V	0	0	0	0	0	0	0	0	0	1	0	0
G	0	0	0	0	0	0	0	0	0	0	0	0
G	0	0	0	0	0	0	0	0	0	0	0	0
T	0	0	1	0	0	0	0	0	0	0	0	1
A	0	0	1	0	1	0	0	0	0	0	0	1
A	0	0	1	0	1	1	0	1	1	0	0	2
Q	0	0	1	0	1	1	0	1	1	0	0	2
S	0	0	1	0	1	1	0	1	1	0	0	2
M	0	0	1	0	1	1	0	1	1	0	0	2
V	0	0	1	0	1	1	0	1	1	0	0	2
S	0	0	1	0	1	1	0	1	1	0	0	2
L	0	0	1	0	1	1	0	1	1	0	0	2
W	0	0	0	0	1	1	0	1	1	0	0	1
L	0	0	0	0	0	1	0	1	1	0	0	1
C	0	0	0	0	0	0	0	0	0	0	0	0
G	0	0	0	0	0	0	0	0	0	0	0	0
A	0	0	0	0	0	0	0	0	0	0	0	0
H	0	0	0	0	0	0	0	0	0	0	0	0
S	0	0	0	0	0	0	0	0	0	0	0	0
E	0	0	0	0	0	0	0	0	0	0	0	0
S	0	0	0	0	0	0	0	0	0	0	0	0
N	0	0	0	0	0	0	0	0	0	0	0	0
R	0	0	1	0	0	0	0	0	0	0	0	0
S	0	0	1	0	0	0	0	0	0	0	0	0
R	0	0	1	0	0	0	1	0	0	0	0	0
R	0	0	1	0	1	0	1	0	0	0	0	0
C	0	1	1	1	1	0	1	0	0	1	0	0
I	0	1	1	1	1	0	1	0	0	2	0	0
T	0	1	1	1	1	0	1	0	0	2	0	0
D	0	1	1	1	1	0	1	0	0	2	0	0
L	0	1	1	1	1	0	1	0	0	2	0	0
A	0	1	0	1	1	0	1	0	0	2	0	0
H	0	1	0	1	1	0	1	0	0	2	1	0
F	0	1	0	1	1	0	0	0	0	2	1	0
Y	0	1	0	2	0	0	0	0	0	2	1	0
S	0	0	0	1	0	0	0	0	0	1	1	0
K	0	0	0	1	1	0	0	0	0	0	1	0
S	0	0	0	1	1	0	0	0	0	0	1	0
S	0	0	0	1	1	0	0	0	0	0	1	0
P	0	0	0	1	1	0	0	0	0	0	1	0
I	0	0	0	1	1	1	0	0	0	0	2	0
E	0	0	0	1	1	1	0	0	0	0	1	0
K	0	0	0	1	1	1	0	0	0	0	1	0
L	0	0	0	1	1	1	0	0	0	0	1	0
L	0	0	0	1	1	1	0	0	0	0	1	0
N	0	0	0	1	0	1	0	0	0	0	1	0
C	0	0	0	1	0	1	0	0	0	0	1	0
T	0	0	0	1	0	1	0	0	0	0	1	0
L	0	0	0	1	0	1	0	0	0	0	1	0
G	0	0	0	1	0	0	0	0	0	0	0	0
N	0	0	0	1	0	0	0	0	0	0	0	0
R	0	0	0	1	0	0	0	0	0	0	0	0
G	0	0	0	0	0	0	0	0	0	0	0	0
L	0	0	0	0	0	0	0	0	0	0	0	0
R	0	0	0	0	0	0	0	0	0	0	0	0
I	0	0	0	0	0	0	0	0	0	0	0	0
P	0	0	0	0	0	0	0	0	0	0	0	0
P	0	0	0	0	0	0	0	0	0	0	0	0
E	0	0	0	0	0	0	0	0	0	0	0	0
G	0	0	0	0	0	0	0	0	1	0	0	0
V	0	0	0	0	0	0	0	0	1	0	0	0
L	0	0	0	0	0	0	0	0	1	0	0	0
N	0	0	0	0	0	0	0	0	1	0	0	0
C	0	0	0	1	0	0	0	0	1	0	0	0
L	0	0	0	1	0	0	0	0	1	0	0	0
E	0	0	0	1	0	0	1	0	1	0	0	0
R	0	0	0	1	0	0	1	0	1	0	0	0
V	0	0	0	1	0	0	1	0	1	0	0	0
N	0	0	0	1	0	0	1	0	0	1	0	0
Y	0	0	0	1	0	0	1	0	0	1	1	0
D	0	0	0	1	0	0	1	0	0	1	1	0
K	0	0	0	1	0	0	1	0	0	1	1	0
A	0	0	0	0	0	0	1	0	0	1	1	0
F	0	0	0	0	0	0	1	1	0	1	1	0
G	0	0	0	0	0	0	1	1	0	1	1	0
R	0	0	0	0	0	0	1	1	0	1	1	0
Y	0	1	0	1	0	0	1	2	0	2	1	0
L	0	1	0	1	1	0	1	2	1	1	1	0
A	0	1	0	1	1	0	1	2	1	1	0	0
N	1	2	0	1	2	0	1	2	1	2	0	0
T	1	2	0	1	2	0	1	2	1	2	0	0
Y	1	2	0	1	3	0	1	2	2	3	0	0
S	1	2	0	1	3	0	1	1	2	3	0	1
S	1	2	0	1	3	0	0	1	2	3	0	1
Y	1	2	0	1	3	0	0	2	3	3	1	2
L	1	2	0	1	3	0	0	2	3	2	1	2
F	1	2	0	1	2	0	0	2	2	2	2	2
F	1	2	0	1	2	0	0	2	2	2	2	2
H	0	1	0	1	1	0	0	2	2	1	2	2
V	0	1	1	1	1	0	0	2	2	1	3	2
I	0	1	1	1	0	0	0	2	1	0	3	2
T	0	1	1	1	1	0	0	2	1	0	3	1
L	0	1	1	1	1	0	0	2	1	0	3	1
Y	0	1	1	1	1	0	0	1	0	0	2	0
M	0	0	1	0	1	0	0	0	0	0	2	0
N	0	0	1	0	1	0	0	0	0	0	1	0
A	0	0	1	0	1	0	0	0	0	0	1	0
L	0	0	1	0	1	0	0	0	0	0	1	0
D	0	0	0	0	1	0	0	0	0	0	0	0
W	0	0	0	0	1	0	0	0	0	0	0	0
E	0	0	0	0	0	1	0	0	0	0	0	1
E	0	0	0	0	0	1	0	0	0	0	0	1
E	0	0	0	0	0	1	0	0	0	0	0	1
K	0	0	0	0	0	1	0	0	0	0	0	1
T	0	0	0	0	0	1	0	0	0	0	0	1
I	0	0	0	0	0	1	0	0	0	0	0	1
L	0	0	0	0	0	1	0	0	0	0	0	1
A	0	0	0	0	0	1	0	0	1	0	0	1
L	0	0	0	0	0	1	0	0	1	0	0	1
W	0	0	0	0	0	0	0	0	1	0	0	0
K	0	0	0	0	0	0	0	0	1	0	0	0
D	0	0	0	0	0	0	0	0	1	0	0	0
I	0	0	0	0	0	0	0	0	1	0	0	0
T	0	0	0	0	0	0	0	0	1	0	0	0
S	0	0	0	0	0	0	0	0	1	1	0	0
V	0	0	0	0	0	0	0	0	1	1	0	0
D	0	1	0	0	0	0	0	0	0	1	0	0
T	0	1	0	0	0	0	0	0	0	1	0	0
E	0	1	0	0	0	0	0	0	0	1	0	0
K	0	1	0	0	0	0	0	0	0	1	0	0
D	0	1	0	0	0	0	0	0	0	1	0	0
L	0	1	0	0	0	0	0	0	0	1	0	0
V	0	1	0	0	0	0	0	0	0	1	0	0
K	0	1	0	0	0	0	0	0	0	0	0	0
F	0	1	0	0	0	0	0	0	0	0	0	1
K	0	0	0	0	0	0	0	0	0	0	0	1
D	0	0	0	0	0	0	0	0	0	0	0	1
Q	0	0	0	0	0	0	0	0	0	0	0	1
I	0	0	0	0	0	0	0	0	0	0	0	1
W	0	0	0	0	0	0	0	0	0	0	0	1
G	0	0	0	0	0	0	0	1	0	0	0	1
L	0	0	0	0	0	0	0	1	1	0	0	1
L	0	1	0	0	1	0	0	2	1	1	0	1
I	0	1	0	0	1	0	0	2	1	1	0	0
V	0	1	0	0	1	0	0	2	1	1	0	0
T	0	1	0	0	1	0	0	2	1	1	0	0
K	0	1	0	0	1	0	0	2	1	1	0	0
D	0	1	0	0	1	0	0	2	1	1	0	0
F	0	1	0	0	1	0	0	2	1	1	0	0
V	1	1	0	0	1	0	0	1	1	1	0	1
Y	2	1	0	0	2	0	0	2	0	2	0	1
S	2	0	0	0	1	0	0	1	0	1	0	1
Q	2	0	0	0	1	0	0	1	0	1	0	1
S	2	0	0	0	1	0	0	1	0	1	0	1
S	2	0	0	0	1	0	0	1	0	1	0	1
N	2	0	0	0	1	0	0	1	0	1	0	1
C	2	0	0	0	1	0	0	1	1	1	0	2
L	3	0	0	0	1	0	0	1	1	1	0	2
F	2	0	1	0	1	1	0	1	1	1	1	2
D	1	0	1	0	0	1	1	0	1	0	1	2
R	1	0	1	0	0	1	1	0	1	0	1	2
N	2	0	1	0	0	1	1	0	1	0	1	2
Y	3	0	1	0	0	1	1	0	1	1	1	2
T	3	0	1	0	0	1	1	0	2	1	1	2
L	3	0	1	0	0	1	1	0	2	1	1	2
M	3	0	1	1	0	1	1	0	1	1	1	1
L	2	0	1	1	0	1	1	0	1	1	1	1
K	2	0	0	1	0	0	1	0	1	1	0	0
D	2	0	0	1	0	0	0	0	1	1	0	0
L	3	0	0	1	0	0	0	0	1	1	1	0
F	2	0	0	1	0	0	0	1	2	1	2	0
L	1	0	0	1	0	0	0	1	2	0	2	0
S	1	0	0	1	0	0	1	1	1	0	2	1
R	2	0	0	1	0	0	1	1	1	0	2	1
F	2	0	0	0	0	0	1	1	1	0	2	1
N	2	0	0	0	0	0	1	1	1	0	2	1
S	2	0	0	0	0	0	1	1	1	0	2	1
L	2	0	0	0	0	0	1	1	1	0	2	1
M	1	0	0	0	0	0	1	1	1	0	1	1
I	1	0	0	1	0	0	1	0	0	0	0	1
L	1	0	0	2	1	0	1	1	0	1	0	1
L	1	0	0	2	1	0	0	1	0	1	0	0
S	0	0	0	2	1	0	0	1	0	1	0	0
P	0	0	0	2	1	0	0	1	0	1	0	0
P	0	0	0	2	1	1	0	1	0	1	0	0
E	0	0	1	2	1	1	0	1	0	1	0	0
P	0	0	1	2	1	1	0	1	0	1	0	0
R	0	0	1	2	1	1	0	1	0	1	0	0
Y	0	0	1	1	1	1	0	1	1	2	0	1
S	0	0	1	0	0	1	0	0	1	1	0	1
D	0	0	1	0	0	1	0	0	1	1	0	1
D	0	1	1	0	0	1	0	0	1	1	0	1
L	0	1	1	1	0	1	0	1	1	2	0	1
I	0	1	1	1	0	0	0	1	1	2	0	1
S	0	1	0	1	0	0	0	1	1	2	0	1
Q	0	1	0	1	0	0	0	1	1	2	0	1
L	0	1	0	1	0	0	0	1	1	2	0	1
C	0	1	0	1	0	0	0	1	0	1	0	0
Q	0	1	0	1	0	0	0	1	1	1	0	0
L	1	1	0	1	0	0	0	1	1	1	0	0
Y	1	0	0	1	0	0	0	1	1	1	0	0
I	1	0	0	0	0	0	0	0	1	0	0	0
A	1	0	0	0	0	0	0	0	1	0	0	0
G	1	0	0	0	0	0	0	0	1	0	0	0
D	1	0	0	0	0	0	0	0	1	0	0	0
Q	1	0	0	0	0	0	0	0	1	0	0	0
V	1	0	0	0	0	0	0	0	1	0	0	0
L	1	0	0	0	0	0	0	1	0	1	0	0
S	0	0	0	0	0	0	0	1	0	1	0	0
M	0	0	0	0	0	0	0	1	0	1	0	0
C	0	0	0	0	0	0	0	1	0	1	0	0
G	0	0	0	0	0	0	0	1	0	1	0	0
N	0	0	0	0	0	0	0	1	0	1	0	0
S	0	0	0	0	0	0	0	1	0	1	0	1
G	0	0	0	0	0	0	0	1	0	1	0	1
Y	0	0	0	0	0	0	0	1	0	1	0	1
E	0	1	0	0	0	0	0	1	0	0	0	1
V	0	1	0	0	0	0	0	1	0	0	0	1
I	0	1	0	0	0	0	0	1	0	0	0	1
K	0	1	0	0	0	0	0	1	0	0	0	1
I	0	1	0	0	0	0	0	1	0	0	0	1
L	0	1	0	0	0	1	0	1	0	0	0	1
E	0	1	1	0	0	1	0	1	0	0	1	0
P	0	1	1	0	0	1	0	1	0	0	1	0
Y	0	1	1	0	0	1	0	1	0	0	1	0
V	0	0	1	0	0	1	0	0	0	0	1	0
V	0	0	1	0	0	1	0	0	0	0	1	0
N	0	0	1	0	0	1	0	0	0	0	1	0
S	0	0	1	0	0	1	0	1	0	0	1	0
L	0	0	1	0	0	1	0	1	0	0	1	0
V	0	0	1	0	0	0	0	1	0	0	1	0
Q	0	0	0	0	0	0	1	1	0	0	1	1
R	0	0	0	0	0	0	1	1	0	0	1	1
A	0	0	0	0	0	0	1	1	0	0	1	1
E	0	0	0	0	0	0	1	1	0	0	1	1
K	0	0	0	0	0	0	1	2	0	0	2	1
F	0	0	0	0	0	0	1	2	0	0	2	1
R	0	0	0	0	0	0	1	1	0	0	2	1
P	0	0	0	0	0	0	1	1	0	0	2	1
L	0	0	0	0	0	0	1	1	0	0	2	1
I	0	0	0	0	0	0	0	1	0	0	1	0
H	0	0	1	0	0	0	0	1	0	0	1	0
P	0	0	1	0	0	0	0	1	0	0	1	0
L	0	0	1	0	0	0	0	1	0	0	1	0
G	0	0	1	0	0	0	0	0	0	0	0	0
D	0	0	1	0	0	0	0	0	0	0	0	0
F	0	0	2	0	0	0	0	0	0	0	0	0
P	0	0	2	0	0	0	0	0	0	0	0	0
M	0	0	2	0	0	0	0	0	0	0	0	0
F	0	1	2	0	0	0	0	0	1	0	1	1
I	0	1	1	0	0	0	0	0	1	0	1	1
K	0	1	1	0	0	0	0	0	1	0	1	1
D	0	1	1	0	0	0	0	0	1	0	1	1
K	0	1	1	0	1	0	0	1	1	0	1	1
V	0	1	1	0	1	0	0	1	1	0	1	1
N	0	1	0	0	1	0	0	1	1	0	1	1
Q	0	1	0	0	1	0	0	1	1	0	1	1
L	0	1	0	0	1	0	0	1	1	0	1	1
E	0	0	0	0	1	0	0	1	0	0	0	0
G	0	0	0	1	1	0	0	1	0	0	0	0
T	1	0	0	1	1	0	0	1	0	0	0	0
F	1	0	0	1	1	0	0	1	0	0	0	0
G	1	0	0	1	0	0	0	0	0	0	0	0
P	1	0	0	1	0	0	0	0	0	0	0	0
S	1	0	1	1	0	0	0	0	0	0	1	1
A	1	0	1	1	0	0	0	0	0	0	1	1
K	1	0	1	1	0	0	1	0	0	0	1	1
R	2	0	1	1	1	0	1	0	0	0	1	1
F	2	0	1	0	1	0	1	0	0	0	1	1
F	1	0	1	0	1	0	1	0	0	0	1	1
R	1	0	1	0	1	0	1	0	0	0	1	1
V	1	0	1	0	1	0	1	0	0	1	1	1
L	1	0	1	0	1	0	1	0	0	1	1	1
D	1	0	0	0	1	1	1	1	0	1	0	1
Q	1	0	0	0	1	1	1	1	0	1	0	1
F	1	0	0	0	1	1	0	1	0	1	0	1
D	0	0	0	0	0	1	0	1	0	1	0	1
N	0	1	0	1	0	1	0	2	0	2	0	1
I	0	1	0	1	0	1	0	2	0	2	0	1
H	0	1	0	1	0	1	0	2	0	2	0	1
D	0	2	0	1	0	1	0	2	0	1	0	1
L	0	2	0	2	0	1	0	2	0	1	0	1
V	0	2	0	2	0	0	0	1	0	1	0	0
F	0	2	0	2	1	0	0	1	0	1	0	0
V	0	2	0	2	1	0	0	1	0	1	0	0
Y	0	2	0	2	1	0	0	1	0	1	0	0
G	0	1	0	1	1	0	0	0	0	0	0	0
C	0	1	0	1	1	0	0	1	0	0	0	0
Y	0	1	0	1	1	0	1	1	0	0	1	1
R	0	0	0	1	1	0	1	1	0	0	1	1
H	0	0	0	0	1	0	1	1	0	0	1	1
W	0	0	0	0	1	0	1	1	0	0	1	1
G	0	0	0	0	0	0	1	1	0	0	1	1
H	0	0	0	0	0	0	1	1	0	0	1	1
P	0	0	0	0	0	0	1	1	0	0	1	1
Y	0	0	0	0	0	0	1	1	0	0	1	1
I	0	0	0	1	0	0	1	0	0	0	1	1
D	1	0	0	1	0	0	0	0	0	0	0	0
Y	1	1	0	1	0	0	1	1	0	0	0	0
R	1	1	0	1	0	0	1	1	0	0	0	0
K	1	1	0	1	0	0	1	1	0	0	0	0
G	1	1	0	1	0	0	1	1	1	0	0	0
L	1	1	0	1	0	0	1	1	1	0	0	0
S	1	1	0	1	0	0	1	1	1	0	0	0
K	1	1	0	2	0	0	1	1	1	0	0	0
L	1	1	0	1	0	0	1	1	1	0	0	0
Y	0	1	0	1	0	0	1	1	1	0	0	0
D	0	0	0	1	0	0	0	0	1	0	0	0
Q	0	0	0	1	0	0	0	0	1	0	0	0
V	0	0	0	1	0	0	0	0	1	0	0	0
H	0	0	0	1	0	0	0	0	0	0	0	0
I	0	0	0	1	0	0	0	1	0	0	0	0
K	0	0	0	1	0	0	0	1	0	0	0	0
K	0	0	0	0	0	0	0	1	0	0	0	0
V	0	0	0	0	0	0	0	1	0	0	0	0
I	0	0	0	0	0	0	0	1	0	0	0	0
D	0	0	0	0	0	0	0	1	0	0	0	0
K	0	0	0	0	0	0	0	1	0	0	0	0
S	0	0	0	0	0	0	0	1	0	0	0	0
Y	0	0	0	0	0	0	0	1	0	0	0	1
Q	0	0	0	0	0	0	0	0	0	0	0	1
E	0	0	0	0	0	0	0	0	0	0	0	1
C	0	0	0	1	0	0	0	0	0	0	0	1
L	0	0	0	1	0	0	0	0	0	0	0	1
A	0	0	0	1	0	0	0	0	0	0	0	2
S	0	0	0	1	0	0	0	0	0	0	0	2
D	0	0	0	1	1	0	0	0	0	0	0	2
L	0	0	0	1	1	0	0	0	0	0	0	2
A	0	0	0	1	1	0	1	0	0	0	1	1
R	0	0	0	1	1	0	1	0	0	0	1	1
R	0	0	0	2	1	0	1	0	0	0	1	1
I	0	0	0	2	1	0	1	1	0	0	1	1
L	0	0	0	2	1	0	2	1	0	0	1	1
R	0	0	0	2	1	0	2	1	0	0	1	0
W	0	0	0	2	2	0	2	1	0	0	1	0
G	0	0	0	2	1	0	2	1	0	1	1	0
F	0	0	0	2	1	0	2	1	0	1	2	0
D	0	0	0	2	1	0	1	1	0	1	1	0
K	0	0	0	2	1	0	1	1	0	1	1	0
Y	0	0	0	1	1	0	1	1	0	1	1	0
S	0	0	0	0	1	0	2	0	0	1	1	0
K	1	0	0	0	1	0	1	0	0	1	1	0
W	2	0	0	0	1	0	1	0	0	1	1	0
Y	2	0	0	1	0	0	1	0	0	2	1	0
L	2	0	0	1	0	0	1	0	0	1	1	0
D	2	0	0	1	0	0	1	0	0	1	0	0
S	2	0	0	1	0	0	1	0	0	1	0	0
R	3	0	0	1	0	0	1	1	0	1	1	0
F	3	0	0	1	0	0	1	1	0	1	1	0
L	3	0	0	1	0	0	0	1	0	1	1	0
A	2	0	0	1	0	0	1	1	0	1	1	0
R	1	0	0	1	0	0	1	1	0	1	1	0
D	1	0	0	0	0	0	1	1	0	0	1	0
H	1	0	0	0	0	0	1	1	0	0	1	0
P	1	0	0	0	0	0	1	1	0	0	1	0
L	1	0	0	0	0	0	1	1	0	0	1	0
T	0	0	1	0	1	0	1	0	0	0	0	0
P	0	0	1	0	1	0	1	0	0	0	0	0
Y	0	0	1	0	1	0	1	0	0	0	0	0
V	0	0	1	0	1	0	0	0	0	0	0	0
K	0	0	1	0	1	0	0	0	0	0	0	0
T	0	0	1	0	1	0	0	0	0	0	0	0
Q	0	0	1	0	1	0	0	0	0	0	0	0
T	0	0	1	0	1	0	0	0	0	0	0	0
W	0	0	2	0	1	0	0	0	0	0	1	0
P	0	0	1	0	0	0	0	0	0	0	1	0
P	0	0	1	0	0	0	0	0	0	0	1	0
K	0	0	1	0	0	0	0	0	0	0	1	0
H	0	0	1	0	0	0	0	0	0	0	1	0
I	0	0	1	0	1	0	0	0	0	0	1	0
V	0	0	1	0	1	0	0	0	0	0	1	0
D	0	0	1	0	1	0	0	0	0	0	1	0
L	0	0	1	0	1	0	0	0	0	0	1	0
V	0	0	0	0	1	0	0	0	0	0	0	0
G	0	0	0	0	1	0	0	0	0	0	0	0
D	0	0	0	0	1	0	0	0	0	0	0	0
T	0	0	0	0	1	0	0	0	0	0	0	0
W	0	0	0	0	1	0	0	0	0	0	0	0
H	0	0	0	0	0	0	0	0	0	0	0	1
K	0	0	0	0	0	0	0	0	0	0	0	1
L	0	0	0	0	0	0	0	0	0	0	0	1
P	0	0	0	0	0	0	0	0	0	0	0	1
I	0	0	0	0	0	0	0	0	0	0	0	1
T	0	0	0	0	0	0	0	0	0	0	0	1
Q	0	1	0	0	0	0	0	1	1	0	0	1
I	0	1	0	0	0	0	0	1	1	0	0	1
F	0	1	0	0	0	1	0	1	1	0	0	1
E	0	2	0	0	0	1	0	1	1	0	0	0
I	0	2	0	0	0	1	0	1	1	0	0	0
P	0	2	0	0	0	2	0	1	1	0	0	0
E	0	2	0	0	0	2	0	1	1	0	0	1
S	0	2	0	0	0	2	0	1	1	0	0	1
M	0	2	0	0	0	2	0	1	1	0	0	1
D	0	1	0	0	0	2	0	0	0	0	0	1
P	0	1	0	0	0	2	0	0	0	0	0	1
S	0	1	0	0	0	1	0	0	0	0	0	1
E	0	0	0	0	0	1	0	0	0	0	0	1
I	0	0	0	0	0	1	0	1	0	1	0	2
L	0	0	0	0	0	0	0	1	0	1	0	2
D	0	0	0	0	0	0	0	1	0	1	0	1
D	0	0	0	0	0	0	0	1	0	1	0	1
K	0	0	0	1	0	0	0	1	0	1	0	1
S	0	0	0	1	0	0	0	1	0	1	0	2
H	0	0	0	1	0	0	0	1	0	1	0	2
S	0	0	0	1	0	0	0	1	0	1	0	2
F	0	1	0	1	1	0	0	1	0	1	1	2
T	0	1	0	1	1	0	1	0	0	0	1	1
R	0	1	0	1	1	0	1	0	0	0	1	1
T	0	1	0	1	1	0	2	0	0	0	1	1
R	0	1	0	1	1	0	2	0	0	0	1	1
L	0	1	0	0	1	0	2	0	0	0	1	1
A	0	1	0	0	1	0	2	0	0	0	1	0
S	0	1	0	0	1	0	2	0	0	0	1	0
W	0	1	0	0	1	0	2	0	0	0	1	0
L	0	0	0	0	0	0	2	0	0	0	0	0
S	0	0	0	0	0	0	1	0	0	0	0	0
E	0	0	0	0	0	0	1	0	0	0	0	0
N	0	0	0	0	0	0	0	0	0	0	0	0
R	0	0	0	0	0	0	0	0	0	0	0	0
G	0	0	0	0	0	0	0	0	0	0	0	0
G	0	0	1	0	0	0	0	0	0	0	0	0
P	0	0	1	0	0	0	0	0	0	0	0	0
V	0	0	1	0	0	0	0	0	0	0	0	0
P	0	0	1	0	0	0	0	0	0	0	0	0
S	0	0	1	0	0	1	0	0	0	0	1	0
E	0	0	1	0	0	1	0	0	0	0	1	0
K	0	0	1	1	0	1	0	0	0	0	1	0
V	0	0	1	1	0	1	0	0	0	0	1	0
I	0	0	1	1	0	1	0	0	0	0	1	0
I	0	0	0	1	0	1	0	0	0	0	1	0
T	0	0	0	1	0	1	0	0	0	0	1	0
A	0	0	0	1	0	1	0	0	0	0	1	0
L	0	0	0	1	0	1	0	0	0	0	1	0
S	0	0	0	1	0	0	0	0	0	0	0	0
K	0	0	1	1	0	0	0	0	0	0	0	0
P	0	0	2	0	0	0	0	0	0	0	0	0
P	0	0	2	1	0	0	0	0	0	0	0	0
V	0	0	2	1	0	0	0	0	0	0	0	0
N	0	0	3	1	0	0	0	0	0	0	1	0
P	0	0	3	1	0	0	0	0	0	0	1	0
R	0	0	3	1	0	1	0	0	0	0	1	0
E	0	0	3	1	0	1	0	0	0	0	1	0
F	0	0	3	1	0	1	0	0	0	0	1	0
L	0	0	2	1	0	1	0	0	0	0	1	0
K	0	0	1	1	0	1	0	0	0	0	1	0
S	0	0	1	0	0	1	0	0	0	0	1	0
I	0	0	1	0	0	1	0	0	0	0	1	0
D	0	0	0	0	0	1	0	0	0	0	0	0
L	0	0	0	0	0	1	0	0	0	0	0	0
G	0	0	0	0	0	0	0	0	0	0	0	0
G	0	0	0	0	0	0	0	0	1	0	0	0
L	0	0	0	0	0	0	0	0	1	0	0	0
P	0	0	0	0	0	0	0	0	1	0	0	0
D	0	0	0	0	0	0	0	0	1	0	0	0
E	0	0	0	0	0	0	0	0	1	0	0	0
D	0	0	0	0	0	0	0	0	1	0	0	0
L	0	0	0	0	0	0	0	0	1	0	0	0
I	0	0	0	0	0	0	0	0	1	0	0	0
I	0	0	0	0	0	0	0	0	1	0	0	0
G	0	0	0	0	0	0	0	0	0	0	1	0
L	0	0	0	0	0	0	0	0	0	0	1	0
K	0	0	1	0	0	0	0	0	0	0	2	0
P	0	0	1	0	0	0	0	0	0	0	2	0
K	0	0	1	0	0	0	0	0	0	0	2	0
E	0	0	1	0	0	0	0	0	0	0	2	0
R	0	0	1	0	0	1	0	0	0	0	2	0
E	0	1	1	0	0	1	0	1	0	0	2	0
L	0	1	1	0	0	1	0	1	0	0	2	0
K	0	1	2	0	0	1	0	1	1	0	2	1
I	0	1	2	0	0	2	0	1	1	0	2	1
E	0	1	1	0	0	2	0	1	1	0	1	1
G	0	1	1	0	0	2	1	1	1	0	1	1
R	0	1	1	0	0	2	1	1	1	0	1	1
F	1	1	1	0	0	2	1	1	1	0	2	2
F	1	1	1	0	0	1	1	1	1	0	2	2
A	1	0	1	0	0	1	1	1	2	0	2	3
L	1	0	1	1	0	1	1	2	2	1	2	3
M	1	0	0	1	1	1	2	3	1	1	1	2
S	2	0	0	1	1	0	2	3	1	1	1	2
W	2	0	0	1	1	0	2	3	1	1	2	2
N	2	0	0	1	1	0	1	3	1	1	3	2
L	2	0	0	1	1	0	1	3	1	1	3	2
R	1	0	0	2	1	0	1	3	1	1	2	1
L	2	0	0	2	1	0	1	3	1	1	2	1
Y	3	0	0	2	1	0	1	2	0	1	2	0
F	3	0	0	1	1	0	1	1	0	0	2	0
V	3	0	0	1	0	0	0	0	0	0	2	0
I	2	1	0	1	0	0	0	0	0	1	2	0
T	2	1	0	1	0	1	0	0	0	1	1	0
E	2	1	0	1	0	1	0	0	0	1	0	1
K	2	1	0	1	0	1	0	0	0	1	0	1
L	2	1	0	0	0	1	0	1	1	1	0	2
L	2	1	0	0	1	1	0	1	1	1	0	2
A	1	1	0	0	1	1	0	1	1	1	0	2
N	1	1	0	0	1	1	0	1	1	1	0	2
Y	1	1	0	0	1	1	0	1	2	1	1	3
I	1	0	0	0	1	1	0	1	2	0	1	3
L	1	0	1	0	1	0	0	1	2	0	1	3
P	1	0	1	0	1	0	0	1	2	0	1	2
L	1	0	1	0	1	0	0	1	2	0	1	2
F	1	0	1	0	1	0	0	0	1	0	1	1
D	0	0	1	0	0	0	0	0	1	0	1	1
A	0	0	1	0	0	0	0	0	1	0	1	1
L	0	0	1	1	0	0	0	0	1	0	1	1
T	0	0	1	1	0	0	0	0	1	0	0	0
M	0	0	1	1	0	0	0	0	1	1	0	0
T	0	0	0	1	0	0	0	0	1	1	0	0
D	0	0	0	1	0	0	0	0	1	1	0	0
N	0	0	0	1	0	0	0	0	1	1	0	0
L	0	0	0	1	0	0	0	0	1	1	0	0
N	0	0	0	1	0	0	0	0	1	1	0	0
K	0	0	0	2	0	0	0	0	1	1	0	0
V	0	0	0	1	0	0	0	0	1	1	0	0
F	0	0	0	1	0	0	0	0	0	1	1	0
K	0	0	0	1	0	0	0	0	0	0	1	0
K	0	0	0	1	0	0	0	0	1	0	1	0
L	0	0	0	1	0	0	0	0	1	0	1	0
I	0	0	0	1	0	0	0	0	1	0	2	0
D	0	0	0	1	0	0	0	0	1	0	2	0
R	0	0	0	1	0	0	0	0	1	0	2	0
V	0	1	0	1	1	0	0	1	1	1	2	0
T	0	1	0	1	1	0	0	1	1	1	2	0
G	0	1	0	1	1	0	0	1	1	1	1	0
Q	0	1	0	1	1	0	0	1	1	1	1	0
G	0	1	0	1	1	0	0	1	0	1	1	0
L	0	1	0	1	1	0	0	2	0	2	1	0
L	0	1	0	1	1	0	0	2	0	2	0	0
D	1	1	0	1	1	0	0	2	0	2	1	0
Y	1	1	0	1	1	0	0	2	0	2	1	0
S	1	0	0	0	0	0	1	1	0	1	1	1
R	1	0	0	0	0	0	1	1	0	1	1	1
V	1	0	0	1	1	0	1	2	0	2	1	1
T	1	0	0	1	1	0	1	2	0	2	1	1
Y	1	0	0	1	1	0	1	2	0	2	1	1
A	1	0	0	1	1	0	1	1	0	1	1	1
F	1	0	0	1	1	0	1	1	0	1	1	1
H	0	0	0	1	1	0	1	1	0	1	0	1
L	0	0	0	1	1	0	1	1	0	1	0	1
D	0	0	0	1	1	0	0	1	0	1	0	0
Y	0	0	0	1	1	0	0	1	0	1	0	0
E	0	0	0	0	0	0	0	0	0	0	0	0
K	0	0	0	0	0	0	0	0	0	0	0	0
W	0	0	0	0	0	0	0	0	0	0	0	0
N	0	0	0	0	0	0	0	0	0	0	0	0
N	0	0	0	0	0	0	0	0	0	0	0	0
H	0	0	0	0	0	0	0	0	0	0	0	0
Q	0	0	0	0	0	0	1	0	0	0	0	0
R	0	0	0	0	0	0	1	0	0	0	0	0
L	0	0	0	0	0	0	1	0	0	0	0	0
E	0	1	0	0	0	0	1	0	0	0	0	0
S	0	1	0	0	0	0	1	0	0	1	0	1
T	0	1	0	0	0	0	1	0	0	1	0	1
E	0	1	0	0	0	0	1	0	0	1	0	1
D	0	1	0	0	0	0	1	0	0	1	0	1
V	1	1	0	0	0	0	1	1	0	1	1	1
F	1	1	0	0	0	0	0	1	0	1	1	1
S	1	2	0	0	0	0	0	1	1	1	1	1
V	1	2	0	1	0	0	0	1	1	2	1	1
L	1	1	0	1	0	0	0	1	1	2	1	1
D	1	1	0	1	0	0	0	1	1	1	1	0
Q	1	1	0	1	0	0	0	2	1	1	1	0
V	1	1	0	1	0	0	0	2	1	1	1	0
F	1	1	0	1	0	0	0	2	1	1	1	0
G	0	1	0	1	0	0	0	1	1	1	0	0
L	0	1	0	1	0	0	0	1	1	1	0	0
K	0	0	0	1	0	0	1	1	0	1	0	0
R	1	0	1	1	1	0	1	2	0	0	1	0
V	2	0	1	1	2	0	1	2	0	0	1	0
F	2	0	1	1	2	0	1	2	0	0	1	0
S	2	0	1	1	2	0	2	1	0	0	1	0
R	2	0	1	1	2	0	2	1	0	0	1	0
T	2	0	1	1	2	0	2	1	0	0	1	1
H	2	0	1	1	2	1	2	1	0	0	1	1
E	2	1	1	1	2	1	2	1	0	0	1	1
F	2	2	1	1	2	1	1	2	0	1	1	1
F	1	2	0	0	1	1	1	1	0	1	0	1
Q	0	2	0	0	0	1	1	1	0	1	0	1
K	0	2	0	1	0	1	1	1	0	1	0	1
S	0	2	0	1	0	1	0	1	0	1	0	1
W	0	2	0	1	0	1	0	1	0	1	0	1
I	1	2	0	1	0	1	0	1	0	1	0	1
Y	2	2	0	1	0	0	0	1	0	1	0	1
Y	2	1	0	1	0	0	0	1	0	2	0	1
S	2	0	0	1	0	0	0	0	0	1	0	1
D	2	0	0	1	0	0	0	0	0	1	0	1
R	2	0	0	1	0	0	0	0	0	1	0	1
S	2	0	0	0	0	0	0	0	0	1	0	1
D	2	0	0	0	0	0	0	0	0	1	0	1
L	2	0	0	0	0	0	0	0	0	1	0	1
I	1	0	0	0	0	0	0	1	0	1	0	0
G	0	0	0	0	0	0	0	1	1	1	0	0
L	1	0	0	0	0	0	0	1	1	0	0	0
W	1	0	0	0	0	1	0	1	1	0	0	0
E	1	0	0	0	0	1	0	1	1	0	0	0
D	1	0	0	0	0	1	0	1	1	0	0	0
Q	1	0	0	0	0	1	0	1	1	0	0	0
I	1	0	0	0	0	1	0	1	1	0	0	0
Y	1	0	0	0	0	1	0	1	1	0	0	0
C	1	0	0	0	0	1	0	0	1	0	0	0
L	1	0	0	0	0	1	0	0	0	0	0	0
D	0	0	0	0	1	1	0	0	0	0	0	0
M	0	0	0	0	1	0	0	0	0	0	0	0
S	0	0	0	0	1	0	0	0	0	0	0	0
N	0	0	0	0	1	0	0	0	0	0	0	0
G	0	0	0	0	1	0	0	0	0	0	0	0
P	0	0	0	0	1	0	0	0	0	0	0	0
T	0	0	0	0	1	0	0	0	0	0	0	0
C	0	0	0	0	1	0	0	0	0	0	0	0
W	0	0	0	0	1	0	0	0	0	0	0	0
N	0	0	0	0	0	0	0	0	0	0	0	0
G	0	0	0	0	0	1	0	0	0	0	0	1
Q	0	0	0	0	0	1	0	0	0	0	0	1
D	0	0	0	0	0	1	0	0	0	0	0	1
G	0	0	0	0	0	1	0	0	0	0	0	1
G	0	0	0	0	0	1	0	0	0	0	0	1
L	0	0	0	0	0	1	0	0	0	0	0	1
E	0	0	0	0	0	1	0	0	0	0	0	1
G	0	0	1	0	0	1	0	1	0	0	1	1
L	0	0	1	0	0	1	0	1	0	0	1	1
R	0	0	1	0	0	0	1	2	0	0	1	0
Q	0	0	1	0	0	0	1	2	0	0	1	0
K	0	0	1	0	0	0	1	2	0	0	1	0
G	1	0	1	0	0	0	1	2	0	0	1	0
W	1	0	1	0	0	0	1	2	0	0	1	0
S	1	0	1	0	0	0	1	2	0	0	1	0
L	1	0	1	0	0	0	1	2	0	0	1	0
V	1	0	0	0	0	0	1	1	0	0	0	0
S	1	0	0	0	0	0	1	1	0	0	0	0
L	1	0	0	0	0	0	0	0	0	0	0	0
L	1	0	0	0	0	0	0	0	0	0	0	0
M	1	0	0	0	0	0	0	0	0	0	0	0
I	0	0	0	0	0	0	0	0	0	0	0	0
D	0	0	0	0	0	0	0	0	0	0	0	0
R	0	0	0	0	0	0	0	0	0	0	0	0
E	0	0	0	0	0	0	0	0	0	0	0	0
S	0	0	0	0	0	0	0	0	0	0	0	0
Q	0	0	0	0	0	0	0	0	0	0	0	0
T	0	0	0	0	0	0	1	0	0	0	0	1
R	0	0	0	0	0	0	1	0	0	0	0	1
N	0	0	0	0	0	0	1	0	0	0	0	1
T	0	0	0	0	0	0	1	0	0	0	0	1
R	0	0	0	0	0	0	1	0	0	0	0	1
T	0	0	0	0	0	0	1	0	0	0	0	1
K	0	0	0	0	0	0	1	0	0	0	0	1
I	0	0	0	0	0	0	1	0	1	0	0	1
L	0	0	0	0	0	0	1	1	1	0	0	2
A	0	0	0	0	0	0	0	1	1	0	0	1
Q	0	0	0	0	0	0	0	1	1	0	0	1
G	0	0	0	0	0	0	0	1	1	0	0	1
D	0	0	0	0	0	0	0	1	1	0	0	1
N	0	0	0	0	0	0	0	1	1	0	0	1
Q	0	0	0	0	0	0	0	1	2	0	0	1
V	0	0	0	0	0	0	0	1	2	0	0	1
L	0	0	0	0	0	0	0	1	1	0	0	1
C	0	0	0	0	0	0	0	0	1	0	0	0
P	0	0	0	0	0	0	0	0	1	0	0	0
T	0	0	0	0	0	0	0	0	1	0	0	0
Y	0	0	0	0	0	0	0	1	1	0	0	0
M	0	0	0	0	0	0	0	1	1	0	0	0
L	0	0	0	0	0	0	0	1	1	0	0	0
S	0	0	1	0	0	0	0	1	0	0	0	0
P	0	0	1	0	0	0	0	1	0	0	0	0
G	0	0	1	1	0	0	0	2	0	1	0	0
L	0	0	1	1	0	0	0	2	0	1	0	0
S	0	0	1	1	0	1	0	2	0	1	0	1
Q	0	0	1	1	0	1	0	2	0	1	0	1
E	0	0	1	1	0	1	0	1	0	1	0	1
G	0	0	1	1	0	1	0	1	1	1	0	1
L	0	0	1	1	0	1	0	1	1	1	0	1
L	0	0	0	1	0	1	0	1	1	1	0	1
Y	0	0	0	1	0	1	0	1	1	1	0	1
E	0	0	0	0	0	1	0	0	1	0	0	1
L	0	0	0	0	0	2	0	0	1	0	0	2
E	0	0	0	0	0	1	0	0	1	0	0	1
S	0	0	1	0	0	1	0	0	1	0	0	1
I	0	1	1	1	0	1	0	1	1	1	0	1
S	0	1	1	1	0	1	1	1	0	1	0	1
R	0	1	1	1	0	1	1	1	0	1	0	1
N	0	1	1	1	0	1	1	1	0	1	0	1
A	0	1	1	1	0	1	1	1	0	1	0	1
L	0	1	1	1	0	1	1	1	0	1	0	1
S	0	1	1	1	0	0	1	1	0	1	0	0
I	0	1	1	1	0	0	1	1	0	1	0	0
Y	0	1	0	1	0	0	1	1	0	1	0	0
R	0	0	0	1	0	0	1	0	0	0	0	0
A	0	0	0	1	0	0	0	0	0	0	0	0
I	0	0	0	1	0	0	0	0	0	0	0	0
E	0	0	0	1	0	1	0	0	0	0	0	0
E	0	0	0	1	0	1	0	0	0	0	0	0
G	0	0	0	1	0	1	0	0	0	0	0	0
A	0	0	0	2	0	1	0	0	0	0	0	0
S	0	0	0	2	0	1	1	0	0	0	0	0
K	0	0	0	2	0	1	1	0	0	0	0	0
L	0	0	0	1	0	1	1	0	0	0	0	0
G	0	0	0	1	0	1	1	0	0	0	0	0
L	0	0	0	1	0	1	1	0	0	0	1	0
I	0	0	0	1	0	0	1	0	0	0	1	0
I	0	0	0	1	0	0	1	0	0	0	1	0
K	0	0	0	1	0	0	1	0	0	1	1	0
K	0	0	0	0	0	0	1	0	0	1	1	0
E	0	0	0	0	0	1	0	0	0	1	1	0
E	0	1	0	0	0	1	0	0	0	1	1	0
T	1	1	0	0	0	1	0	0	1	1	1	0
M	1	1	0	0	0	1	0	0	1	2	1	0
C	1	1	0	0	0	1	0	0	1	2	0	0
S	1	1	0	0	0	1	0	0	1	2	0	0
Y	1	1	0	0	0	1	0	0	1	2	0	0
D	1	1	0	0	0	1	0	0	1	1	0	0
F	1	1	1	0	0	1	0	1	2	1	1	1
L	1	1	1	0	1	0	0	2	2	1	1	1
I	2	0	1	0	1	0	0	2	2	1	1	1
Y	1	0	1	0	1	0	0	2	1	1	1	1
G	1	0	1	0	1	0	0	2	1	0	1	1
K	1	0	1	0	1	0	0	2	1	0	1	1
T	1	0	2	0	1	0	0	2	1	0	2	1
P	1	0	2	0	1	0	0	2	1	0	2	1
L	1	0	2	0	1	0	0	2	1	0	2	1
F	1	0	1	0	1	0	1	1	0	0	1	0
R	1	0	1	0	0	0	1	0	0	0	1	0
G	0	0	1	0	0	0	1	0	0	0	1	0
N	0	0	1	0	0	0	1	0	0	0	1	0
I	0	0	1	0	1	0	1	0	0	0	1	0
L	0	0	1	0	1	0	1	0	0	0	1	0
V	0	0	0	0	1	0	1	0	0	0	0	0
P	0	0	0	0	1	0	1	0	0	0	0	0
E	0	0	0	0	1	0	1	0	0	0	0	0
S	0	0	0	0	1	0	0	0	0	0	0	0
K	0	0	0	0	1	0	1	0	0	0	0	0
R	0	0	0	0	1	0	1	0	0	0	0	0
W	0	0	0	0	1	0	1	0	0	0	0	0
A	0	0	0	0	0	0	1	0	0	0	0	0
R	0	0	0	0	0	0	1	0	0	0	0	0
V	0	0	0	0	0	0	1	0	0	0	0	0
S	0	0	0	0	0	0	1	0	0	0	0	0
C	0	0	0	0	0	0	1	0	0	0	0	0
I	0	0	0	0	1	0	1	0	0	0	0	0
S	0	0	0	0	1	0	0	0	0	0	0	0
N	0	0	0	0	1	0	0	0	0	0	0	0
D	0	0	0	0	1	0	0	0	0	0	0	0
Q	0	1	0	0	1	0	0	0	0	0	0	0
I	0	1	0	0	1	0	0	0	0	0	0	0
V	0	1	0	0	1	0	0	0	0	0	0	0
N	0	2	0	0	1	0	0	0	1	0	0	0
L	0	2	0	0	1	0	0	0	1	0	0	0
A	0	2	0	0	0	0	0	0	1	0	0	0
N	0	2	0	0	0	0	0	0	1	0	0	0
I	0	2	0	0	0	0	0	0	2	0	0	0
M	0	2	1	0	0	0	0	1	2	0	0	1
S	0	1	1	0	0	0	0	1	2	0	0	1
T	0	1	1	0	0	0	0	1	2	1	0	1
V	0	1	1	0	0	0	0	1	2	1	0	1
S	0	0	1	0	0	0	0	1	1	1	0	1
T	0	0	1	0	0	0	0	1	1	1	0	1
N	0	0	1	0	0	0	0	1	1	1	0	1
A	0	0	1	0	0	0	0	1	1	1	0	1
L	0	0	1	0	0	0	0	1	0	1	0	1
T	0	1	1	0	0	0	0	1	0	1	0	1
V	0	1	1	0	0	0	0	1	0	1	0	1
A	0	1	1	1	0	0	0	1	0	0	0	1
Q	0	1	1	1	0	0	0	1	0	0	0	1
H	0	1	1	1	0	0	0	1	0	0	0	1
S	0	1	1	1	0	0	0	1	0	0	0	1
Q	0	1	1	1	0	0	0	1	0	0	0	1
S	0	2	1	1	0	0	0	2	0	0	0	1
L	0	2	1	1	0	0	0	2	0	0	0	1
I	0	1	0	1	0	0	0	1	0	0	0	0
K	0	1	1	1	0	0	0	1	0	0	0	0
P	0	1	1	0	0	0	0	1	0	0	0	0
M	0	1	1	0	0	0	0	1	0	0	0	0
R	0	1	1	0	0	0	0	1	0	0	0	0
D	0	1	1	0	0	0	0	1	0	0	0	0
F	0	1	1	0	0	0	0	1	1	0	1	0
L	1	0	1	0	1	0	0	1	1	0	2	0
L	1	0	1	0	1	0	0	1	1	0	2	0
M	1	1	1	1	2	0	0	2	1	1	2	0
S	1	1	0	1	2	0	0	3	2	1	2	0
V	2	1	0	1	2	1	0	4	3	1	2	1
Q	3	1	0	1	3	1	0	5	3	1	2	1
A	3	1	0	1	3	1	0	5	3	1	2	1
V	3	1	0	1	3	1	0	5	3	1	2	1
F	3	1	0	1	3	1	0	5	2	1	2	2
H	3	1	0	1	2	1	0	4	2	1	1	3
Y	3	1	0	2	2	1	0	4	2	1	1	3
L	3	0	0	1	1	1	0	3	2	0	1	3
L	3	0	0	1	1	1	0	2	1	0	1	3
F	2	0	0	1	1	0	0	1	0	0	1	2
S	1	0	1	1	0	0	0	0	0	0	1	2
P	1	0	1	2	0	0	0	0	0	0	1	2
I	1	0	1	2	0	0	0	0	1	0	2	2
L	1	0	1	2	0	0	0	0	1	0	1	2
K	0	0	1	2	0	0	0	0	1	0	1	1
G	0	0	1	1	0	0	1	0	1	0	1	1
R	0	0	1	1	0	0	1	0	1	0	1	1
V	0	0	1	1	0	0	1	0	1	0	1	1
Y	0	0	1	1	0	0	1	0	1	0	1	1
K	0	0	0	1	0	0	1	0	1	0	1	1
I	0	0	0	0	1	0	1	1	1	0	1	1
L	0	0	0	0	1	0	1	1	0	0	0	1
S	0	0	0	0	1	0	1	1	0	0	0	1
A	0	0	0	0	1	1	1	1	0	0	0	1
E	0	0	0	0	1	1	0	1	0	0	0	1
G	0	0	0	0	1	1	0	1	0	0	0	1
E	0	0	0	1	1	1	0	1	0	0	0	1
S	1	0	0	1	1	1	0	1	0	0	0	1
F	1	0	0	1	1	1	0	1	1	0	1	1
L	1	0	0	2	0	1	0	1	1	1	1	1
L	1	0	1	2	1	1	0	1	2	1	2	1
A	1	0	1	2	1	1	0	1	2	1	2	0
M	1	0	1	2	1	0	0	1	2	1	2	0
S	1	0	1	2	1	0	0	1	2	1	2	0
R	1	0	1	2	2	0	0	2	3	1	2	0
I	1	0	1	1	2	0	0	2	3	1	2	0
I	0	0	1	1	2	0	0	2	3	1	2	0
Y	0	0	1	1	2	0	0	2	3	2	1	0
L	0	0	1	0	2	0	0	1	3	1	1	0
D	0	0	0	0	1	0	0	1	2	1	0	0
P	0	0	0	0	1	0	0	1	2	1	0	0
S	0	0	0	0	1	0	0	1	2	1	0	0
L	0	0	0	0	1	0	0	1	2	1	0	0
G	0	0	0	0	0	0	0	0	1	1	0	0
G	0	0	0	1	0	0	0	0	1	1	0	0
V	0	0	0	1	1	0	0	0	1	1	0	0
S	0	0	0	1	1	0	0	0	0	0	0	0
G	0	0	0	1	1	0	0	0	0	0	0	0
M	0	0	0	2	1	0	0	0	0	0	0	0
S	0	0	0	2	1	0	0	0	0	0	0	0
L	0	0	0	2	1	0	0	0	0	0	1	0
G	0	0	0	2	1	0	1	0	0	0	1	0
R	0	0	0	2	1	0	1	0	0	0	1	0
F	0	0	0	1	1	0	1	0	0	0	1	0
H	0	0	0	1	0	0	1	0	0	0	1	0
I	0	0	0	1	0	0	1	0	0	0	1	0
R	0	0	0	1	0	0	1	0	0	0	1	0
Q	0	0	0	0	0	0	1	0	0	0	1	0
F	0	0	0	0	1	0	1	0	0	1	1	1
S	0	0	0	0	1	0	1	0	0	1	0	1
D	0	0	1	0	1	0	0	0	0	1	0	1
P	0	0	1	0	1	0	0	0	0	1	0	1
V	0	0	1	0	1	0	0	0	0	1	0	1
S	0	0	1	0	1	0	0	0	0	1	0	1
E	0	0	1	0	1	0	0	0	0	1	0	1
G	0	0	1	0	2	0	0	0	0	1	0	1
L	0	0	1	0	2	0	0	0	0	1	0	1
S	0	0	1	0	1	0	0	0	0	0	0	0
F	0	0	1	0	1	0	0	0	0	0	0	0
W	0	0	0	0	1	0	1	0	0	0	0	0
R	0	0	0	0	1	0	1	0	0	0	0	0
E	0	0	0	0	1	0	1	0	0	0	0	0
I	1	0	0	0	2	0	1	0	0	0	0	0
W	1	0	0	0	2	0	1	0	0	0	0	0
L	1	0	0	0	1	0	1	0	0	0	0	0
G	1	0	0	0	1	0	1	0	0	0	0	0
S	1	0	0	0	1	0	1	0	0	0	0	1
H	1	0	0	0	1	1	1	0	0	0	0	1
E	1	0	0	0	1	1	0	0	0	0	0	1
S	1	0	0	0	1	1	0	0	0	0	0	1
W	1	0	0	0	1	1	0	0	0	0	0	1
I	0	0	0	0	0	1	0	0	0	0	0	1
H	0	0	0	0	0	1	0	0	0	0	0	1
A	0	0	0	0	0	1	0	0	0	0	0	1
L	0	0	0	0	0	1	0	0	0	0	0	1
C	0	0	0	0	0	1	0	0	0	0	0	1
Q	0	0	0	0	0	0	0	0	0	0	0	1
E	0	0	0	0	0	0	0	0	0	0	0	1
A	0	0	0	0	0	0	0	0	0	0	0	1
G	0	0	0	0	0	0	0	0	0	0	0	1
N	0	0	1	0	0	0	0	0	0	0	0	2
P	0	0	1	0	0	0	0	0	0	0	0	2
D	0	0	1	0	0	0	0	0	0	0	0	2
L	0	0	1	0	0	0	0	0	0	0	0	2
G	0	0	1	0	0	0	0	0	0	0	0	1
E	0	0	1	0	0	0	1	0	0	0	0	1
R	0	0	1	0	1	0	1	0	1	0	0	1
T	0	0	1	0	1	0	1	0	1	0	0	1
L	0	0	1	0	1	0	1	0	1	0	0	1
E	0	0	0	0	1	0	1	0	1	0	0	0
S	0	0	0	0	1	0	1	0	1	0	0	0
F	0	0	0	0	1	0	1	0	1	0	0	0
T	0	0	0	0	1	0	1	0	1	0	0	0
R	0	0	0	0	1	0	1	1	2	0	0	0
L	0	0	0	0	1	0	0	1	2	0	0	0
L	0	0	0	0	0	1	0	1	1	0	0	0
E	0	0	0	0	0	1	0	1	1	0	0	0
D	0	0	0	0	0	1	0	1	1	0	0	0
P	0	0	0	0	0	1	0	1	1	0	0	0
T	0	0	0	0	0	1	0	1	1	0	0	0
T	0	0	0	0	0	1	0	1	1	0	0	0
L	0	0	0	0	0	1	0	1	1	0	0	0
N	0	0	0	0	0	1	0	0	0	0	0	0
I	0	0	0	0	0	1	0	0	0	0	0	0
K	0	0	0	0	0	0	0	0	0	0	0	0
G	0	0	0	0	0	0	0	0	0	0	0	0
G	0	0	0	1	0	0	0	0	0	0	0	0
A	0	0	0	1	0	0	0	0	0	0	0	0
S	0	0	0	1	0	0	0	0	0	0	0	0
P	0	0	0	1	0	0	0	0	0	0	0	0
T	0	0	0	1	0	0	0	0	0	0	0	0
I	0	0	0	2	0	0	0	0	0	0	0	0
L	0	0	0	2	0	0	0	0	0	0	0	0
L	0	0	0	2	0	0	0	0	0	0	0	1
K	0	0	0	2	0	0	0	0	0	0	0	1
D	0	0	0	1	0	0	0	0	0	0	0	1
A	0	0	0	1	0	0	0	0	0	0	0	1
I	0	0	0	1	0	0	0	0	0	0	0	1
R	0	0	0	1	0	0	0	0	0	0	0	1
K	0	0	0	1	0	0	0	0	0	0	0	1
A	0	0	0	0	0	0	0	0	1	0	0	1
L	0	0	0	0	0	0	0	0	1	0	0	1
Y	0	0	0	0	0	0	0	0	1	0	0	0
D	0	0	0	0	0	0	0	0	1	0	0	0
E	0	0	0	0	0	0	0	0	1	0	0	0
V	0	0	0	0	0	0	0	0	1	0	0	0
D	0	0	0	0	0	0	0	0	1	0	0	0
K	0	0	0	0	0	0	0	0	1	0	0	0
V	0	0	0	0	0	0	0	0	1	0	0	0
E	0	0	0	0	0	0	0	0	0	0	0	0
N	0	0	0	0	0	0	0	0	0	0	0	0
S	0	0	0	0	0	1	0	0	0	0	0	1
E	0	0	0	0	0	1	0	0	0	0	0	1
F	0	0	0	0	0	1	1	0	0	0	0	1
R	0	0	0	0	0	1	1	0	0	0	0	1
E	0	0	0	0	0	1	1	0	0	0	0	1
A	0	0	0	0	0	1	1	0	0	0	0	1
I	0	0	0	0	0	1	1	0	0	0	0	1
L	0	0	0	0	0	1	1	0	0	0	0	1
L	0	0	0	0	0	1	1	0	0	0	0	1
S	0	0	0	0	0	0	1	0	0	0	0	0
K	0	0	0	0	1	0	1	0	0	0	0	1
T	1	0	0	0	1	0	0	0	0	0	0	2
H	1	0	0	0	1	0	1	0	0	1	0	3
R	1	0	0	1	1	0	1	0	0	1	0	3
D	1	0	0	1	1	0	1	0	0	1	0	3
N	1	0	0	1	1	0	1	0	0	1	0	3
F	1	0	0	1	1	0	1	0	0	1	0	3
I	1	0	0	1	1	0	1	0	0	1	0	3
L	2	0	0	1	1	0	1	0	0	1	0	3
F	2	0	0	1	0	0	1	1	0	1	1	2
L	1	0	0	1	0	0	1	1	0	1	1	1
K	1	0	0	2	0	0	0	1	0	0	1	0
S	1	0	0	1	0	0	0	1	0	0	1	0
V	1	0	0	1	0	1	0	1	0	0	1	0
E	1	0	0	1	0	1	0	1	0	0	1	0
P	1	0	0	1	0	1	0	1	0	0	1	0
L	2	0	0	1	0	1	0	1	0	0	1	0
F	1	0	1	1	0	1	0	1	0	0	2	0
P	1	0	1	1	0	1	0	0	0	0	1	0
R	1	0	1	1	0	1	0	0	0	0	1	0
F	1	0	1	0	0	1	0	0	1	0	1	0
L	1	0	1	0	0	1	0	1	1	1	1	0
S	1	0	1	0	0	1	0	1	1	1	1	0
E	1	0	1	0	0	1	0	1	1	1	1	0
L	2	0	1	0	0	1	0	1	1	1	1	0
F	1	0	1	0	0	1	0	1	1	1	1	0
S	1	0	0	0	0	1	0	1	1	1	0	0
S	1	0	0	0	0	1	0	1	1	1	0	0
S	2	0	0	0	0	1	0	1	1	1	0	0
F	2	0	0	0	0	1	0	1	0	1	0	0
L	2	0	0	0	0	1	0	0	0	0	0	0
G	2	1	0	0	0	0	0	0	1	0	0	0
I	2	1	1	0	0	0	0	0	1	0	0	0
P	1	1	1	0	0	0	0	0	1	0	0	0
E	1	1	1	0	0	0	0	0	1	0	0	0
S	1	1	1	0	0	0	0	0	1	0	0	0
I	1	1	1	0	0	0	0	0	1	0	0	0
I	0	1	1	0	0	0	0	0	1	0	0	0
G	0	1	1	0	0	0	0	0	1	0	0	0
L	0	1	1	0	0	0	0	0	1	0	0	0
I	0	0	1	1	0	0	0	0	0	0	0	0
Q	0	0	0	1	0	0	0	0	0	0	0	0
N	0	0	0	1	0	0	0	0	0	0	1	0
S	0	0	0	1	0	0	1	0	0	0	1	0
R	0	0	0	2	0	0	1	0	0	0	1	0
T	0	0	0	2	0	0	1	0	0	0	1	0
I	0	0	1	2	0	0	2	0	0	0	2	0
R	0	0	1	2	0	0	3	0	0	0	2	0
R	0	0	1	3	0	0	4	1	0	0	2	0
Q	0	0	1	2	0	0	4	1	0	0	2	0
F	0	0	1	2	0	0	5	1	0	0	3	1
R	0	0	1	2	0	0	5	1	0	0	2	1
K	0	0	1	2	0	0	4	1	0	0	2	1
S	0	0	1	1	0	0	4	1	0	0	2	1
L	0	0	1	1	1	0	4	2	0	0	2	1
S	0	0	0	1	1	0	4	2	0	0	1	1
R	0	0	0	1	1	0	3	2	0	0	1	1
T	0	0	0	0	1	0	2	1	0	0	1	1
L	0	0	0	0	1	0	2	1	0	0	1	1
E	0	0	0	0	1	1	1	1	0	0	0	0
E	0	0	0	0	1	1	1	1	0	0	0	0
S	0	0	0	0	1	1	1	1	0	0	0	0
F	1	0	0	0	1	1	1	1	0	0	0	0
Y	1	0	0	0	0	1	1	0	0	0	0	0
N	1	0	0	0	0	1	0	0	0	0	0	0
S	1	0	0	0	0	2	0	0	0	0	0	0
E	1	0	0	0	0	2	0	0	0	0	0	0
I	1	0	0	0	0	2	0	0	0	0	0	0
H	1	0	0	0	0	1	0	0	0	0	0	0
G	1	0	0	0	0	1	0	0	0	0	0	0
I	1	0	0	0	0	1	0	0	0	0	0	0
N	0	0	0	0	0	1	1	0	0	0	0	0
R	0	0	0	0	0	1	1	0	0	0	0	0
I	0	0	0	0	0	1	1	0	0	0	0	0
T	0	0	0	0	0	0	1	0	0	0	0	0
Q	0	0	0	0	0	0	1	0	0	0	0	0
T	0	0	1	0	0	0	1	0	0	0	0	0
P	0	0	1	0	0	0	1	0	0	0	0	0
Q	0	0	1	0	0	0	2	0	0	0	0	0
R	0	0	1	0	0	0	2	0	0	0	0	0
V	0	0	1	0	0	0	1	0	0	0	0	0
G	0	0	1	0	0	0	1	0	0	0	0	0
R	0	0	1	1	0	0	1	0	0	0	0	0
V	0	0	1	1	0	0	1	0	0	0	0	0
W	0	0	1	1	0	0	1	0	0	0	0	0
P	0	0	0	1	0	0	1	0	0	0	0	0
C	0	0	0	1	0	0	1	0	0	0	0	0
S	0	0	0	1	0	0	0	0	0	1	0	0
S	0	0	0	1	0	0	0	0	0	1	0	0
E	0	0	0	1	0	0	0	0	0	1	0	0
R	0	0	0	1	0	0	0	0	0	1	0	0
A	0	0	0	0	0	0	0	0	0	1	0	0
D	0	0	0	0	0	0	0	0	0	1	0	0
L	0	0	0	0	0	0	0	0	0	1	0	0
L	0	0	0	0	0	0	0	0	0	1	0	0
R	0	0	0	0	0	0	0	0	0	1	0	0
E	0	0	0	0	0	0	0	0	0	0	1	0
I	0	0	0	0	0	0	0	0	0	0	1	0
S	0	0	0	0	0	0	0	0	0	0	1	0
W	0	0	0	0	0	0	0	0	0	0	1	0
G	0	0	0	0	0	0	1	0	0	0	1	0
R	0	0	0	0	0	0	1	0	0	0	1	0
K	0	0	0	0	0	0	1	1	0	0	1	0
V	0	0	0	0	0	0	1	1	0	0	1	0
V	0	0	0	0	0	0	1	1	0	0	1	0
G	0	0	0	0	0	0	1	1	0	0	0	0
T	0	1	0	0	1	0	1	1	0	0	0	0
T	0	1	0	0	1	0	1	1	0	0	0	0
V	0	1	0	0	1	0	1	1	0	0	0	0
P	0	1	0	0	1	0	0	1	0	0	0	1
H	0	1	1	0	1	0	0	1	0	0	0	1
P	0	1	1	0	1	0	0	0	0	0	0	1
S	0	1	1	0	1	0	0	0	0	0	0	1
E	0	1	1	0	1	0	0	0	0	0	0	1
M	0	1	1	0	1	0	0	0	0	0	0	1
L	0	0	1	0	0	1	0	0	0	0	0	1
E	0	0	1	0	0	1	0	0	0	0	0	1
L	0	0	1	0	0	1	0	0	0	0	0	1
F	0	0	1	0	0	1	0	0	0	0	0	0
P	0	0	0	0	0	1	0	0	0	0	0	0
K	0	0	0	0	0	1	0	0	0	0	0	0
S	0	0	0	0	0	1	0	0	0	0	0	0
S	0	0	0	0	0	1	0	0	0	0	0	0
I	0	0	0	0	0	1	0	0	0	0	0	0
S	0	0	0	0	0	0	0	0	0	0	0	0
C	0	0	0	0	0	0	0	0	0	0	0	0
T	0	0	0	0	0	0	0	0	0	0	0	0
C	0	0	0	0	0	0	0	0	0	0	0	0
G	0	0	0	0	0	0	0	0	0	0	0	0
A	0	0	0	0	0	0	0	0	0	0	0	0
T	0	0	0	0	0	0	0	0	0	0	0	0
G	0	0	0	0	0	0	0	0	0	0	0	0
G	0	0	0	0	0	0	0	0	0	0	0	0
G	0	0	0	0	0	0	0	0	0	0	0	0
N	0	0	1	0	0	0	0	0	0	0	1	0
P	0	0	1	0	0	0	0	0	0	0	1	0
R	0	0	1	0	0	0	0	0	0	0	1	0
V	1	0	1	0	1	0	0	1	0	0	1	0
S	1	0	1	0	1	0	0	1	0	0	1	0
V	1	0	1	0	1	0	0	1	0	0	1	0
S	1	0	1	0	1	0	0	1	0	0	1	0
V	2	0	1	0	1	0	0	2	0	0	1	0
L	2	0	2	0	1	0	0	2	0	0	1	0
P	2	0	1	0	1	0	0	2	0	0	0	0
S	2	0	1	0	1	0	0	2	0	0	0	0
F	2	0	1	0	1	0	0	2	0	0	0	0
D	1	0	1	0	0	0	0	1	0	0	0	0
Q	1	0	1	0	0	0	0	2	0	0	0	0
S	1	0	1	1	0	0	0	2	0	0	0	0
F	1	0	1	1	0	0	0	2	0	0	0	0
F	0	1	1	1	0	0	0	2	0	0	0	0
S	0	1	0	1	0	0	1	2	0	0	0	0
R	0	1	0	1	0	0	1	2	0	0	0	0
G	0	1	0	1	0	0	1	2	0	0	0	0
P	0	1	0	1	0	0	1	2	0	0	0	0
L	0	1	0	1	0	0	1	2	0	0	0	0
K	0	1	0	1	0	0	1	1	0	0	0	0
G	1	1	0	0	0	0	1	1	0	0	0	0
Y	1	1	0	0	0	0	1	1	0	0	0	0
L	1	0	0	0	0	0	1	0	0	0	0	0
G	1	0	0	0	0	0	0	0	0	0	0	0
S	1	0	0	0	1	0	0	0	0	0	0	0
S	2	1	0	0	2	0	0	1	0	1	0	0
T	2	1	0	1	2	0	0	1	0	1	0	0
S	2	1	0	1	2	0	0	1	1	1	0	0
M	2	1	0	1	3	0	0	1	1	1	0	0
S	1	1	0	1	3	0	0	1	1	1	0	0
T	1	1	0	2	3	0	0	1	1	1	0	0
Q	1	1	0	2	3	0	0	1	2	1	0	0
L	1	1	0	2	3	0	0	1	2	1	0	0
F	1	1	0	2	2	0	0	1	2	1	0	0
H	0	0	0	2	1	0	0	0	3	0	0	0
A	0	0	0	1	1	0	0	0	3	0	0	0
W	0	0	0	1	1	1	0	0	2	0	0	0
E	0	0	0	1	0	1	0	0	2	0	0	0
K	0	0	0	2	0	1	0	0	2	0	0	0
V	0	0	0	2	0	1	0	0	2	0	0	0
T	0	0	0	2	0	1	0	0	1	0	0	0
N	0	0	1	2	0	1	0	0	1	0	1	0
V	0	0	1	2	0	1	0	0	1	0	1	0
H	0	0	2	2	0	1	0	1	0	0	2	1
V	0	0	2	3	0	1	0	1	0	0	2	1
V	0	0	2	3	0	0	0	1	0	0	2	1
K	0	0	2	3	0	0	0	1	0	0	2	1
R	0	0	2	2	0	0	0	1	0	0	2	1
A	0	0	2	1	0	0	0	1	0	0	2	1
L	0	0	2	1	1	0	0	1	0	0	2	1
S	0	1	1	1	1	0	0	2	0	0	1	1
L	0	1	1	1	1	0	0	2	0	0	1	1
K	0	1	0	1	1	0	0	1	0	0	0	0
E	0	1	0	0	1	0	0	1	0	0	0	0
S	0	1	0	0	1	0	0	1	0	0	0	0
I	0	1	0	0	1	0	0	1	0	0	0	0
N	0	1	0	0	1	0	0	1	0	0	0	0
W	1	1	0	0	1	0	0	1	0	0	1	0
F	1	1	0	0	0	0	0	1	0	0	1	0
I	1	0	0	0	0	0	0	0	0	0	1	0
N	1	0	0	0	0	0	0	0	0	0	1	0
R	1	0	0	0	0	0	0	0	0	0	1	0
N	1	0	0	0	0	0	0	0	0	0	1	0
S	1	0	0	0	0	0	0	0	0	0	1	0
N	1	0	0	0	0	0	0	0	0	0	1	0
L	1	0	0	0	0	0	0	0	0	0	1	0
A	0	0	0	0	0	0	0	1	0	0	0	0
Q	0	0	0	0	0	0	0	1	0	0	0	0
T	0	1	0	0	0	0	0	2	1	0	0	1
L	0	1	0	0	0	0	0	2	1	0	0	1
I	0	1	0	0	0	0	0	2	1	0	0	1
G	0	1	0	0	0	0	0	2	1	0	0	1
N	0	1	0	0	0	0	0	2	1	0	0	1
I	0	1	0	0	1	0	0	3	1	0	0	1
M	0	1	0	0	1	0	0	3	1	0	0	1
S	0	1	0	0	1	0	0	3	2	0	0	1
L	0	1	0	0	1	0	0	3	2	0	0	1
T	0	0	0	0	1	0	0	2	1	0	0	0
G	0	0	0	0	1	0	0	2	1	0	0	0
P	0	0	0	0	1	0	0	2	1	0	0	0
D	0	0	0	0	1	0	0	2	1	0	0	0
F	0	0	1	0	1	0	0	2	1	0	0	0
P	0	0	1	0	0	0	0	1	1	0	0	0
L	0	0	1	0	0	0	0	1	1	0	0	0
E	0	0	1	0	0	0	0	0	0	0	0	0
E	0	0	1	0	0	0	0	0	0	0	0	0
A	0	0	2	0	0	0	0	0	0	0	0	0
P	0	0	2	0	0	0	0	0	0	0	0	0
V	1	0	2	0	0	0	0	1	0	0	1	0
F	1	0	2	0	0	0	0	1	0	0	1	0
K	1	0	1	0	0	0	1	1	0	0	1	0
R	2	0	1	0	1	0	1	1	0	1	1	0
T	2	0	1	0	1	0	1	1	0	1	1	0
G	2	0	1	0	1	0	1	1	0	1	1	0
S	2	0	1	0	1	0	1	1	0	1	1	0
A	2	0	0	1	1	0	1	1	0	1	1	0
L	2	0	0	1	1	0	1	1	0	1	1	0
H	1	0	0	1	1	0	2	0	0	1	0	0
R	1	0	0	1	1	0	2	0	0	1	0	0
F	1	0	0	1	1	0	1	0	0	1	0	0
K	0	0	0	1	0	0	1	0	0	0	0	0
S	0	0	0	1	0	0	1	1	0	0	0	0
A	0	0	0	1	0	0	1	1	0	0	0	0
R	0	0	0	1	0	0	1	1	0	0	0	0
Y	0	0	0	0	0	0	1	1	0	1	0	1
S	0	0	0	0	0	1	1	1	0	1	0	1
E	0	0	0	0	0	1	0	1	0	1	0	1
G	0	0	0	0	0	1	0	1	0	1	0	1
G	1	0	0	0	0	1	0	1	0	1	0	1
Y	1	0	0	0	1	1	0	1	0	2	0	2
S	1	0	0	0	1	1	0	0	0	2	0	2
S	1	0	0	0	1	1	0	0	0	2	0	2
V	1	0	0	0	1	1	0	0	0	2	0	2
C	1	0	0	0	1	1	0	0	0	1	0	1
P	1	0	0	0	1	0	0	0	0	1	0	1
N	1	0	0	0	1	0	0	0	0	1	0	1
L	1	0	0	0	1	0	0	0	1	1	0	1
L	0	0	0	0	1	0	0	0	1	1	0	1
S	0	0	0	0	0	0	0	0	1	0	0	0
H	0	0	0	0	0	0	0	0	1	0	0	0
I	0	0	0	0	0	0	0	0	1	0	0	0
S	0	0	0	0	0	0	0	0	1	0	0	0
V	0	0	0	0	0	0	0	0	1	0	0	0
S	0	0	0	0	0	0	0	0	1	1	0	0
T	0	0	0	0	0	0	0	0	1	1	0	0
D	0	0	0	0	0	0	0	0	0	1	0	0
T	0	0	0	0	0	0	0	0	0	1	0	0
M	0	0	0	0	0	0	0	0	0	2	0	0
S	0	0	0	0	0	0	0	0	0	2	0	0
D	0	1	0	0	0	0	0	0	0	2	0	0
L	0	1	0	0	0	0	0	0	0	2	0	0
T	0	1	0	0	0	0	1	1	0	2	0	0
Q	0	1	0	0	0	0	1	1	0	1	0	0
N	0	1	0	0	0	0	1	1	0	1	0	0
G	0	1	0	0	0	0	1	1	0	1	0	0
K	0	1	0	0	0	0	1	1	0	1	0	0
N	1	1	0	0	0	0	1	1	0	0	0	1
Y	1	1	0	0	0	0	1	1	0	0	0	1
D	2	0	0	0	0	0	1	1	0	0	0	1
F	2	1	0	1	1	0	1	2	0	1	0	1
M	2	1	0	1	1	0	0	1	0	1	0	1
F	2	1	0	1	1	0	0	1	0	1	0	1
Q	2	1	0	1	1	0	0	1	0	1	0	1
P	2	1	0	1	1	0	0	1	0	1	0	1
L	2	1	0	1	1	0	0	1	1	1	0	1
M	1	1	0	1	1	0	0	1	2	1	0	0
L	1	1	0	1	1	0	0	1	2	1	0	0
Y	0	1	1	1	1	0	0	2	3	2	1	1
A	0	0	1	0	0	0	0	1	4	1	1	1
Q	0	0	1	0	0	0	0	1	4	1	1	1
T	0	0	1	0	0	0	0	1	4	1	1	1
W	0	0	1	0	0	0	0	1	4	1	1	1
T	0	0	1	0	0	0	0	1	4	1	1	1
S	0	0	1	0	0	0	0	1	3	1	1	1
E	0	1	1	0	0	0	0	1	2	1	1	1
L	0	1	1	0	0	0	0	1	2	1	1	1
V	0	1	0	0	0	0	0	0	1	0	0	0
Q	0	1	0	0	0	0	0	0	0	0	0	0
R	0	1	0	0	0	0	0	0	0	0	0	0
D	0	2	0	0	0	0	0	0	0	0	1	0
T	0	2	0	0	0	0	0	0	0	0	1	0
R	0	2	0	0	1	0	0	1	0	0	1	0
L	0	2	0	0	1	0	0	1	0	0	1	0
R	0	1	0	0	1	1	0	1	0	0	1	0
D	0	1	0	0	1	1	0	1	0	0	1	0
S	0	2	0	0	2	1	0	1	1	1	1	1
T	0	2	0	0	2	1	0	1	1	1	1	1
F	0	2	0	0	2	1	1	1	1	1	1	1
H	0	1	0	0	2	1	1	1	1	1	0	1
W	0	1	0	0	2	1	1	1	1	1	0	1
H	0	1	0	0	1	1	1	0	1	1	0	1
L	0	1	0	0	1	1	1	0	1	1	0	1
R	0	1	0	0	1	0	1	0	2	1	0	1
L	0	1	0	0	1	0	1	0	2	1	0	1
N	0	0	0	0	0	0	1	0	1	0	0	0
R	0	0	0	0	0	0	1	0	1	0	0	0
C	0	0	0	0	0	0	0	0	1	0	0	0
V	0	0	0	0	0	0	0	0	1	0	0	1
R	0	0	0	0	0	0	0	0	1	0	0	1
P	0	0	0	0	0	0	0	0	1	0	0	1
I	0	0	0	0	0	0	0	0	1	0	0	1
D	0	0	0	0	0	0	0	0	0	0	0	1
D	0	0	0	0	0	0	0	0	0	0	0	1
I	1	0	0	0	1	0	0	1	0	0	0	1
T	1	0	0	0	1	0	0	1	0	0	0	1
L	1	0	0	0	1	1	0	1	0	0	0	1
E	1	0	0	0	1	1	0	1	0	0	0	0
T	1	0	0	0	1	1	0	1	0	0	0	0
S	1	0	0	0	1	1	0	1	0	0	0	0
Q	1	0	0	0	1	1	0	1	0	0	0	0
I	1	0	0	0	1	1	0	1	0	0	0	0
F	1	0	0	0	1	1	0	1	0	0	0	0
E	1	0	0	0	0	1	0	0	0	0	0	0
F	1	0	0	0	0	1	0	0	0	0	0	0
P	1	0	0	0	0	0	0	0	0	0	0	0
D	1	1	0	0	0	0	0	0	0	0	0	0
V	1	1	0	0	0	0	0	0	0	0	1	0
S	1	1	0	0	0	0	0	0	0	0	1	0
K	1	1	0	0	0	0	1	0	0	0	1	0
R	1	1	0	0	0	0	1	0	0	0	1	0
I	1	1	0	0	0	0	1	0	0	0	1	0
S	0	1	0	0	0	0	1	0	0	0	1	0
R	0	1	0	0	0	0	1	0	0	0	1	0
M	0	1	0	0	1	0	1	1	0	0	1	0
V	0	0	0	0	1	0	1	1	0	0	1	0
S	0	0	0	0	1	0	1	1	0	0	0	0
G	0	0	0	0	1	0	1	1	0	0	0	0
A	0	0	0	0	1	0	0	1	0	0	0	0
V	0	0	0	0	1	0	0	1	0	0	0	0
P	0	0	0	0	1	0	0	1	0	0	0	0
Q	0	0	0	0	1	0	0	1	0	0	0	0
F	0	0	0	0	1	0	0	2	0	0	0	0
Q	0	0	0	0	0	0	0	1	0	0	0	0
K	0	0	0	0	0	0	0	1	0	0	0	0
L	0	0	0	0	0	0	0	1	0	0	0	0
P	0	0	0	0	0	0	0	1	0	0	0	0
D	0	0	0	0	0	0	0	1	0	0	1	0
I	0	0	0	0	0	0	0	1	0	0	1	0
R	0	0	0	0	0	0	0	1	0	0	1	0
L	0	0	0	0	0	0	1	1	0	0	1	1
R	0	0	0	0	0	0	1	0	0	0	1	1
P	0	0	0	0	0	0	1	0	0	0	1	1
G	0	0	0	0	0	0	1	0	0	0	1	1
D	0	0	0	0	0	0	1	0	0	0	1	1
F	0	0	0	0	0	0	1	0	0	0	1	1
E	0	0	0	0	0	0	1	0	0	0	0	1
S	0	0	0	0	0	0	1	0	0	0	0	1
L	0	0	0	0	0	0	1	0	0	0	0	1
S	0	0	0	0	0	0	0	0	0	0	0	0
G	0	0	0	0	0	0	0	0	0	0	0	0
R	0	0	0	0	0	0	0	0	0	0	0	0
E	0	0	0	0	0	0	0	0	0	0	0	0
K	0	0	0	0	0	0	0	0	0	0	0	0
S	0	0	0	0	0	0	0	0	0	0	0	0
R	0	0	0	0	0	0	1	0	0	0	0	1
H	0	0	0	0	0	0	1	0	0	0	0	1
I	0	0	0	0	1	0	1	1	0	1	0	1
G	0	0	0	0	1	0	1	1	0	1	0	1
S	0	0	0	0	1	0	1	1	0	1	0	1
A	0	0	0	0	1	1	1	1	0	1	0	2
Q	0	0	0	0	1	1	1	1	0	1	0	2
G	0	0	0	0	1	1	1	1	1	1	0	2
L	0	0	0	0	1	1	1	1	2	1	1	2
L	0	0	0	0	1	1	0	1	2	1	1	1
Y	0	0	0	0	1	1	0	1	2	1	1	1
S	0	0	0	0	0	1	0	0	2	0	1	1
I	0	0	0	0	0	1	0	0	2	0	1	1
L	0	1	0	0	0	1	0	1	2	1	1	1
V	0	1	0	0	0	0	0	1	2	1	1	0
A	0	1	0	0	0	0	0	1	2	1	1	0
I	0	1	0	0	0	0	0	1	1	1	1	0
H	0	1	0	0	0	0	0	1	0	1	0	0
D	0	1	0	0	0	0	0	1	0	1	0	0
S	0	1	0	0	0	0	0	2	0	1	0	0
G	0	1	0	0	0	0	0	2	0	1	0	0
Y	0	1	0	0	0	0	0	2	1	1	0	1
N	0	0	0	0	0	0	0	1	1	0	0	1
D	0	0	0	0	0	0	0	1	1	0	0	1
G	0	1	0	0	0	0	0	2	1	1	0	1
T	0	1	0	0	0	0	0	2	1	1	0	1
I	0	1	0	0	0	0	0	2	1	1	0	1
F	0	1	1	0	0	0	0	2	1	1	0	1
P	0	1	1	0	0	0	0	1	1	1	0	1
V	0	1	1	0	0	0	0	1	1	1	0	1
N	0	1	1	1	0	0	0	1	0	1	0	0
I	0	1	1	1	0	0	0	1	0	1	0	0
Y	0	1	1	1	0	0	0	2	0	1	0	0
G	0	0	1	1	0	0	0	1	0	0	0	0
K	0	0	1	2	0	0	0	1	0	0	0	0
V	0	0	1	2	0	0	0	1	0	0	0	0
S	0	0	1	2	0	0	0	1	0	0	0	0
P	0	0	1	2	0	0	0	1	0	0	0	0
R	0	0	1	2	0	0	0	1	0	0	0	0
D	0	0	1	1	0	0	0	1	0	0	0	0
Y	0	0	1	1	0	0	0	1	0	0	1	0
L	0	0	1	1	0	0	1	0	0	0	1	1
R	0	0	1	1	0	0	1	0	0	0	1	1
G	0	0	1	0	0	0	1	0	0	0	1	1
L	0	0	1	0	0	0	1	0	0	0	1	1
A	0	0	0	0	0	0	1	0	0	0	1	1
R	0	0	0	0	0	0	1	0	0	0	1	1
G	0	0	0	0	0	0	1	0	0	0	1	1
I	1	0	0	0	1	0	1	1	0	0	1	1
L	1	0	0	0	1	0	1	1	1	0	0	1
I	1	0	0	0	1	0	0	1	1	0	0	0
G	1	0	0	0	1	0	0	1	1	0	0	0
S	1	1	0	0	1	0	0	1	1	0	0	0
S	1	1	0	0	1	0	0	1	1	0	0	0
I	1	1	0	0	1	0	0	1	1	0	0	0
C	2	1	0	0	1	0	0	1	1	0	0	0
F	2	1	0	0	1	0	0	1	1	0	0	0
L	1	1	0	0	0	0	0	0	1	0	0	0
T	1	1	0	0	0	0	0	0	0	0	0	0
R	1	1	0	1	0	0	1	0	0	0	0	0
M	1	1	0	1	0	0	1	0	0	0	0	0
T	1	0	0	1	0	0	1	0	0	0	0	0
N	1	0	0	1	0	0	1	0	0	0	0	0
I	1	0	0	1	0	0	1	0	0	0	0	0
N	0	0	0	1	0	0	1	0	0	0	0	0
I	0	0	0	1	0	0	1	0	0	0	0	0
N	0	0	0	1	0	0	1	0	0	0	0	0
R	0	0	1	1	0	0	1	0	0	0	0	0
P	0	0	1	0	0	0	0	0	0	0	0	0
L	0	0	1	0	0	0	0	0	0	0	0	0
E	0	1	1	1	0	0	0	1	0	0	0	0
L	0	1	1	1	0	0	0	1	1	0	0	0
I	0	1	1	1	1	0	0	1	1	0	0	1
S	0	1	1	1	1	0	0	1	1	0	0	1
G	0	1	1	2	1	0	0	1	1	0	0	1
V	0	1	1	2	1	0	0	1	2	0	0	1
I	0	1	0	2	1	0	0	1	2	0	0	1
S	0	1	0	2	1	0	0	1	2	0	0	1
Y	0	1	0	2	1	0	0	1	2	0	0	1
I	0	0	0	1	1	0	0	0	2	0	0	1
L	0	0	0	1	1	0	0	0	1	0	0	1
L	0	0	0	1	0	0	1	0	1	0	0	1
R	0	0	0	2	0	0	1	1	1	1	0	1
L	0	0	0	1	0	0	1	1	1	1	0	1
D	0	0	0	1	0	0	1	1	0	1	0	1
N	1	0	0	1	0	0	1	1	0	1	0	2
H	1	0	0	1	0	0	1	1	0	1	0	2
P	1	0	0	1	0	0	1	1	0	1	0	2
S	1	0	0	1	0	0	1	1	0	1	0	2
L	1	0	0	1	0	0	1	1	0	1	0	2
Y	1	0	0	1	0	0	0	2	1	1	1	2
I	1	0	0	1	0	0	0	1	1	0	1	2
M	1	0	0	1	0	0	0	1	1	0	1	2
L	1	0	0	1	0	0	0	1	1	0	1	2
R	0	0	0	1	0	1	0	1	1	0	1	1
E	0	0	1	1	0	1	0	1	1	0	2	1
P	0	0	1	1	0	1	0	1	1	0	2	1
S	0	0	1	1	0	1	0	1	2	0	2	1
L	0	0	1	1	0	1	0	1	2	0	2	1
R	0	0	1	1	0	1	0	0	1	0	1	0
G	0	0	1	0	0	2	0	0	1	0	1	0
E	0	0	1	0	0	2	0	0	1	0	1	0
I	0	0	1	0	0	2	0	0	1	0	1	0
F	0	0	1	0	0	1	0	0	1	0	1	0
S	0	0	0	0	0	1	0	0	1	0	0	0
I	0	0	1	0	0	1	0	0	1	0	1	0
P	0	0	1	0	0	1	0	0	0	0	1	0
Q	0	0	1	0	0	1	0	0	0	0	1	0
K	0	0	1	0	0	1	0	0	0	0	1	0
I	0	0	2	0	0	0	0	0	0	0	1	0
P	0	0	2	0	0	0	0	0	0	0	1	0
A	0	0	2	0	0	0	0	0	0	0	1	0
A	0	0	2	0	0	0	0	0	0	0	1	0
Y	0	0	2	0	0	0	0	0	0	0	1	0
P	0	0	1	0	0	0	0	0	0	0	0	0
T	0	0	1	0	0	0	0	0	0	0	0	0
T	0	0	1	0	0	0	0	1	0	0	0	0
M	0	0	1	0	0	0	1	1	0	0	0	1
R	0	0	0	0	0	0	1	1	0	0	0	1
E	0	1	0	0	0	0	1	1	0	0	0	1
G	0	1	0	0	0	0	1	1	0	0	0	1
N	0	1	0	0	0	0	1	1	0	0	0	1
R	0	1	0	0	0	0	1	1	0	0	0	1
S	0	1	0	0	0	0	1	1	1	0	0	1
I	0	1	0	0	0	0	1	2	2	0	0	1
L	0	1	0	0	0	0	1	1	2	0	0	1
C	1	1	0	0	0	0	0	1	2	1	0	0
Y	1	1	0	0	0	0	0	1	2	1	0	0
L	1	0	0	0	0	0	0	1	2	1	0	0
Q	1	0	0	0	0	0	0	1	2	1	0	0
H	1	0	0	0	0	0	0	1	2	1	0	0
V	1	0	1	0	0	0	0	1	2	1	1	0
L	1	0	1	0	0	0	0	1	1	1	1	0
R	1	0	1	0	0	0	0	0	0	1	1	0
Y	1	0	1	0	0	0	0	0	0	1	1	0
E	0	0	1	0	0	0	0	0	0	0	1	0
R	0	0	1	0	0	0	0	0	0	0	1	0
E	0	0	1	0	0	0	0	0	0	0	1	0
A	0	0	1	0	0	0	0	0	0	0	1	0
I	0	0	1	0	1	0	0	0	0	0	1	0
T	0	0	0	0	1	0	0	0	0	0	0	0
A	0	0	0	0	2	0	0	0	0	0	0	0
S	0	0	1	0	2	0	0	0	0	0	0	0
P	0	0	1	0	2	0	0	0	0	0	0	0
E	0	0	1	0	2	0	0	0	0	0	0	0
N	0	0	1	0	2	0	0	0	0	0	0	0
D	1	0	1	0	2	0	0	0	0	0	0	0
W	1	0	1	0	2	0	0	0	0	0	0	0
L	1	0	1	0	1	0	0	0	0	0	0	0
W	1	0	1	0	1	0	0	0	1	0	0	0
I	1	0	1	0	0	0	0	0	1	0	0	0
F	1	0	0	0	0	0	0	0	1	1	0	0
S	1	0	0	0	0	0	0	0	1	1	0	0
D	1	0	0	0	0	0	0	0	1	1	0	0
F	1	0	0	0	0	0	1	0	1	1	1	1
R	0	0	0	0	0	0	1	0	1	1	1	1
S	0	0	1	0	0	0	1	1	1	1	2	1
V	0	0	1	0	0	0	1	1	1	1	2	1
K	0	0	1	0	0	0	1	1	1	1	2	1
M	0	1	1	1	1	0	1	2	1	2	2	1
T	0	1	1	1	1	0	1	2	1	1	2	1
Y	0	1	1	1	1	0	1	2	1	1	2	1
L	0	1	1	1	1	0	1	2	1	1	2	1
T	0	1	1	1	1	0	0	2	2	1	1	0
L	0	1	1	1	1	0	0	3	3	1	1	0
M	0	1	0	2	2	0	0	2	4	2	0	1
T	1	1	0	2	2	0	0	2	4	2	0	1
Y	1	1	0	2	2	0	0	2	3	2	0	1
Q	1	0	0	1	1	0	0	1	3	1	0	1
S	1	0	0	1	1	0	0	1	3	1	0	1
H	1	0	0	2	1	0	0	1	3	1	0	1
L	1	0	0	2	1	0	0	1	3	1	0	1
L	1	0	0	2	1	0	0	1	2	1	1	1
L	1	0	0	2	1	0	0	0	1	1	1	1
Q	1	0	0	1	0	0	1	0	0	0	1	0
R	0	0	0	1	0	0	1	0	0	0	1	0
V	0	0	0	1	0	1	1	0	0	0	1	0
E	0	0	0	1	0	1	2	0	0	0	1	0
R	0	0	0	1	0	1	2	0	0	0	1	0
N	0	0	0	0	0	1	2	0	0	0	1	0
L	0	0	0	0	0	1	2	0	0	0	2	0
S	0	0	0	0	0	1	2	0	0	0	1	0
K	0	0	0	0	1	1	2	0	0	0	1	0
S	0	0	0	0	1	1	1	1	0	0	1	0
M	0	0	0	0	1	1	1	1	0	0	1	0
R	0	0	0	0	1	0	1	1	0	0	1	0
A	0	1	0	0	1	0	0	1	0	0	1	0
T	0	1	0	0	1	0	0	2	0	0	1	0
L	0	1	0	0	1	0	1	2	0	0	1	0
R	0	1	0	0	1	0	2	2	0	0	0	0
Q	0	1	0	0	1	0	2	2	1	0	0	0
M	0	1	0	0	1	0	2	2	1	0	1	1
S	0	1	0	0	1	0	2	1	1	0	1	1
S	0	1	0	0	1	0	2	1	1	0	1	1
L	0	1	0	0	1	0	2	1	1	0	1	1
M	0	0	0	0	1	0	2	1	1	0	1	1
R	0	0	0	0	1	0	2	0	1	0	1	1
Q	0	0	0	0	1	0	1	0	1	0	1	1
V	0	0	0	0	1	0	0	0	1	0	1	1
L	0	0	0	0	1	0	0	0	0	0	1	1
G	0	0	0	0	0	0	0	0	0	0	0	0
G	0	0	0	0	0	0	0	0	0	0	0	0
H	0	0	0	0	0	0	0	0	0	0	0	0
G	0	0	0	0	0	0	0	0	0	0	0	0
E	0	0	0	0	0	0	0	0	0	0	0	0
D	0	0	0	0	0	0	0	0	0	0	0	0
T	0	0	0	0	0	0	0	0	0	0	0	0
L	0	0	0	0	0	0	0	0	0	0	0	0
E	0	0	0	0	0	0	0	0	0	1	0	1
S	0	0	0	0	0	1	0	0	0	1	0	2
D	0	0	0	0	0	1	0	0	0	1	0	2
D	0	0	0	0	0	1	0	0	0	1	0	2
D	0	0	0	0	0	1	0	0	0	1	0	2
I	0	0	0	0	0	1	0	1	0	1	0	2
Q	0	0	0	0	0	1	1	1	0	1	0	2
R	0	0	0	1	0	1	1	1	0	1	0	2
L	0	0	0	1	0	1	1	1	0	1	0	2
L	0	0	0	1	0	1	1	1	0	0	0	1
K	0	0	0	1	0	0	1	1	0	0	0	0
D	0	0	0	1	0	0	1	1	0	0	0	0
S	0	0	0	1	0	0	1	1	0	0	0	0
L	0	0	0	1	0	0	1	1	0	0	0	0
R	0	0	0	1	0	0	1	0	0	0	0	0
K	0	0	0	1	0	0	0	0	0	0	0	0
T	0	0	0	0	0	0	1	0	0	0	0	0
R	0	0	0	0	0	0	1	0	0	0	0	0
W	0	0	0	0	0	0	1	0	0	0	0	0
V	0	0	0	0	0	0	1	0	0	0	0	0
D	0	0	0	0	0	0	1	0	0	0	0	0
Q	0	0	0	0	0	0	1	0	0	0	0	0
E	0	1	1	0	0	0	1	0	0	0	0	0
V	0	1	1	0	0	0	1	0	0	0	0	0
R	0	1	1	0	0	0	1	0	0	0	0	0
H	0	1	1	0	0	0	0	0	0	0	0	0
A	0	1	1	0	0	0	0	1	0	1	0	0
A	0	1	1	0	0	0	0	1	0	1	0	0
R	0	1	1	0	0	0	0	1	0	1	0	0
T	0	1	1	0	0	0	0	1	0	1	0	0
M	0	1	1	0	0	0	0	1	0	1	0	0
N	0	0	0	0	0	0	0	1	0	1	0	0
G	0	0	0	0	0	0	0	1	0	1	0	0
D	0	0	0	0	0	0	0	1	0	1	0	0
Y	0	0	0	0	0	0	0	1	0	1	0	0
S	0	0	0	0	0	0	0	0	0	0	0	0
P	0	0	0	0	0	0	0	0	0	0	0	0
D	0	0	0	0	0	0	0	0	0	0	0	0
K	0	0	0	0	0	0	0	0	0	0	0	0
K	0	0	0	0	0	0	0	0	0	0	0	0
V	0	0	0	0	0	0	0	0	0	0	0	0
S	0	0	0	0	0	0	0	0	0	0	0	0
H	0	0	0	0	0	0	0	0	0	0	0	0
K	0	0	0	0	0	0	0	0	0	0	0	0
A	0	0	0	0	0	0	0	0	0	0	0	0
G	0	0	0	0	0	0	0	0	0	0	0	0
C	0	0	0	0	0	0	0	0	0	0	0	0
S	0	0	0	0	0	0	0	0	0	0	0	0
E	1	0	0	0	0	0	0	0	0	0	0	0
W	1	0	0	0	0	0	0	0	0	0	0	0
V	1	0	0	0	0	0	0	0	0	0	0	0
C	1	0	0	0	0	0	0	0	0	0	0	0
S	1	0	0	0	0	0	0	0	0	0	0	0
A	1	0	0	0	0	0	0	0	0	0	0	0
Q	1	0	0	0	0	0	0	1	0	0	0	0
Q	1	0	0	0	0	0	0	1	0	0	0	0
I	1	0	0	0	0	0	0	1	0	0	0	0
A	0	0	0	0	0	0	0	1	0	0	0	0
V	0	0	0	0	0	0	0	1	0	0	0	0
S	0	0	0	0	0	0	0	1	1	0	0	0
T	0	0	0	0	0	0	0	1	1	0	0	0
S	0	0	0	0	0	0	0	1	1	0	0	0
A	0	0	0	0	0	0	0	1	1	0	0	0
N	0	0	0	0	0	0	0	0	1	0	0	0
P	0	0	0	0	0	0	0	0	1	0	0	0
A	0	0	0	0	0	0	0	0	1	0	0	0
P	0	0	0	0	0	0	0	0	1	0	0	0
V	0	0	0	0	0	0	0	0	1	0	0	0
S	0	0	0	0	0	0	0	0	0	0	0	0
E	0	0	0	1	0	0	0	0	0	0	0	0
L	0	0	0	1	0	0	0	0	0	0	0	0
D	0	1	0	1	0	0	0	0	0	0	0	0
I	0	1	0	1	0	0	0	0	0	0	0	0
R	0	1	0	1	0	0	0	0	0	0	0	0
A	0	1	0	1	0	0	0	0	0	0	0	0
L	0	1	0	1	0	0	0	1	0	0	1	0
S	0	1	0	1	0	0	0	1	0	0	1	0
K	0	1	0	1	0	0	1	1	0	0	1	0
R	0	1	0	0	0	0	1	1	0	0	1	0
F	0	1	0	0	0	1	2	2	1	0	1	1
Q	0	0	0	0	0	1	2	2	1	0	1	1
N	0	0	1	0	0	1	2	2	1	0	1	1
P	0	0	1	0	0	1	2	2	1	0	1	1
L	0	0	1	0	0	1	2	2	1	0	1	1
I	0	0	1	0	1	1	2	1	1	0	0	1
S	0	0	1	0	1	1	2	1	1	0	0	1
G	0	0	1	0	1	1	1	1	1	0	0	1
L	0	0	1	0	1	1	1	1	1	0	0	1
R	0	0	1	0	1	0	0	0	0	0	0	0
V	0	0	1	0	1	0	0	0	0	0	0	0
V	0	0	0	0	1	0	1	1	0	0	0	0
Q	0	0	0	0	1	0	1	1	0	0	0	0
W	0	0	0	0	2	1	1	1	0	0	0	0
A	0	0	0	1	1	1	1	1	0	0	0	0
T	0	0	0	1	1	1	1	1	0	0	0	0
G	0	0	0	1	1	1	1	1	0	0	0	0
A	0	0	0	1	1	1	1	1	0	0	0	1
H	0	0	0	1	1	1	1	1	0	0	0	1
Y	0	0	0	1	1	1	1	1	0	0	0	1
K	0	0	0	1	1	1	0	0	0	0	0	1
L	0	0	0	1	1	1	0	0	0	0	0	1
K	0	0	0	1	0	0	0	0	0	0	0	1
P	0	0	0	0	0	0	0	0	0	0	0	1
I	0	0	0	0	0	0	0	0	0	0	0	1
L	0	0	0	0	0	0	0	0	0	0	0	1
D	0	0	0	0	0	0	0	0	0	0	0	0
D	0	0	0	0	0	0	0	0	0	0	0	0
L	0	0	0	0	0	0	0	0	0	0	0	0
N	0	1	0	0	0	0	0	0	1	0	0	0
V	1	1	0	0	0	0	0	0	1	0	0	0
F	1	1	0	0	0	0	0	0	1	0	0	0
P	1	1	0	0	0	0	0	0	1	0	0	0
S	1	1	0	0	0	0	0	0	1	0	0	0
L	1	1	0	0	0	0	0	0	1	0	0	0
C	1	1	0	0	0	0	0	0	1	0	0	0
L	1	1	0	0	0	0	0	0	1	0	0	0
V	1	1	0	0	0	0	0	0	1	0	0	0
I	1	0	0	0	0	0	0	0	0	0	0	0
G	0	0	0	0	0	0	0	0	0	0	0	0
D	0	0	0	0	0	0	0	0	0	0	0	0
G	0	0	0	0	0	0	0	0	0	0	0	0
S	0	0	0	0	0	0	0	0	0	0	0	1
G	0	0	0	0	0	0	0	0	0	0	0	1
G	0	0	0	0	0	0	0	0	0	0	0	1
I	0	0	0	0	1	0	0	1	0	0	0	1
S	0	0	0	0	1	0	0	1	0	0	0	1
R	0	0	0	0	1	0	0	1	0	0	0	1
A	0	0	0	0	1	0	0	1	0	0	0	1
V	0	0	0	1	1	0	0	1	0	0	0	1
L	0	0	0	1	1	0	0	1	0	0	0	1
N	0	0	0	1	1	0	0	1	1	0	0	0
M	1	0	0	1	1	0	0	2	1	0	0	0
F	1	0	0	1	1	0	0	2	1	0	0	0
P	1	0	0	1	0	0	0	1	1	0	0	0
D	1	0	0	1	0	0	0	1	1	0	1	0
S	1	0	0	1	0	0	0	1	1	0	1	1
K	1	0	0	1	0	0	0	1	1	0	1	1
L	1	0	0	0	0	0	0	1	2	0	1	1
V	1	0	0	0	0	0	0	1	2	0	1	1
F	1	0	0	0	0	0	0	1	1	0	1	1
N	0	0	0	0	0	0	0	0	1	0	1	1
S	0	1	0	0	0	0	0	0	2	0	1	1
L	0	1	0	0	0	0	0	0	2	0	1	1
L	0	1	0	0	0	0	0	0	2	0	0	1
E	0	2	0	0	0	0	0	0	2	0	0	0
V	0	2	0	0	0	0	0	0	2	0	0	0
N	0	2	0	0	0	0	0	0	1	0	0	0
D	0	2	0	0	0	0	0	0	1	0	0	0
L	0	2	1	0	0	0	0	1	2	0	0	1
M	0	2	1	0	0	0	0	1	2	0	0	1
A	0	1	1	0	0	0	0	1	1	0	0	1
S	0	1	1	0	0	0	0	1	1	0	0	1
G	0	1	1	0	0	0	0	1	1	0	0	1
T	0	0	1	0	0	0	0	1	1	0	0	1
H	0	0	2	0	0	0	0	1	1	0	1	1
P	0	0	2	0	0	0	0	1	1	0	1	1
L	0	0	2	0	0	0	0	1	1	0	1	1
P	0	0	1	0	0	0	0	0	0	0	1	0
P	0	0	1	0	0	0	0	0	0	0	1	0
S	0	0	1	0	0	0	0	0	0	0	1	0
A	0	0	1	0	0	0	0	0	0	0	1	0
I	0	0	1	0	0	0	0	0	0	0	1	0
M	0	0	1	0	0	0	0	0	0	0	1	0
S	0	0	0	0	0	0	0	0	0	0	0	0
G	0	0	0	0	0	0	0	0	0	0	0	0
G	0	0	0	0	0	0	0	0	0	0	0	0
D	0	0	0	0	0	0	0	0	0	0	0	0
D	0	1	0	0	0	0	0	0	0	0	0	0
I	0	1	0	0	0	0	0	0	0	0	0	0
I	0	1	0	0	0	0	0	0	0	0	0	0
S	0	1	0	0	0	0	0	0	0	0	0	0
R	0	1	0	0	1	0	0	1	0	0	0	0
V	0	1	0	0	1	0	0	1	0	0	0	0
I	0	1	0	0	1	0	0	1	0	0	0	0
D	0	1	0	0	1	0	0	1	0	0	0	0
F	0	1	0	0	1	0	0	1	0	0	0	0
D	0	0	0	0	1	0	0	1	0	0	0	0
S	0	0	0	0	1	0	0	1	1	0	0	0
I	0	0	0	0	1	0	0	1	1	0	0	0
W	0	0	0	0	1	0	0	1	1	0	0	0
E	0	0	0	0	0	0	0	0	1	0	0	0
K	0	0	1	0	0	0	0	0	1	0	0	0
P	0	0	1	0	0	0	0	0	1	0	0	0
S	0	0	1	0	0	0	0	0	1	0	0	0
D	0	0	1	0	0	0	0	0	1	0	0	0
L	0	0	1	0	0	0	1	0	1	1	0	0
R	0	0	1	0	1	0	1	1	0	1	0	0
N	0	0	1	0	1	0	1	1	0	1	0	0
S	0	0	1	0	1	0	1	1	0	1	0	0
A	0	0	1	0	1	0	1	1	1	1	0	0
T	0	0	0	0	1	0	1	1	1	1	0	0
W	0	0	0	0	1	0	2	1	1	1	0	0
R	0	0	0	0	1	0	2	1	1	1	0	0
Y	0	0	0	0	1	0	2	1	1	1	0	0
F	0	0	0	0	1	0	1	1	1	0	0	0
Q	0	0	0	0	0	0	1	0	1	0	0	0
S	0	0	0	0	0	0	1	0	1	0	0	0
V	0	0	0	1	0	0	2	1	1	1	0	0
Q	0	0	0	1	0	0	2	1	0	1	0	0
K	0	0	0	1	0	1	3	2	0	1	0	1
Q	0	0	0	1	0	1	2	2	0	1	0	1
V	0	0	0	1	0	1	2	2	0	1	0	1
N	0	0	0	1	0	1	2	2	0	1	0	1
M	0	0	0	1	0	1	2	2	0	1	0	1
S	0	0	0	1	0	1	2	2	0	1	0	1
Y	0	0	0	1	0	1	2	2	0	1	0	1
D	0	0	0	0	0	1	1	1	0	0	0	1
L	0	0	0	0	0	1	1	1	0	0	0	1
I	0	0	0	0	0	0	0	0	0	0	0	0
I	0	0	0	0	0	0	0	0	0	0	0	0
C	0	0	0	0	0	0	0	0	0	0	0	0
D	0	0	0	0	0	0	0	0	0	0	0	0
A	0	0	0	0	0	1	0	0	0	0	0	0
E	0	0	0	0	0	1	0	0	0	0	0	0
V	0	0	0	0	0	1	0	0	0	1	0	0
T	0	0	0	0	0	1	0	0	0	1	0	0
D	0	0	0	0	0	1	0	0	0	1	0	0
I	0	0	1	0	1	1	0	0	0	1	1	1
A	0	1	1	0	1	1	0	0	0	1	1	1
S	0	2	1	1	1	1	0	0	0	1	1	1
I	0	2	1	1	1	1	0	0	0	1	1	1
N	0	2	1	1	1	0	0	0	0	1	1	1
R	0	2	1	1	1	0	0	1	0	1	1	1
I	0	2	1	1	1	0	0	1	0	0	1	1
T	0	2	1	1	1	0	0	1	1	0	1	1
L	0	2	1	1	1	0	0	1	1	0	1	1
L	0	2	0	1	0	0	0	2	2	0	0	0
M	0	1	0	1	0	0	0	2	2	0	0	0
S	0	0	0	0	0	0	0	2	2	0	0	0
D	0	0	0	0	0	0	0	2	2	0	0	0
F	0	0	0	0	0	0	0	2	2	0	0	0
A	0	0	0	1	0	0	0	2	2	1	0	0
L	0	0	0	1	1	0	0	3	3	1	0	0
S	0	0	0	1	1	0	0	3	3	1	0	0
I	0	0	0	1	1	0	0	3	3	1	0	0
D	0	0	0	1	1	0	0	2	2	1	0	0
G	0	0	0	1	1	0	0	2	2	1	0	0
P	0	0	0	1	1	0	0	3	2	1	0	0
L	0	0	0	1	1	0	0	3	2	1	0	0
Y	0	0	0	1	1	0	0	3	3	1	0	0
L	0	1	0	0	1	0	0	3	3	0	0	0
V	1	1	0	0	0	0	0	2	2	0	1	0
F	1	1	0	0	0	0	0	2	2	0	1	0
K	1	1	0	0	0	0	0	2	2	0	1	0
T	1	1	0	0	0	0	0	2	2	0	1	0
Y	1	1	0	0	0	0	0	2	2	0	1	0
G	1	2	0	1	0	0	0	2	2	1	1	0
T	1	2	0	2	0	0	0	2	2	1	1	0
M	1	2	0	2	0	0	0	2	1	1	1	0
L	1	1	0	2	0	0	0	1	1	1	1	0
V	0	1	0	2	0	0	0	1	1	1	0	0
N	0	1	0	2	0	0	0	1	0	1	0	0
P	0	1	0	2	0	0	0	1	0	1	0	0
D	0	1	0	2	0	0	0	1	0	1	0	0
Y	0	1	0	2	0	0	1	1	0	1	0	0
K	0	0	0	1	0	0	1	0	0	0	0	0
A	0	0	1	0	0	0	1	1	0	0	1	0
I	0	0	1	0	0	0	1	1	0	0	1	0
Q	0	0	1	0	0	0	1	1	0	0	1	0
H	0	0	1	0	0	0	1	1	1	0	1	0
L	0	0	1	0	0	0	1	1	1	0	1	0
S	0	0	1	0	0	0	1	1	1	0	1	0
R	0	0	1	0	1	0	2	2	1	0	1	0
A	1	0	1	0	1	0	1	2	1	0	1	0
F	1	0	2	0	1	0	1	2	1	0	2	0
P	1	0	1	0	1	0	1	1	1	0	1	0
S	1	0	1	0	1	0	1	1	2	0	1	0
V	1	0	1	0	1	0	1	1	2	0	1	0
T	1	0	1	0	1	0	1	1	1	0	1	0
G	1	0	1	0	1	0	1	1	1	0	1	0
F	1	1	2	0	2	0	1	2	1	0	2	0
V	1	1	2	0	1	0	0	1	1	0	2	0
T	0	1	2	0	1	0	0	1	1	0	2	0
Q	0	1	1	0	1	0	0	1	1	0	1	0
V	0	1	1	0	2	0	0	1	1	1	1	0
T	0	2	1	1	3	0	0	2	0	2	1	0
S	0	2	1	1	4	0	0	2	0	2	1	0
S	0	2	1	1	4	0	0	2	0	2	1	0
F	0	2	1	1	5	0	0	3	0	3	1	1
S	0	1	0	1	4	0	0	2	0	3	0	1
S	0	1	0	1	4	0	0	2	0	3	0	1
E	0	1	0	2	4	0	0	2	0	3	0	1
L	0	1	0	2	4	0	0	2	0	3	0	1
Y	0	1	0	3	3	0	0	2	0	2	0	1
L	0	0	0	2	2	0	1	1	0	1	0	1
R	1	0	0	2	1	0	1	2	0	1	1	1
F	1	0	0	2	1	0	1	2	0	1	1	1
S	1	0	0	2	0	0	1	1	0	0	1	0
K	1	0	0	2	0	0	1	1	0	0	1	0
R	1	0	0	2	0	0	1	1	0	0	1	0
G	1	0	0	1	0	0	2	2	0	0	1	0
K	1	0	0	1	0	0	2	2	0	0	1	0
F	1	0	0	0	0	0	2	2	0	0	1	0
F	1	0	0	0	0	0	1	2	0	0	1	0
R	0	0	0	0	0	0	1	1	0	0	0	0
D	0	0	0	0	0	0	1	1	0	0	0	0
A	0	0	0	0	0	1	1	1	0	0	0	1
E	1	0	0	0	0	1	1	1	0	0	0	1
Y	1	0	0	0	0	1	1	1	0	0	0	1
L	1	0	0	0	0	1	0	0	0	0	0	1
T	1	0	0	0	0	1	0	0	0	0	0	1
S	1	0	0	0	0	1	0	0	0	0	0	1
S	1	1	0	0	0	1	0	0	1	0	0	1
T	1	1	1	0	0	1	0	1	2	0	1	2
L	1	1	1	0	0	1	1	1	2	0	1	2
R	1	1	1	0	0	0	1	1	2	0	1	1
E	0	1	1	0	0	0	1	1	2	0	1	1
M	0	1	1	0	0	0	1	1	2	0	1	1
S	0	1	1	0	0	0	1	1	2	0	1	1
L	0	1	1	0	0	0	1	1	2	0	1	1
V	0	1	1	1	0	0	1	1	2	0	1	1
L	0	0	1	1	0	0	1	1	1	0	1	1
F	0	0	0	1	0	0	1	0	0	0	0	0
N	0	0	0	1	0	0	0	0	0	0	0	0
C	0	0	0	1	0	0	0	0	0	0	0	0
S	0	0	0	1	0	0	0	0	0	0	0	0
S	0	0	0	1	0	0	0	0	0	0	0	0
P	0	0	0	1	0	0	0	0	0	0	0	0
K	0	0	0	1	0	0	0	0	0	0	0	0
S	0	0	0	0	0	1	0	0	0	0	0	0
E	0	0	0	0	0	1	0	0	0	0	0	0
M	0	0	0	1	0	1	1	1	0	1	0	0
Q	0	0	0	1	0	1	1	1	0	1	0	0
R	0	0	0	1	0	1	1	1	0	1	0	0
A	0	0	0	1	0	1	2	1	0	1	0	1
R	0	0	0	1	0	1	2	1	1	1	0	1
S	0	0	0	1	0	1	2	1	1	1	0	1
L	0	0	0	1	0	1	2	1	1	1	0	1
N	1	0	0	1	0	0	2	1	1	1	0	1
Y	1	0	0	1	0	0	2	1	1	1	0	1
Q	1	0	0	0	0	0	1	0	1	0	0	1
D	1	0	0	0	0	0	1	0	1	0	0	1
L	1	0	0	0	0	0	1	0	1	0	0	1
V	1	0	0	0	0	0	0	0	1	0	0	0
R	1	0	0	0	0	0	0	0	0	0	0	0
G	1	0	0	0	0	0	0	0	0	0	0	0
F	1	0	0	0	0	0	0	0	0	0	0	0
P	0	0	0	0	0	0	0	0	0	0	0	0
E	0	0	0	0	0	0	0	0	0	0	0	0
E	0	0	0	0	0	0	0	0	0	0	0	0
I	0	0	0	0	0	0	0	1	0	0	0	0
I	0	0	0	0	1	0	0	1	0	0	0	0
S	0	0	0	0	1	0	0	1	0	0	0	0
N	0	0	0	0	1	0	0	1	0	0	0	0
P	1	0	0	0	1	0	0	1	0	0	0	0
Y	1	0	0	0	1	0	0	1	0	0	0	0
N	1	0	0	0	1	0	0	1	0	0	0	0
E	1	0	0	0	1	0	0	1	0	0	0	0
M	1	0	0	0	1	0	0	1	0	0	0	0
I	1	0	0	0	1	0	0	0	0	0	0	0
I	1	0	0	0	0	0	0	0	0	0	0	0
T	1	0	0	0	0	0	0	0	0	0	0	0
L	1	0	0	0	0	0	0	0	0	1	0	0
I	0	0	0	0	0	0	0	0	0	1	0	0
D	0	0	0	0	0	0	0	0	0	1	0	0
N	0	0	0	0	0	0	0	0	0	1	0	0
D	0	0	0	0	0	0	0	0	0	1	0	0
V	0	0	0	0	0	1	0	0	0	1	0	0
E	0	0	0	0	0	1	0	0	0	1	0	0
S	0	0	0	0	0	1	0	0	0	1	0	0
F	0	0	0	0	0	1	0	0	0	1	0	0
L	0	0	0	0	0	1	0	0	0	0	0	0
V	0	0	0	0	0	1	0	0	0	0	0	0
H	0	0	0	0	0	1	0	0	0	0	0	1
K	0	0	0	0	0	1	0	0	0	0	0	1
M	0	0	0	0	0	1	0	0	0	0	0	1
V	0	0	0	0	0	0	0	0	0	0	0	1
D	0	0	0	0	0	0	0	0	0	0	0	1
D	0	0	0	0	0	0	0	0	0	0	0	1
L	0	0	0	0	0	0	0	0	0	0	0	1
E	0	0	0	1	0	0	0	0	0	0	0	1
L	0	0	0	1	0	0	0	0	0	0	0	1
Q	0	0	0	1	0	0	0	0	0	0	0	0
R	0	0	0	1	0	0	0	0	0	0	0	0
G	0	0	0	1	0	0	0	0	0	0	0	0
T	0	0	0	1	0	0	0	0	0	0	0	0
L	0	0	0	1	0	0	0	0	0	0	0	0
S	0	0	0	1	0	0	0	0	0	0	0	0
K	0	0	0	1	0	0	0	0	0	0	0	0
V	1	0	0	0	0	0	0	0	0	0	0	0
A	1	0	0	0	0	0	0	0	1	0	0	0
I	2	1	0	0	1	0	0	1	1	0	1	0
I	2	1	0	0	1	0	0	1	1	0	1	0
I	2	1	0	0	1	0	0	1	1	0	1	0
S	2	1	0	1	1	0	0	1	1	0	1	0
I	2	1	0	1	1	0	0	2	2	0	1	0
M	2	1	0	1	1	0	0	3	2	0	2	0
I	2	1	0	1	1	0	0	3	2	0	2	0
V	2	1	0	1	1	0	0	3	2	0	2	0
F	2	1	0	1	1	0	0	3	1	0	2	0
S	1	0	0	1	0	0	0	2	1	0	1	0
N	1	0	0	1	0	0	0	2	1	0	1	0
R	1	0	1	1	0	0	1	3	1	0	1	0
V	1	0	1	0	0	0	1	3	1	0	1	0
F	1	0	1	0	0	0	1	2	0	0	1	0
N	1	0	1	0	0	0	1	1	0	0	0	0
I	1	0	1	0	0	0	1	2	0	0	0	0
S	0	0	1	0	0	0	1	2	0	0	0	0
K	0	0	1	0	0	0	1	2	0	0	0	0
P	0	0	1	0	0	0	1	2	0	0	0	0
L	0	0	1	0	0	0	1	2	0	0	0	0
T	0	0	0	0	0	0	0	1	0	0	0	0
D	0	0	0	0	0	0	0	1	0	0	0	0
P	0	0	0	0	0	0	0	1	0	0	0	0
L	0	0	0	1	0	0	0	1	0	0	0	0
F	1	0	0	1	0	0	0	0	0	0	0	0
Y	1	0	1	1	0	0	0	0	0	0	0	0
P	1	0	1	1	0	0	0	0	0	0	0	0
P	1	0	1	1	0	0	0	0	0	1	0	0
S	1	0	1	1	0	0	0	0	0	1	0	0
D	1	0	1	1	0	0	0	0	0	1	0	0
P	1	0	1	1	0	0	0	0	0	1	0	0
K	1	0	1	1	0	0	0	0	0	1	0	0
I	1	0	1	0	0	0	0	0	0	1	0	0
[truncated: 128 more rows]

## Sheet: CTN_MHCII
CTN-1	HLA-DQA10201-DQB10201	DRB5_0202	HLA-DPA10103-DPB10401	DRB1_1402	HLA-DQA10501-DQB10301	DRB1_0701	DRB5_0101	DRB1_0401	DRB1_0405	DRB1_1301	DRB3_0101	DRB1_1501	DRB4_0101	DRB1_1201	DRB3_0202	DRB1_1503	DRB1_1302	HLA-DPA10103-DPB10301	HLA-DPA10103-DPB12301	HLA-DQA10102-DQB10604	DRB1_1454	DRB1_0901	DRB1_0402	DRB1_0101	HLA-DQA10102-DQB10501	DRB1_1104	HLA-DQA10501-DQB10201	DRB1_0803	DRB1_0404	HLA-DPA10103-DPB11701	HLA-DQA10103-DQB10603	DRB1_0403	DRB1_0103	DRB1_0102	DRB1_0801	HLA-DPA10103-DPB10402	DRB1_1101	HLA-DQA10102-DQB10602	HLA-DPA10103-DPB11101	HLA-DQA10201-DQB10202	DRB1_1401	DRB1_1601	HLA-DPA10103-DPB10201	DRB1_1303	DRB4_0103	HLA-DQA10401-DQB10301	DRB1_0408	DRB1_0301	DRB1_1001
M	1	0	0	0	0	0	0	0	0	0	0	0	0	0	0	0	0	0	0	1	0	0	0	0	0	0	1	0	0	0	0	0	0	0	0	0	0	0	0	1	0	0	0	0	0	0	0	0	0
M	2	0	0	0	0	0	0	0	0	0	1	0	0	0	0	0	0	0	0	2	0	0	0	0	1	0	2	0	0	0	0	0	0	0	0	0	0	0	0	2	0	0	0	0	0	0	0	0	0
I	3	0	0	0	0	0	0	0	0	0	2	0	0	0	0	0	0	0	0	3	0	0	0	0	2	0	3	0	0	0	0	0	0	0	0	0	0	0	0	3	0	0	0	0	0	0	0	1	0
D	4	0	0	0	0	0	0	0	0	0	3	0	1	0	0	0	0	0	0	3	0	0	0	0	3	0	4	0	0	0	0	0	0	0	0	0	0	0	0	4	0	0	0	0	1	0	0	2	0
P	5	0	0	0	0	0	0	0	0	0	4	0	2	0	0	0	0	0	0	3	0	0	0	0	4	0	5	0	0	0	0	0	0	0	0	0	0	0	0	5	0	0	0	0	2	1	0	3	0
G	6	0	0	0	0	0	0	0	0	0	5	0	2	0	0	0	0	0	0	3	0	0	0	0	4	0	6	0	0	0	0	0	0	0	0	0	0	0	0	6	0	0	0	0	2	1	0	4	0
E	7	0	0	0	0	0	0	0	0	0	5	0	2	0	0	0	0	0	0	3	0	0	0	0	4	0	7	0	0	0	0	0	0	0	0	0	0	0	0	7	0	0	0	0	2	1	0	4	0
V	8	0	0	0	0	0	0	0	1	0	5	0	2	0	0	0	0	0	0	4	0	0	0	0	4	0	8	0	0	0	0	0	0	0	0	0	0	0	0	8	0	0	0	0	2	1	0	4	0
Y	9	0	0	0	0	0	0	0	2	0	5	0	2	0	0	0	0	0	0	5	0	0	0	0	4	0	9	0	0	0	1	1	0	0	0	0	0	0	0	9	0	0	0	0	2	1	0	4	0
D	10	0	0	0	1	0	0	0	3	0	5	0	2	0	0	0	0	0	0	6	0	0	0	0	5	0	10	0	1	0	2	2	0	0	0	0	0	0	0	10	0	0	0	0	2	2	0	4	0
D	11	0	0	0	1	0	0	0	4	0	5	0	2	0	0	1	0	0	0	6	0	0	0	0	5	0	11	0	1	0	2	3	0	0	0	0	0	0	0	11	0	0	0	0	2	3	0	4	0
P	12	0	0	0	2	0	0	0	4	0	5	0	3	0	0	2	0	0	0	6	0	0	0	0	5	0	12	0	1	0	2	3	0	0	0	0	0	0	0	12	0	0	0	0	3	4	0	4	0
V	13	0	0	0	3	0	0	0	4	0	5	0	4	0	0	3	0	0	0	6	0	0	0	0	5	0	13	0	1	0	3	3	0	0	0	0	0	0	0	13	0	0	0	0	4	5	0	4	0
D	14	0	0	0	4	0	0	0	4	0	5	0	4	0	0	4	0	0	0	6	0	0	0	0	5	0	14	0	1	0	3	3	0	0	0	0	0	0	0	14	0	0	0	0	4	6	0	4	0
P	14	0	0	0	4	0	0	0	4	0	5	0	4	0	0	4	0	0	0	6	0	0	0	0	5	0	14	0	1	0	3	3	0	0	0	0	0	0	0	14	0	0	0	0	4	6	0	4	0
I	13	0	0	0	4	0	0	0	4	0	5	0	4	0	0	4	0	0	0	5	0	0	0	0	5	0	13	0	1	0	3	3	0	0	0	0	0	0	0	13	0	0	0	0	4	6	0	4	0
E	12	0	0	0	4	0	0	0	4	0	4	0	4	0	0	4	0	0	0	4	0	0	0	0	4	0	12	0	1	0	3	3	0	0	0	0	0	0	0	12	0	0	0	0	4	6	0	4	0
S	11	0	0	0	4	0	0	0	4	0	3	0	4	0	0	4	0	0	0	3	0	0	0	0	3	0	11	0	1	0	3	3	0	0	0	0	0	0	0	11	0	0	0	0	4	6	0	3	0
E	10	0	0	0	4	0	0	0	4	0	2	0	3	0	0	4	0	0	0	3	0	0	0	0	2	0	10	0	1	0	3	3	0	0	0	0	0	0	0	10	0	0	0	0	3	6	0	2	0
A	9	0	0	0	4	0	0	0	4	0	1	0	2	0	0	4	0	0	0	3	0	0	0	0	1	0	9	0	1	0	3	3	0	0	0	0	0	0	0	9	0	0	0	0	2	5	0	1	0
E	8	0	0	0	4	0	0	0	4	0	0	0	2	0	0	4	0	0	0	3	0	0	0	0	1	0	8	0	1	0	3	3	0	0	0	0	0	0	0	8	0	0	0	0	2	5	0	0	0
P	7	0	0	0	4	0	0	0	4	0	0	0	2	0	0	4	0	0	0	3	0	0	0	0	1	0	7	0	1	0	3	3	0	0	0	0	0	0	0	7	0	0	0	0	2	5	0	0	0
R	6	0	0	0	4	0	0	0	3	0	0	0	2	0	0	4	0	0	0	2	0	0	0	0	1	0	6	0	1	0	3	3	0	0	0	0	0	0	0	6	0	0	0	0	2	5	0	0	0
G	5	0	0	0	4	0	0	0	2	0	0	0	2	0	0	4	0	0	0	1	0	0	0	0	1	0	5	0	1	0	2	2	0	0	0	0	0	0	0	5	0	0	0	0	2	5	0	0	0
T	4	0	0	0	3	0	0	0	1	0	0	0	2	0	0	4	0	0	0	0	0	0	0	0	0	0	4	0	0	0	1	1	0	0	0	0	0	0	0	4	0	0	0	0	2	4	0	0	0
P	3	0	0	0	3	0	0	0	0	0	0	0	2	0	1	3	0	0	0	0	0	0	0	0	0	0	3	0	0	0	1	0	0	0	0	0	0	0	0	3	0	0	0	0	2	3	0	0	0
T	2	0	1	0	2	0	0	0	0	0	0	1	1	0	2	3	0	0	1	0	0	0	0	0	1	0	2	0	0	0	1	0	0	0	0	1	0	0	0	2	0	0	1	0	1	2	0	0	0
V	1	0	2	0	1	0	0	0	0	0	1	2	0	0	3	3	1	0	2	0	1	0	1	0	2	0	1	0	0	0	0	0	0	0	0	2	0	0	0	1	1	0	2	0	0	1	0	0	0
P	0	0	3	0	0	0	0	0	0	0	1	3	0	0	4	2	1	0	3	0	1	0	1	0	2	0	0	0	0	0	0	0	0	0	0	3	0	0	0	0	1	0	3	0	0	0	0	0	0
N	0	0	3	0	0	0	0	0	0	0	1	3	0	0	4	2	1	0	3	0	1	0	1	0	2	0	0	0	0	0	0	0	0	0	0	3	0	0	0	0	1	0	3	0	0	0	0	0	0
I	0	0	3	0	0	0	0	0	0	0	1	3	0	0	5	2	1	0	3	0	1	0	1	0	2	0	0	0	0	0	0	0	0	0	0	3	0	0	0	0	1	0	3	0	0	0	0	0	0
L	0	0	3	0	0	0	0	0	1	0	2	3	0	0	6	2	1	0	3	0	1	0	1	0	2	0	0	0	0	0	0	0	0	0	0	3	0	0	0	0	1	0	3	1	0	0	0	0	0
R	0	0	3	1	0	0	0	1	2	0	3	3	0	0	7	2	1	0	3	0	1	0	1	0	2	0	0	1	0	0	0	0	0	0	1	3	0	0	0	0	1	0	3	2	0	0	0	0	0
N	0	0	3	2	0	0	0	2	3	0	4	3	0	0	8	2	1	0	3	0	1	0	1	0	2	0	0	2	0	0	0	0	0	0	2	3	0	0	0	0	1	0	3	3	0	0	0	0	1
S	0	0	3	2	0	0	0	2	3	0	5	3	0	0	9	2	1	0	3	0	1	0	1	0	2	0	0	2	0	0	0	0	0	0	2	3	0	0	0	0	1	0	3	4	0	0	0	0	1
D	0	0	3	2	0	0	0	2	3	0	5	3	0	0	10	2	1	0	3	0	1	0	1	0	2	0	0	2	0	0	0	0	0	0	2	3	0	0	0	0	1	0	3	4	0	0	0	0	1
Y	0	0	3	2	0	0	0	2	3	0	6	3	0	0	10	2	1	0	3	0	1	0	1	0	2	0	0	2	0	0	0	0	0	0	2	3	0	0	0	0	1	0	3	4	0	0	0	0	1
N	0	0	3	2	0	0	0	2	3	0	7	3	0	0	10	2	1	0	3	0	1	0	1	0	2	0	0	2	0	0	0	0	0	0	2	3	0	0	0	0	1	0	3	4	0	0	0	1	1
L	0	0	3	2	0	0	0	2	3	0	8	3	0	0	11	2	1	0	3	0	1	0	1	0	2	0	0	2	0	0	0	0	0	0	2	3	0	0	0	0	1	0	3	4	0	0	0	2	1
N	0	0	3	2	0	0	0	2	3	0	9	3	0	0	11	2	1	0	3	0	1	0	1	0	2	0	0	2	0	0	0	0	0	0	2	3	0	0	0	0	1	0	3	4	0	0	0	3	1
S	0	0	3	2	0	0	0	2	3	0	10	3	0	0	10	2	1	0	3	0	1	0	1	0	2	0	0	2	0	0	0	0	0	0	2	3	0	0	0	0	1	0	3	4	0	0	0	4	1
P	0	0	2	2	0	0	0	2	3	0	10	2	0	0	9	1	1	0	2	0	1	0	1	0	1	0	0	2	0	0	0	0	0	0	2	2	0	0	0	0	1	0	2	4	0	0	0	4	1
L	0	0	1	2	0	0	0	2	3	0	9	1	0	0	8	0	0	0	1	0	0	0	0	0	0	0	0	2	0	0	0	0	0	0	2	1	0	0	0	0	0	0	1	4	0	0	0	4	1
I	0	0	0	2	0	0	0	2	3	0	9	0	0	0	7	0	0	0	0	0	0	0	0	0	0	0	0	2	0	0	0	0	0	0	2	0	0	0	0	0	0	0	0	4	0	0	0	4	1
E	0	0	0	2	0	0	0	2	3	0	9	0	0	0	7	0	0	0	0	0	0	0	0	0	0	0	0	2	0	0	0	0	0	0	2	0	0	0	0	0	0	0	0	4	0	0	0	4	1
D	0	0	0	2	0	0	0	2	3	0	9	0	0	0	6	0	0	0	0	0	0	0	0	0	0	0	0	2	0	0	0	0	0	0	2	0	0	0	0	0	0	0	0	4	0	0	0	4	1
P	0	1	0	2	0	0	1	2	2	0	8	0	0	0	5	0	0	0	0	0	0	0	0	0	0	0	0	2	0	0	0	0	0	0	2	0	0	0	0	0	0	0	0	3	0	0	0	4	1
A	0	2	0	1	0	0	2	1	1	0	7	0	0	0	4	0	0	0	0	0	0	0	0	0	0	0	0	1	0	0	0	0	0	0	1	0	0	0	0	0	0	0	0	2	0	0	0	4	1
K	0	3	0	0	0	0	3	0	0	0	6	0	0	0	3	0	0	0	0	0	0	0	0	0	0	0	0	0	0	0	0	0	0	0	0	0	0	0	0	0	0	0	0	1	0	0	0	4	0
L	0	3	0	0	0	0	4	0	0	0	5	0	0	0	2	0	0	0	0	0	0	0	0	0	0	0	0	0	0	0	0	0	0	0	0	0	0	0	0	0	0	0	0	0	0	0	0	4	0
M	0	3	0	0	0	0	4	0	0	0	5	0	0	0	1	0	0	0	0	0	0	0	0	0	0	0	0	0	0	0	0	0	0	0	0	0	0	0	0	0	0	0	0	0	0	0	0	4	0
L	0	3	0	0	0	0	4	0	0	0	4	0	0	0	1	0	0	0	0	0	0	0	0	0	0	0	0	0	0	0	0	0	0	0	0	0	0	0	0	0	0	0	0	0	0	0	0	4	0
E	0	3	0	0	0	0	4	0	0	0	3	0	0	0	1	0	0	0	0	0	0	0	0	0	0	0	0	0	0	0	0	0	0	0	0	0	0	0	0	0	0	0	0	0	0	0	0	3	0
W	0	3	0	0	0	0	4	0	0	0	2	0	0	0	0	0	0	0	0	0	0	0	0	0	0	0	0	0	0	0	0	0	0	0	0	0	0	0	0	0	0	0	0	0	0	0	0	2	0
L	0	3	0	0	0	0	4	0	0	0	1	0	0	0	0	0	0	0	0	0	0	0	0	0	0	0	0	0	0	0	0	0	0	0	0	0	0	0	0	0	0	0	0	0	0	0	0	1	0
K	0	3	0	0	0	0	4	0	0	0	0	0	0	0	0	0	0	0	0	0	0	0	0	0	0	0	0	0	0	0	0	0	0	0	0	0	0	0	0	0	0	0	0	0	0	0	0	0	0
T	0	3	0	0	0	0	4	1	1	0	0	0	1	0	0	0	0	0	0	0	0	0	0	0	0	0	0	0	0	0	0	1	0	0	0	0	0	0	0	0	0	0	0	0	1	0	1	0	1
G	0	3	0	0	0	0	4	2	2	0	0	0	2	0	1	0	0	0	0	0	0	0	0	0	0	0	0	0	1	0	0	2	0	0	0	0	1	0	0	0	0	0	0	0	2	0	2	0	2
N	0	3	0	1	0	1	4	3	3	0	0	0	3	0	2	0	0	1	0	0	0	0	0	0	1	0	0	0	2	0	0	3	0	0	1	0	2	0	1	0	0	1	0	1	3	0	3	0	3
R	0	3	0	1	0	1	4	4	4	0	0	0	4	0	2	0	0	1	0	0	0	0	0	0	1	0	0	0	2	0	0	4	0	0	1	0	2	0	2	0	0	1	0	1	4	0	4	0	4
P	0	3	0	1	0	1	4	4	4	0	0	0	4	0	2	0	0	1	0	0	0	0	0	0	1	0	0	0	2	0	0	4	0	0	1	0	2	0	2	0	0	1	0	1	4	0	4	0	4
Y	0	2	0	1	0	1	3	4	4	0	0	0	4	0	2	0	0	1	0	0	0	0	0	0	1	0	0	0	2	0	0	4	0	0	1	0	2	0	2	0	0	1	0	1	4	0	4	0	4
R	0	1	0	1	0	1	2	4	4	0	0	0	4	0	2	0	0	1	0	0	0	0	0	0	1	0	0	0	2	0	0	4	0	0	1	0	2	0	2	0	0	1	0	1	4	0	4	0	4
M	0	0	0	1	0	1	1	4	4	0	0	0	4	0	2	0	0	1	0	0	0	0	0	0	1	0	0	0	2	0	0	4	0	0	1	0	2	0	2	0	0	1	0	1	4	0	4	0	4
T	0	0	0	1	0	1	0	4	4	0	0	0	4	0	2	0	0	1	0	0	0	0	0	0	1	0	0	0	2	0	0	4	0	0	1	0	2	0	2	0	0	1	0	1	4	0	4	0	4
L	0	0	0	1	0	1	0	4	4	0	0	0	4	0	2	0	0	1	0	0	0	0	0	0	1	0	0	0	2	0	0	4	0	0	1	0	2	0	2	0	0	1	0	1	4	0	4	0	4
T	0	0	0	1	0	1	0	4	4	0	0	0	4	0	2	0	0	1	0	0	0	0	0	0	1	0	0	0	2	0	0	4	0	0	1	0	2	0	2	0	0	1	0	1	4	0	4	0	4
D	0	0	0	1	0	1	1	4	4	0	0	0	4	0	2	0	0	1	0	0	0	0	0	0	2	0	0	0	2	0	0	4	0	0	1	0	2	0	2	0	0	1	0	1	4	0	4	0	4
N	0	0	0	1	0	1	2	4	4	0	0	0	4	0	2	0	0	1	0	0	0	0	0	0	2	0	0	0	2	0	0	4	0	0	1	0	2	0	2	0	0	2	0	1	4	0	4	0	4
S	0	0	0	1	0	1	3	4	4	0	0	0	4	0	2	0	0	1	0	0	0	0	0	0	2	0	0	0	2	0	0	4	0	0	1	0	2	0	2	0	0	3	0	1	4	0	4	0	4
S	0	1	1	1	0	1	4	4	4	0	0	0	4	0	2	0	0	1	1	0	0	0	0	0	2	0	0	0	2	0	0	4	1	0	1	1	2	0	2	0	0	4	0	1	4	0	5	0	4
R	0	1	2	1	0	1	5	3	3	0	0	0	3	0	2	0	0	1	2	0	0	0	0	0	2	0	0	0	2	0	0	3	1	0	1	2	2	0	2	0	0	4	0	1	3	0	4	0	3
S	0	1	3	1	0	1	6	2	2	0	0	0	2	0	1	0	0	1	3	0	0	0	0	0	2	0	0	0	1	0	0	2	1	0	1	3	1	0	2	0	0	4	1	1	2	0	3	0	2
Y	0	1	3	0	0	0	6	1	1	0	0	0	1	0	0	0	0	0	3	0	0	0	0	0	1	0	0	0	0	0	0	1	1	0	0	3	0	0	1	0	0	3	1	0	1	0	2	0	1
K	0	1	3	0	0	0	6	0	0	0	0	0	0	0	0	0	0	0	3	0	0	0	0	0	1	0	0	0	0	0	0	0	1	0	0	3	0	0	0	0	0	3	1	0	0	0	1	0	0
V	0	1	3	0	0	0	6	0	0	0	0	0	0	0	0	0	0	0	3	0	0	0	0	0	1	0	0	0	0	0	0	0	1	0	0	3	0	0	0	0	0	3	1	0	0	0	1	0	0
L	0	1	3	0	0	0	6	0	0	0	0	0	0	0	0	0	0	0	3	0	0	0	0	0	1	0	0	0	0	0	0	0	1	0	0	3	0	0	0	0	0	3	1	0	0	0	1	0	0
K	0	1	3	0	0	0	6	0	0	0	0	0	0	0	0	0	0	0	3	0	0	0	0	0	1	0	0	0	0	0	0	0	1	0	0	3	0	0	0	0	0	3	1	0	0	0	1	0	0
D	0	1	3	0	0	0	6	0	0	0	0	0	0	0	0	0	0	0	3	0	0	0	0	0	1	0	0	0	0	0	0	0	1	0	0	3	0	0	0	0	0	3	1	0	0	0	1	0	0
Y	0	1	3	0	0	0	6	0	0	0	0	0	0	0	0	0	0	0	3	0	0	0	0	0	1	0	0	0	0	0	0	0	1	0	0	3	0	0	0	0	0	3	1	0	0	0	1	0	0
F	0	1	3	0	0	0	6	0	0	0	0	0	0	0	0	0	0	0	3	0	0	0	0	0	1	0	0	0	0	0	0	0	1	0	0	3	0	0	0	0	0	3	1	0	0	0	1	0	0
K	0	1	3	0	0	0	6	0	0	0	0	0	0	0	0	0	0	0	3	0	0	0	0	0	1	0	0	0	0	0	0	0	1	0	0	3	0	0	0	0	0	3	1	0	0	0	1	0	0
K	0	1	3	0	0	0	5	0	0	0	0	0	0	0	0	0	0	0	3	0	0	0	0	0	0	0	0	0	0	0	0	0	1	0	0	3	0	0	0	0	0	3	1	0	0	0	1	0	0
L	0	1	3	0	0	0	4	0	0	0	0	0	0	0	0	0	0	0	3	0	0	0	0	0	0	0	0	0	0	0	0	0	1	0	0	3	0	0	0	0	0	2	1	0	0	0	1	0	0
D	0	1	3	0	0	0	3	0	0	0	0	0	0	0	0	0	0	1	3	0	0	0	0	0	0	0	0	0	0	0	0	0	1	0	0	3	0	0	0	0	0	1	1	0	0	0	1	0	0
L	0	0	2	0	1	0	2	0	0	0	0	0	0	0	0	0	0	2	2	0	0	0	0	0	0	0	0	0	0	0	0	0	0	0	0	2	0	0	0	0	0	0	1	0	0	1	0	0	0
G	0	0	1	0	2	0	1	0	0	0	0	0	0	0	0	0	0	3	1	0	0	0	0	0	0	0	0	0	0	0	0	0	0	0	0	1	0	0	0	0	0	0	1	0	0	2	0	0	0
S	0	0	0	0	2	0	0	0	0	0	0	0	0	0	0	0	0	3	0	0	0	0	0	0	0	0	0	0	0	0	0	0	0	0	0	0	0	0	0	0	0	0	0	0	0	2	0	0	0
L	0	0	0	0	2	0	0	0	0	0	0	0	0	0	0	0	0	3	0	0	0	0	0	0	0	0	0	0	0	0	0	0	0	0	0	0	0	0	0	0	0	0	0	0	0	2	0	0	0
K	0	0	0	0	2	0	0	0	0	0	0	0	0	0	0	0	0	3	0	0	0	0	0	0	0	0	0	0	0	0	0	0	0	0	0	0	0	0	0	0	0	0	0	0	0	2	0	0	0
V	0	0	0	0	2	0	0	0	0	0	0	0	0	0	0	0	0	3	0	0	0	0	0	0	0	0	0	0	0	0	0	0	0	0	0	0	0	0	0	0	0	0	0	0	0	2	0	0	0
G	0	0	0	0	2	0	0	0	0	0	0	0	0	0	0	0	0	3	0	0	0	0	0	0	0	0	0	0	0	0	0	0	0	0	0	0	0	0	0	0	0	0	0	0	0	2	0	0	0
G	0	0	0	0	2	0	0	0	0	0	0	0	0	0	0	0	0	3	0	0	0	0	0	0	0	0	0	0	0	0	0	0	0	0	0	0	0	0	0	0	0	0	0	0	0	2	0	0	0
T	0	0	0	0	2	0	0	0	0	0	0	0	0	0	0	0	0	3	0	0	0	0	0	0	0	0	0	0	0	0	0	0	0	0	0	0	0	0	0	0	0	0	0	0	0	2	0	0	0
A	0	0	0	0	2	0	0	0	0	0	0	0	0	0	0	0	0	3	0	0	0	0	0	0	0	0	0	0	0	0	0	0	0	0	0	0	0	0	0	0	0	0	0	0	0	2	0	0	0
A	0	0	0	0	2	0	0	0	0	0	0	0	0	0	0	0	0	3	0	0	0	0	0	0	0	0	0	0	0	0	0	0	0	0	0	0	0	0	0	0	0	0	0	0	0	2	0	0	0
Q	0	0	0	0	2	0	0	0	0	0	0	0	0	0	0	0	0	3	0	0	0	0	0	0	0	0	0	0	0	0	0	0	0	0	0	0	0	0	0	0	0	0	0	0	0	2	0	0	0
S	0	1	0	0	2	0	0	0	0	0	0	1	0	0	0	0	0	3	0	0	0	0	0	0	0	0	0	0	0	0	0	0	0	0	0	0	0	0	0	0	0	0	0	0	0	2	0	0	0
M	0	2	0	0	3	0	0	0	0	0	0	2	0	0	0	1	0	3	0	0	0	0	0	0	0	0	0	0	0	0	0	0	0	0	0	0	0	0	0	0	0	0	0	0	0	2	0	0	0
I	0	3	0	0	4	0	0	0	0	0	0	3	0	0	0	1	0	2	0	0	0	0	0	0	0	0	0	0	0	0	0	0	0	0	0	0	0	0	0	0	0	0	0	0	0	3	0	0	0
S	0	3	0	0	4	0	0	0	0	0	0	3	0	0	0	1	0	1	0	0	0	0	0	0	0	0	0	0	0	0	0	0	0	0	0	0	0	0	0	0	0	0	0	0	0	3	0	0	1
L	0	3	0	0	4	0	0	0	0	0	0	3	0	0	0	1	0	0	0	0	0	0	0	0	0	0	0	0	0	0	0	0	0	0	0	0	0	0	0	0	0	0	0	0	0	2	0	0	1
W	0	3	0	0	4	0	0	0	0	0	0	3	0	0	0	1	0	0	0	0	0	0	0	0	0	0	0	0	0	0	0	0	0	0	0	0	0	0	0	0	0	0	0	0	0	2	0	0	1
L	0	3	0	0	4	0	0	0	0	0	0	3	0	0	0	1	0	0	0	0	0	0	0	0	0	0	0	0	0	0	0	0	0	0	0	0	0	0	0	0	0	0	0	0	0	2	0	0	1
Y	0	3	0	0	4	0	0	0	0	0	0	3	0	0	0	1	0	0	0	0	0	0	0	0	0	0	0	0	0	0	0	0	0	0	0	0	0	0	0	0	0	0	0	0	0	2	0	0	1
G	0	3	0	0	4	0	0	0	0	0	0	3	0	0	0	1	0	0	0	0	0	0	0	0	0	0	0	0	0	0	0	0	0	0	0	0	0	0	0	0	0	0	0	0	0	2	0	0	1
A	0	3	0	0	4	0	0	0	0	0	0	3	0	0	0	1	0	0	0	0	0	0	0	0	0	0	0	0	0	0	0	0	0	0	0	0	0	0	0	0	0	0	0	0	0	2	0	0	1
H	0	3	0	0	4	0	0	0	0	0	0	3	0	0	0	1	0	0	0	0	0	0	0	0	0	0	0	0	0	0	0	0	0	0	0	0	0	0	0	0	0	0	0	0	0	2	0	0	1
S	0	3	0	0	4	0	0	0	0	0	0	3	0	0	0	1	0	0	0	0	0	0	0	0	0	0	0	0	0	0	0	0	0	0	0	0	0	0	0	0	0	0	0	0	0	2	0	0	1
E	0	3	0	0	4	0	0	0	0	0	0	3	0	0	0	1	0	0	0	0	0	0	0	0	0	0	0	0	0	0	0	0	0	0	0	0	0	0	0	0	0	0	0	0	0	2	0	0	1
S	0	3	0	0	4	0	0	0	0	0	0	3	0	0	0	1	0	0	0	0	0	0	0	0	0	0	0	0	0	0	0	0	0	0	0	0	0	0	0	0	0	0	0	0	0	2	0	0	1
N	0	3	0	0	4	0	0	0	0	0	0	3	0	0	0	1	0	0	0	0	0	0	0	0	0	0	0	0	0	0	0	0	0	0	0	0	0	0	0	0	0	0	0	0	0	2	0	0	1
R	0	2	0	0	4	0	0	0	0	0	0	2	0	0	0	1	0	0	0	0	0	0	0	0	0	0	0	0	0	0	0	0	0	0	0	0	0	0	0	0	0	0	0	0	0	2	0	0	1
S	0	1	0	0	3	0	0	0	0	0	0	1	0	0	0	0	0	0	0	0	0	0	0	0	0	0	0	0	0	0	0	0	0	0	0	0	0	0	0	0	0	0	0	0	0	2	0	0	1
R	0	0	0	0	2	0	0	0	0	0	0	0	0	0	0	0	0	0	0	0	0	0	0	0	0	1	0	0	0	0	0	0	0	0	0	0	0	0	0	0	0	0	0	0	0	1	0	0	1
K	0	0	0	0	1	0	0	0	0	0	0	1	0	0	0	0	0	0	0	0	0	0	1	0	0	1	0	0	0	0	0	0	0	0	0	0	0	0	0	0	0	0	0	0	0	0	0	0	0
C	0	1	0	0	0	0	0	0	0	0	0	2	0	0	0	0	0	0	0	0	0	0	2	0	0	1	0	0	0	0	0	0	0	0	0	0	0	0	0	0	0	0	0	0	0	0	0	0	0
I	0	2	0	0	0	1	0	0	0	0	0	3	0	0	0	1	0	0	0	0	0	0	3	0	0	1	0	1	0	0	0	0	0	0	1	0	0	0	0	0	0	0	0	0	0	0	0	0	0
T	0	2	0	0	0	2	0	0	0	0	0	4	0	0	0	1	0	0	0	0	0	1	4	0	0	1	0	2	0	0	0	0	0	0	2	0	0	0	0	0	0	0	0	1	0	0	0	0	0
D	0	2	0	0	0	3	1	0	1	0	0	4	0	0	0	1	0	0	0	0	0	2	4	0	0	1	0	3	0	0	0	0	0	0	3	0	0	0	0	0	0	0	0	2	0	0	0	0	0
L	0	2	0	0	0	4	2	0	1	0	0	4	0	0	0	1	0	0	0	0	0	2	4	0	0	1	0	4	0	0	0	0	0	0	4	0	0	0	0	0	0	0	0	3	0	0	0	0	0
A	0	2	0	0	0	4	3	0	1	0	0	4	0	0	0	1	0	0	0	0	0	2	4	0	0	1	0	5	0	0	0	0	0	0	5	0	0	0	0	0	0	0	0	3	0	0	0	0	0
H	0	2	0	0	0	4	3	0	1	0	0	4	0	0	0	1	0	0	0	0	0	2	4	0	0	1	0	5	0	0	0	0	0	0	5	0	0	0	0	0	0	0	0	3	0	0	0	0	0
F	0	2	0	0	0	4	3	0	1	0	0	4	0	0	0	1	0	0	0	0	0	2	4	0	0	1	0	5	0	0	0	0	0	0	5	0	0	0	0	0	0	0	0	3	0	0	0	0	0
Y	0	2	0	0	0	4	3	0	1	0	0	4	0	0	0	1	0	0	0	0	0	2	4	0	0	1	0	5	0	0	0	0	0	0	5	0	0	0	0	0	0	0	0	3	0	0	0	0	0
S	0	2	0	0	0	4	3	0	1	0	0	4	0	0	0	1	0	0	0	0	0	2	4	0	0	1	0	5	0	0	0	0	0	0	5	0	0	0	0	0	0	0	0	3	0	0	0	0	0
K	0	2	0	0	0	4	3	0	1	0	0	4	0	0	0	1	0	0	0	0	0	2	4	0	0	1	0	5	0	0	0	0	0	0	5	0	0	0	0	0	0	0	0	3	0	0	0	0	0
S	0	2	0	0	0	4	3	0	1	0	0	4	0	0	0	1	0	0	0	0	0	2	4	0	0	1	0	5	0	0	0	0	0	1	5	0	0	0	0	0	0	0	0	3	0	0	0	0	0
S	0	2	0	0	0	4	3	0	1	0	0	4	0	0	0	1	0	0	0	0	0	2	4	0	0	1	0	5	0	0	0	0	0	1	5	0	0	0	0	0	0	0	0	3	0	0	0	0	0
P	0	2	0	0	0	4	3	0	1	0	0	4	0	0	0	1	0	0	0	0	0	2	4	0	0	0	0	5	0	0	0	0	0	1	5	0	0	0	0	0	0	0	0	3	0	0	0	0	0
I	0	2	0	0	0	4	3	0	1	0	0	3	0	0	0	1	0	0	0	0	0	2	3	0	0	0	0	5	0	0	0	0	0	1	5	0	0	0	0	0	0	0	0	3	0	0	0	0	0
E	0	1	0	0	0	4	3	0	1	0	0	2	0	0	0	1	0	0	0	0	0	2	2	0	0	0	0	5	0	0	0	0	0	1	5	0	0	0	0	0	0	0	0	3	0	0	0	0	0
K	0	0	0	0	0	3	3	0	1	0	0	1	0	0	0	0	0	0	0	0	0	2	1	0	0	0	0	4	0	0	0	0	0	1	4	0	0	0	0	0	0	0	0	3	0	0	0	0	0
L	0	0	0	0	0	2	3	0	1	0	0	0	0	0	0	0	0	0	0	0	0	1	0	0	0	0	0	3	0	0	0	0	0	1	3	0	0	0	0	0	0	0	0	2	0	0	0	0	0
L	0	0	0	0	0	1	2	0	0	0	0	0	0	0	0	0	0	0	0	0	0	0	0	0	0	0	0	2	0	0	0	0	0	1	2	0	0	0	0	0	0	0	0	1	0	0	0	0	0
N	0	0	0	0	0	0	1	0	0	0	0	0	0	0	0	0	0	0	0	0	0	0	0	0	0	0	0	1	0	0	0	0	0	1	1	0	0	0	0	0	0	0	0	0	0	0	0	0	0
C	0	0	0	0	0	0	0	0	0	0	0	0	0	0	0	0	0	0	0	0	0	0	0	0	0	0	0	0	0	0	0	0	0	1	0	0	0	0	0	0	0	0	0	0	0	0	0	0	0
T	0	0	0	0	0	0	0	0	0	0	0	0	0	0	0	0	0	0	0	0	0	0	0	0	0	0	0	0	0	0	0	0	0	1	0	0	0	0	0	0	0	0	0	0	0	0	0	0	0
L	0	0	0	0	0	0	0	0	0	0	0	0	0	0	0	0	0	0	0	0	0	0	0	0	0	0	0	0	0	0	0	0	0	1	0	0	0	0	0	0	0	0	0	0	0	0	0	0	0
G	0	0	0	0	0	0	0	0	0	0	0	0	0	0	0	0	0	0	0	0	0	0	0	0	0	0	0	0	0	0	0	0	0	1	0	0	0	0	0	0	0	0	0	0	0	0	0	0	0
N	0	0	0	0	0	0	0	0	0	0	0	0	0	0	0	0	0	0	0	0	0	0	0	0	0	0	0	0	0	0	0	0	0	1	0	0	0	0	0	0	0	0	0	0	0	0	0	0	0
R	0	0	0	0	0	0	0	0	0	0	0	0	0	0	0	0	0	0	0	0	0	0	0	0	0	0	0	0	0	0	0	0	0	1	0	0	0	0	0	0	0	0	0	0	0	0	0	0	0
G	0	0	0	0	0	0	0	0	0	0	0	0	0	0	0	0	0	0	0	0	0	0	0	0	0	0	0	0	0	0	0	0	0	0	0	0	0	0	0	0	0	0	0	0	0	0	0	0	0
L	0	0	0	0	0	0	0	0	0	0	0	0	0	0	0	0	0	0	0	0	0	0	0	0	0	0	0	0	0	0	0	0	0	0	0	0	0	0	0	0	0	0	0	0	0	0	0	0	0
R	0	0	0	0	0	0	0	0	0	0	0	0	0	0	0	0	0	0	0	0	0	0	0	0	0	0	0	0	0	0	0	0	0	0	0	0	0	0	0	0	0	0	0	0	0	0	0	0	0
I	0	0	0	0	0	0	0	0	0	0	0	0	0	0	0	0	0	0	0	0	0	0	0	0	0	0	0	0	0	0	0	0	0	0	0	0	0	0	0	0	0	0	0	0	0	0	0	0	0
P	0	0	0	0	0	0	0	0	0	0	0	0	0	0	0	0	0	0	0	0	0	0	0	0	0	0	0	0	0	0	0	0	0	0	0	0	0	0	0	0	0	0	0	0	0	0	0	0	0
P	0	0	0	0	0	0	0	0	0	0	0	0	0	1	0	0	0	0	0	0	0	0	0	0	0	0	0	0	0	0	0	0	0	0	0	0	0	0	0	0	0	0	0	0	0	0	0	0	0
E	0	0	0	0	0	0	0	0	0	0	0	0	0	2	0	0	0	0	0	0	0	0	0	0	0	0	0	0	0	0	0	0	0	0	0	0	0	0	0	0	0	0	0	0	0	0	0	0	0
G	0	0	0	0	0	0	0	0	0	0	0	0	0	2	0	0	0	0	0	0	0	0	0	0	0	0	0	0	0	0	0	0	0	0	0	0	0	0	0	0	0	0	0	0	0	0	0	0	0
V	0	0	0	0	0	0	0	0	0	0	0	0	0	2	0	0	0	0	0	0	0	0	0	0	0	0	0	0	0	0	0	0	0	0	0	0	0	0	0	0	0	0	0	0	0	0	0	0	0
L	0	0	0	0	0	0	0	0	0	0	1	0	1	2	0	0	0	0	0	0	0	0	0	0	0	0	0	0	0	0	0	0	0	0	0	0	0	0	0	0	0	0	0	0	1	0	0	1	0
S	0	1	0	0	0	0	0	0	0	0	2	0	1	2	0	0	0	0	0	0	0	0	0	0	0	0	0	0	0	0	0	0	0	0	0	0	0	0	0	0	0	0	0	0	1	0	0	2	0
C	0	2	0	0	0	0	0	0	0	0	3	0	1	2	0	0	0	0	0	0	0	0	0	0	0	0	0	0	0	0	0	0	0	0	0	0	0	0	0	0	0	0	0	0	1	0	0	3	0
L	0	3	0	0	0	1	1	0	0	0	4	0	1	2	0	0	0	0	0	0	0	0	0	1	0	0	0	0	0	0	0	0	1	0	0	0	0	0	0	0	0	1	0	0	1	0	0	4	0
E	0	4	0	0	0	2	2	0	0	0	5	0	1	2	0	0	0	0	0	0	0	1	0	2	0	0	0	0	0	0	0	0	2	0	0	0	0	0	0	0	0	2	0	0	1	0	0	5	0
R	0	4	0	0	0	3	2	0	0	0	5	0	1	2	0	0	0	0	0	0	0	2	0	3	0	0	0	0	0	0	0	0	3	0	0	0	0	0	0	0	0	3	0	0	1	0	0	6	0
V	0	4	0	0	0	3	2	0	0	0	5	0	1	2	0	0	0	0	0	0	0	2	0	4	0	0	0	0	0	0	0	0	4	0	0	0	0	0	0	0	0	3	0	0	1	0	0	6	0
D	0	4	0	0	0	3	2	0	0	0	5	0	1	2	0	0	0	0	0	0	0	2	0	4	0	0	0	0	0	0	0	0	4	0	0	0	0	0	0	0	0	3	0	0	1	0	0	6	0
Y	0	4	0	0	0	3	2	0	0	0	5	1	1	2	0	0	0	0	0	0	0	2	0	4	0	0	0	0	0	0	0	0	4	0	0	0	0	0	0	0	0	3	0	0	1	0	0	6	0
D	0	5	0	0	0	3	2	0	0	0	5	2	1	2	0	0	0	0	0	0	0	2	0	4	0	0	0	0	0	0	0	0	4	0	0	0	0	0	0	0	0	3	0	0	1	0	0	6	0
K	0	5	0	0	0	3	2	0	0	0	5	2	1	2	0	0	0	0	0	0	0	2	0	4	0	0	0	0	0	0	0	0	4	0	0	0	0	0	0	0	0	3	0	0	1	0	0	6	0
A	0	5	0	0	0	3	2	0	0	0	5	2	1	1	0	0	0	0	0	0	0	2	0	4	0	0	0	0	0	0	0	0	4	0	0	0	0	0	0	0	0	3	0	0	1	0	0	6	0
F	0	5	0	0	0	3	2	0	0	0	5	2	1	0	0	0	0	0	0	0	0	2	0	4	0	0	0	0	0	0	0	0	4	0	0	0	0	0	0	0	0	3	0	0	1	0	0	6	0
G	0	5	0	0	0	3	2	0	0	0	5	2	1	0	0	0	0	0	0	0	0	2	0	4	0	0	0	0	0	0	0	0	4	0	0	0	0	0	0	0	0	3	0	0	1	0	0	6	0
R	0	5	0	0	0	3	2	0	0	0	5	2	1	0	0	0	0	0	0	0	0	2	0	4	0	0	0	0	0	0	0	0	4	0	0	0	0	0	0	0	0	3	0	0	1	0	0	6	0
Y	0	5	0	0	0	3	2	0	0	0	4	2	0	0	0	0	0	0	0	0	0	2	0	4	0	0	0	0	0	0	0	0	4	0	0	0	0	0	0	0	0	3	1	0	0	0	0	5	0
L	0	4	0	0	0	3	2	0	0	0	3	2	0	0	0	0	0	0	0	0	0	2	0	4	0	0	0	0	0	0	0	0	4	0	0	0	0	0	0	0	0	3	2	0	0	0	0	4	0
S	0	3	0	0	0	3	2	0	0	0	2	2	0	0	0	0	0	0	0	0	0	2	0	4	0	0	0	0	0	0	0	0	4	0	0	0	0	0	0	0	0	3	2	0	0	0	0	3	0
N	0	2	0	0	0	2	1	0	0	0	1	2	0	0	0	0	0	0	0	0	0	2	0	3	0	0	0	0	0	0	0	0	3	0	0	0	0	0	0	0	0	2	2	0	0	0	0	2	0
T	0	1	0	0	0	1	0	0	0	0	0	2	0	0	0	0	0	0	0	0	0	1	0	2	0	0	0	0	0	0	0	0	2	0	0	0	0	0	0	0	0	1	2	0	0	0	0	1	0
Y	0	1	0	0	0	0	0	0	0	0	0	2	0	0	0	0	0	0	0	0	0	0	0	1	0	0	0	0	0	0	0	0	1	0	0	0	0	0	0	0	0	0	2	0	0	0	0	0	0
S	0	1	0	0	0	0	0	0	0	0	0	2	0	0	0	0	0	0	0	0	0	0	0	0	0	0	0	0	0	0	0	0	0	0	0	0	0	0	0	0	0	0	2	0	0	0	0	0	0
S	0	1	0	0	0	0	0	0	0	0	0	2	0	0	0	0	0	0	0	0	0	0	0	0	0	0	0	0	0	0	0	0	0	0	0	0	0	0	0	0	0	0	2	0	0	0	0	0	0
Y	0	1	0	0	0	0	0	0	0	0	0	1	0	0	0	0	0	0	0	0	0	0	0	0	0	0	0	0	0	0	0	0	0	0	0	0	0	0	0	0	0	0	2	0	0	0	0	0	0
L	0	0	0	0	0	0	0	0	0	0	0	0	0	0	0	0	0	0	0	0	0	0	0	0	0	0	0	0	0	0	0	0	0	0	0	0	0	0	0	0	0	0	2	0	0	0	0	0	0
F	0	0	0	0	0	0	0	0	0	0	0	1	0	0	0	0	0	0	0	0	0	0	0	0	0	0	0	0	0	0	0	0	0	0	0	0	0	0	0	0	0	0	2	0	0	0	0	0	0
F	0	0	0	0	0	0	0	0	0	0	0	2	0	0	0	0	0	0	0	0	0	0	0	0	0	0	0	0	0	0	0	0	0	0	0	0	0	0	0	0	0	0	2	0	0	0	0	0	0
H	0	0	0	0	0	0	0	0	0	0	0	3	0	0	0	0	0	0	0	0	0	0	0	0	0	0	0	0	0	0	0	0	0	0	0	0	0	0	0	0	0	0	2	0	0	0	0	0	0
V	0	0	0	0	0	0	0	0	1	0	0	3	1	0	0	0	0	0	0	1	0	0	0	0	0	0	0	0	0	0	0	0	0	0	0	0	0	0	0	0	0	0	2	0	1	0	0	0	0
I	0	0	0	0	0	0	0	0	2	0	0	3	1	0	0	0	0	0	0	2	0	0	0	0	0	0	0	0	0	0	0	0	0	0	0	0	0	0	0	0	0	0	2	0	1	0	0	0	0
T	0	0	0	0	0	0	0	0	2	0	0	3	1	0	0	0	0	0	0	2	0	0	0	0	0	0	0	0	0	0	0	0	0	0	0	0	0	0	0	0	0	0	1	0	1	0	0	0	0
L	0	0	0	0	0	0	0	0	2	0	0	3	1	0	0	0	0	0	0	2	0	0	0	0	0	0	0	0	0	0	0	0	0	0	0	0	0	0	0	0	0	0	0	0	1	0	0	0	0
Y	0	0	0	0	0	0	0	0	2	0	1	3	1	0	0	0	0	0	0	2	0	0	0	0	0	0	0	0	0	0	0	0	0	0	0	0	0	0	0	0	0	0	0	0	1	0	0	0	0
M	0	0	0	0	0	0	0	0	2	0	1	3	1	0	0	0	0	0	0	2	0	0	0	0	0	0	0	0	0	0	0	0	0	0	0	0	0	0	0	0	0	0	0	0	1	0	0	0	0
N	0	0	0	0	0	0	0	0	2	0	1	3	1	0	0	0	0	0	0	2	0	0	0	0	0	0	0	0	0	0	0	0	0	0	0	0	0	0	0	0	0	0	0	0	1	0	0	0	0
A	0	0	0	0	0	0	0	1	2	0	1	3	1	0	0	0	0	0	0	2	0	0	0	0	0	0	0	0	0	0	0	0	0	0	0	0	0	0	0	0	0	0	0	0	1	0	0	0	0
L	0	0	0	0	0	0	0	1	2	0	1	3	1	0	0	0	0	0	0	2	0	0	0	0	0	0	0	0	0	0	0	0	0	0	0	0	0	0	0	0	0	0	0	0	1	0	0	0	0
D	0	0	0	0	0	0	0	1	2	0	1	3	1	0	0	0	0	0	0	2	0	0	0	0	0	0	0	0	0	0	0	0	0	0	0	0	0	0	0	0	0	0	0	0	1	0	0	0	0
W	0	0	0	0	0	0	0	1	2	0	1	3	1	0	0	0	0	0	0	2	0	0	0	0	0	0	0	0	0	0	0	0	0	0	0	0	0	0	0	0	0	0	0	0	1	0	0	0	0
D	0	0	0	0	0	0	0	1	2	0	1	3	1	0	0	0	0	0	0	2	0	0	0	0	0	0	0	0	0	0	0	0	0	0	0	0	0	0	0	0	0	0	0	0	1	0	0	0	0
E	0	0	0	0	0	0	0	1	2	0	1	3	2	0	0	0	0	0	0	2	0	0	1	0	0	1	0	0	0	0	0	0	0	0	0	0	0	0	0	0	0	0	0	0	2	0	0	0	0
E	0	1	0	1	0	0	0	1	2	0	1	3	3	0	0	1	0	0	0	2	0	0	2	0	1	2	0	0	1	0	0	0	0	0	0	0	1	0	0	0	0	0	0	0	3	0	0	0	0
K	0	2	0	1	0	0	0	1	2	0	1	3	3	0	0	2	0	0	0	2	0	0	3	0	2	2	0	0	2	0	0	0	0	0	0	0	1	0	0	0	0	0	0	0	3	0	0	0	0
T	0	2	0	1	0	0	0	1	1	0	1	3	2	0	0	2	0	0	0	1	0	0	4	0	2	2	0	0	2	0	0	0	0	0	0	0	1	0	0	0	0	0	0	0	2	0	0	0	0
I	0	2	0	1	0	0	0	1	0	0	1	3	2	0	0	2	0	0	0	0	0	0	4	1	2	2	0	0	2	0	0	0	0	0	0	0	1	0	0	0	0	1	0	0	2	0	0	0	0
L	0	2	0	1	0	1	0	1	0	0	1	3	2	0	0	2	0	0	0	0	0	0	4	2	2	2	0	0	2	0	0	0	1	1	0	0	1	0	0	0	0	2	0	0	2	0	0	0	1
A	0	2	0	1	0	1	0	1	0	0	1	3	2	0	0	2	0	0	0	0	0	0	4	3	2	2	0	0	2	0	0	0	1	1	0	0	1	0	0	0	0	3	0	0	2	0	0	0	1
L	1	2	0	1	0	1	0	1	1	0	0	3	2	0	0	2	0	0	0	0	0	0	4	3	2	2	1	0	2	0	0	0	1	1	0	0	1	0	0	1	0	3	0	0	2	0	0	0	1
W	2	2	0	1	0	1	0	1	2	0	0	3	2	0	0	2	0	0	0	0	0	0	4	3	2	2	2	0	2	0	1	1	1	1	1	0	1	0	0	2	0	3	0	0	2	0	0	0	1
K	2	2	0	1	0	1	0	1	3	0	0	3	2	0	0	2	0	0	0	0	0	0	4	3	2	2	2	0	2	0	1	1	1	1	1	0	1	0	0	2	0	3	0	0	2	0	0	0	1
D	2	2	0	1	0	1	0	0	3	0	0	3	2	0	0	2	0	0	0	0	0	0	4	3	2	2	2	0	2	0	1	1	1	1	1	0	1	0	0	2	0	3	0	0	2	0	0	0	1
L	2	2	0	1	0	1	0	0	3	0	0	3	2	0	0	2	0	0	0	0	0	0	4	3	2	2	2	0	2	0	1	1	1	1	1	0	1	0	0	2	0	3	0	0	2	0	0	0	1
T	2	2	0	1	0	1	0	0	3	0	0	3	2	0	0	2	0	0	0	0	0	0	4	3	2	2	2	0	2	0	1	1	1	1	1	0	1	0	0	2	0	3	0	0	2	0	0	0	1
S	2	2	0	1	0	1	0	0	3	0	0	3	2	0	0	2	0	0	0	0	0	0	4	3	2	2	2	0	2	0	1	1	1	1	1	0	1	0	0	2	0	3	0	0	2	0	0	0	1
V	2	2	0	1	0	1	0	0	3	0	0	3	2	0	0	2	0	0	0	0	0	0	4	3	2	2	2	0	2	0	1	1	1	1	1	0	1	0	0	2	0	3	0	0	2	0	0	0	1
D	2	2	0	1	0	1	0	0	3	0	0	3	1	0	0	2	0	0	0	0	0	0	3	3	3	1	2	0	2	0	1	1	1	1	1	0	1	0	0	2	0	3	0	0	1	0	0	0	1
V	2	1	0	0	0	1	0	0	3	0	0	3	0	0	0	2	0	0	0	0	0	0	2	3	3	0	2	0	1	0	1	1	1	1	1	0	0	0	0	2	0	3	0	0	0	0	0	0	1
G	2	0	0	0	0	1	0	0	3	0	0	3	0	0	0	1	0	0	0	0	0	0	1	3	2	0	2	0	0	0	1	1	1	1	1	0	0	0	0	2	0	3	0	0	0	0	0	0	1
K	2	0	0	0	0	1	0	0	3	0	0	3	0	0	0	1	0	0	0	0	0	0	0	3	2	0	2	0	0	0	1	1	1	1	1	0	0	0	0	2	0	3	0	0	0	0	0	0	1
D	2	0	0	0	0	1	0	0	3	0	0	3	0	0	0	1	0	0	0	0	0	0	0	2	2	0	2	0	0	0	1	1	1	1	1	0	0	0	0	2	0	2	0	0	0	0	0	0	1
L	2	0	0	0	0	0	0	0	3	0	0	3	0	0	0	1	0	0	0	0	0	0	0	1	2	0	2	0	0	0	1	1	0	0	1	0	0	0	0	2	0	1	0	0	0	0	0	0	0
V	2	0	0	0	0	0	0	0	3	0	0	3	0	0	0	1	0	0	0	0	0	0	0	0	2	0	2	0	0	0	1	1	0	0	1	0	0	0	0	2	0	0	0	0	0	0	0	0	0
K	1	0	0	0	0	0	0	0	2	0	0	3	0	0	0	1	0	0	0	0	0	0	0	0	2	0	1	0	0	0	1	1	0	0	1	0	0	0	0	1	0	0	0	0	0	0	0	0	0
F	0	0	0	0	0	0	0	0	1	0	0	3	0	0	0	1	0	0	0	0	0	0	0	0	2	0	0	0	0	0	0	0	0	0	0	0	0	0	0	0	0	0	0	0	0	0	0	0	0
K	0	0	0	0	0	0	0	0	0	0	0	3	0	0	0	1	0	0	0	0	0	0	0	0	2	0	0	0	0	0	0	0	0	0	0	0	0	0	0	0	0	0	0	0	0	0	0	0	0
D	0	0	0	0	0	0	0	0	0	0	0	3	0	0	0	1	0	0	0	0	0	0	0	0	2	0	0	0	0	0	0	0	0	0	0	0	0	0	0	0	0	0	0	0	0	0	0	0	0
Q	0	0	0	0	0	0	0	0	0	0	0	3	0	0	0	1	0	0	0	0	0	0	0	0	2	0	0	0	0	0	0	0	0	0	0	0	0	0	0	0	0	0	0	0	0	0	0	0	0
I	0	0	0	0	0	0	0	0	0	0	0	3	0	1	0	1	0	0	0	0	1	0	0	0	2	0	0	0	0	0	0	0	0	0	0	1	0	0	0	0	1	0	1	0	0	0	0	0	0
W	0	0	1	0	0	0	0	0	0	0	0	3	0	2	0	1	0	0	1	0	1	0	0	0	2	0	0	0	0	0	0	0	0	0	0	2	0	0	0	0	1	0	2	0	0	0	0	0	0
G	0	0	2	0	0	0	0	0	0	0	0	3	0	3	0	1	0	0	2	0	1	0	0	0	2	0	0	0	0	0	0	0	0	0	0	3	0	0	0	0	1	0	3	0	0	0	0	0	0
L	0	0	2	0	0	0	0	0	0	0	0	2	0	3	0	1	0	0	2	0	1	0	0	0	1	0	0	0	0	0	0	0	0	0	0	3	0	0	0	0	1	0	4	0	0	0	0	0	0
L	0	0	2	0	0	1	0	0	0	0	0	1	0	3	0	0	0	0	2	0	1	0	0	0	0	0	0	0	0	0	0	0	0	0	0	3	0	0	0	0	1	0	5	0	0	0	0	0	0
I	0	0	2	0	0	2	0	0	0	0	0	0	0	3	1	0	0	0	2	0	1	1	0	0	0	0	0	0	0	0	0	0	0	0	0	3	0	0	0	0	1	1	5	0	0	0	0	0	0
V	0	0	2	0	0	3	0	0	0	0	0	0	0	3	2	0	0	0	2	0	1	2	0	1	0	0	0	0	0	0	0	0	0	0	0	3	0	0	0	0	1	2	5	0	0	0	0	0	0
T	0	0	2	0	0	4	0	1	0	0	0	0	0	3	3	0	0	0	2	0	1	3	0	2	0	0	0	0	0	0	0	0	1	0	0	3	0	0	0	0	1	3	5	0	0	0	1	0	1
K	0	0	2	0	0	5	0	1	0	0	0	0	0	3	4	0	0	0	2	0	1	3	0	2	0	0	0	0	0	0	0	0	1	0	0	3	0	0	0	0	1	3	5	0	0	0	1	0	1
D	0	0	2	0	0	5	0	1	0	0	0	0	0	3	4	0	0	0	2	0	1	3	0	2	0	0	0	0	0	0	0	0	1	0	0	3	0	0	0	0	1	3	5	0	0	0	1	0	1
F	0	0	2	0	0	5	0	1	0	0	0	0	0	3	4	0	0	0	2	0	1	3	0	2	0	0	0	0	0	0	0	0	1	0	0	3	0	0	0	0	1	3	5	0	0	0	1	0	1
V	0	0	2	0	0	5	0	1	0	0	0	0	0	3	4	0	0	0	2	0	1	3	0	2	0	0	0	0	0	0	0	0	1	0	0	3	0	0	0	0	1	3	5	0	0	0	1	0	1
Y	0	0	2	0	0	5	0	1	0	0	0	0	0	3	4	0	0	0	2	0	1	3	0	2	0	0	0	0	0	0	0	0	1	0	0	3	0	0	0	0	1	3	5	0	0	0	1	0	1
S	0	0	2	0	0	5	0	1	0	0	0	0	0	3	4	0	0	0	2	0	1	3	0	2	0	0	0	0	0	0	0	0	1	0	0	3	0	0	0	0	1	3	5	0	0	0	1	0	1
Q	0	0	2	0	0	5	0	1	0	0	0	0	0	3	4	0	0	0	2	0	1	3	0	2	0	0	0	0	0	0	0	0	1	0	0	3	0	0	0	0	1	3	5	0	0	0	1	0	1
S	0	0	2	0	0	5	0	1	0	0	0	0	0	2	4	0	0	0	2	0	0	3	0	2	0	0	0	0	0	0	0	0	1	0	0	2	0	0	0	0	0	3	4	0	0	0	1	0	1
S	0	0	1	0	0	5	0	1	0	0	0	0	0	1	5	0	0	0	1	0	0	3	0	2	0	0	0	0	0	0	0	0	1	0	0	1	0	0	0	0	0	3	3	0	0	0	1	0	1
N	0	0	0	0	0	5	0	1	0	0	0	0	0	0	5	0	0	0	0	0	0	3	0	2	0	0	0	0	0	1	0	0	1	0	0	0	0	0	1	0	0	3	2	0	0	0	1	0	1
C	0	0	0	0	0	5	0	1	0	0	0	0	0	0	5	0	0	0	0	0	0	3	0	2	0	0	0	0	0	2	0	0	1	0	0	0	0	0	2	0	0	3	1	0	0	0	1	0	1
L	0	0	0	0	0	4	0	1	0	0	0	0	0	0	5	0	0	0	0	0	0	3	0	2	0	0	0	0	0	3	0	0	1	0	0	0	0	0	3	0	0	3	0	0	0	0	1	0	1
F	0	0	0	0	0	3	0	1	0	0	0	0	0	0	4	0	0	0	0	0	0	2	0	2	0	0	0	0	0	3	0	0	1	0	0	0	0	0	4	0	0	2	0	0	0	0	1	0	1
D	0	0	0	0	0	2	0	1	0	0	0	0	0	0	3	0	0	0	0	0	0	1	0	1	0	0	0	0	0	3	0	0	1	0	0	0	0	0	4	0	0	1	0	0	0	0	1	0	1
R	0	0	0	0	0	1	0	0	0	0	0	0	0	0	2	0	0	0	0	0	0	0	0	0	0	0	0	0	0	3	0	0	0	0	0	0	0	0	4	0	0	0	0	0	0	0	0	0	0
N	0	0	0	0	0	0	0	0	0	0	0	0	0	0	1	0	0	0	0	0	0	0	0	0	0	0	0	0	0	3	0	0	0	0	0	0	0	0	4	0	0	0	0	0	0	0	0	0	0
Y	0	0	0	0	0	0	0	0	0	0	0	0	0	0	1	0	0	0	0	0	0	0	0	0	0	0	0	0	0	3	0	0	0	0	0	0	0	0	4	0	0	0	0	0	0	0	0	0	0
T	0	0	1	0	0	0	0	0	0	0	0	0	0	0	1	0	0	0	1	0	0	0	0	0	0	0	0	0	0	3	0	0	0	0	0	0	0	0	4	0	0	0	0	0	0	0	0	0	0
L	0	0	2	0	0	0	0	0	0	0	0	0	0	0	1	0	0	0	2	0	0	0	0	0	0	0	0	0	0	3	0	0	0	0	0	1	0	0	4	0	0	0	1	0	0	0	0	0	0
M	0	0	3	0	0	0	0	0	0	0	0	0	0	0	1	0	0	0	3	0	0	0	0	0	0	0	0	0	0	3	0	0	0	0	0	2	0	0	4	0	0	0	2	0	0	0	0	0	0
L	0	0	4	0	0	0	0	0	0	0	0	0	0	0	1	0	0	0	4	0	0	0	0	0	0	0	0	0	0	3	0	0	0	0	0	3	0	0	4	0	0	0	3	0	0	0	0	0	0
K	0	0	5	0	0	0	0	0	0	0	0	0	0	0	1	0	0	0	5	0	0	0	0	0	0	0	0	0	0	3	0	0	0	0	0	4	0	0	4	0	0	0	4	0	0	0	0	0	0
D	0	0	5	0	0	0	0	0	0	0	0	0	0	0	1	0	0	0	5	0	0	0	0	0	0	0	0	0	0	3	0	0	0	0	0	4	0	0	4	0	0	0	4	0	0	0	0	0	0
L	0	0	5	0	0	0	0	0	0	0	0	0	0	0	0	0	0	0	5	0	0	0	0	0	0	0	0	0	0	3	0	0	0	0	0	4	0	0	4	0	0	0	4	0	0	0	0	0	0
F	0	0	5	0	0	0	0	0	0	0	0	0	0	0	0	0	0	0	5	0	0	0	0	0	0	0	0	0	0	2	0	0	0	0	0	4	0	0	3	0	0	0	4	0	0	0	0	0	0
L	0	0	5	0	0	0	0	0	0	0	0	0	0	0	0	0	0	0	5	0	0	0	0	0	0	0	0	0	0	1	0	0	0	0	0	4	0	0	2	0	0	0	4	0	0	0	0	0	1
S	0	0	5	0	0	0	0	0	1	0	0	0	0	0	0	0	0	0	5	0	0	0	0	0	0	0	0	0	0	0	0	0	0	0	0	4	0	0	1	0	0	0	4	0	0	0	0	0	1
R	0	0	5	0	0	0	0	0	2	0	0	0	0	0	0	0	0	0	5	0	0	0	0	0	0	0	0	0	0	0	0	1	0	0	0	4	0	0	0	0	0	0	4	0	0	0	0	0	1
F	0	0	5	0	0	0	0	0	3	0	0	0	0	0	0	0	0	0	5	0	0	0	0	0	0	0	0	0	1	0	0	2	0	0	0	4	0	0	0	0	0	0	4	0	0	0	0	1	1
N	0	1	5	0	0	0	1	0	4	0	0	0	0	0	0	0	0	0	5	0	0	0	0	0	0	0	0	0	1	0	0	2	0	0	0	4	0	0	0	0	0	0	4	0	0	0	0	2	1
S	0	2	5	0	0	0	2	0	4	0	0	0	0	0	0	0	0	0	5	0	0	0	0	0	0	0	0	0	1	0	0	2	0	0	0	4	0	0	0	0	0	0	4	0	0	0	0	3	1
L	0	2	5	0	0	0	2	0	4	0	0	0	0	0	0	0	0	0	5	0	0	0	0	0	0	0	0	0	1	0	0	2	0	0	0	4	0	0	0	0	0	0	4	0	0	0	0	4	1
M	0	2	4	0	0	0	2	0	4	0	0	0	0	0	0	0	0	0	4	0	0	0	0	0	0	0	0	0	1	0	0	2	0	0	0	4	0	0	0	0	0	0	4	0	0	0	0	4	1
I	0	2	3	0	0	0	2	0	4	0	0	0	0	0	0	0	0	0	3	0	0	0	0	0	0	0	0	0	1	0	0	2	0	0	0	3	0	0	0	0	0	0	3	0	0	0	0	4	1
L	0	2	2	0	0	0	2	0	4	0	0	0	0	0	0	0	0	0	2	0	0	0	0	0	0	0	0	0	1	0	0	2	0	0	0	2	0	0	0	0	0	0	2	0	0	0	0	4	1
L	0	2	1	0	0	0	2	0	4	0	0	0	0	0	0	0	0	0	1	0	0	0	0	0	0	0	0	0	1	0	1	2	0	0	0	1	0	0	0	0	0	0	1	0	0	0	0	4	1
S	0	2	0	0	0	0	2	0	4	0	0	0	0	0	0	0	0	0	0	0	0	0	0	0	0	0	0	0	1	0	2	2	0	0	0	0	0	0	0	0	0	0	0	0	0	0	0	4	1
P	0	2	0	0	0	0	2	0	4	0	0	0	0	0	0	0	0	0	0	0	0	0	0	0	0	0	0	0	1	0	2	2	0	0	0	0	0	0	0	0	0	0	0	0	0	0	0	4	1
P	0	2	0	0	0	0	2	0	4	0	1	0	0	0	0	0	0	0	0	0	0	0	0	0	0	0	0	0	1	0	2	2	0	0	0	0	0	0	0	0	0	0	0	0	0	0	0	4	1
E	0	2	0	0	0	0	2	0	4	0	2	0	0	0	0	0	0	0	0	0	0	0	0	0	0	0	0	0	1	0	2	2	0	0	0	0	0	0	0	0	0	0	0	0	0	0	0	4	1
P	0	2	0	0	0	0	2	0	4	0	2	0	0	0	0	0	0	0	0	0	0	0	0	0	0	0	0	0	1	0	2	2	0	0	0	0	0	0	0	0	0	0	0	0	0	0	0	4	0
R	0	2	0	0	0	0	2	0	3	0	2	0	0	0	0	0	0	0	0	0	0	0	0	0	0	0	0	0	1	0	2	2	0	0	0	0	0	0	0	0	0	0	0	0	0	0	0	4	0
Y	0	2	0	0	0	0	2	0	2	0	2	0	0	0	0	0	0	0	0	0	0	0	0	0	0	0	0	0	1	0	2	1	0	0	0	0	0	0	0	0	0	0	0	0	0	0	0	4	0
S	0	2	0	0	0	0	2	0	1	0	2	0	0	0	0	0	0	0	0	0	0	0	0	0	0	0	0	0	0	0	2	0	0	0	0	0	0	0	0	0	0	0	0	0	0	0	0	3	0
D	0	1	0	0	0	0	1	0	0	0	2	0	0	1	0	0	0	0	0	0	0	0	0	0	0	0	0	0	0	0	2	0	0	0	0	0	0	0	0	0	0	0	0	0	0	0	0	2	0
D	0	0	0	0	0	0	0	0	0	0	2	0	0	1	0	0	0	0	0	0	0	0	0	0	0	0	0	0	0	0	2	0	0	0	0	0	0	0	0	0	0	0	0	0	0	0	0	1	0
L	0	0	0	0	0	0	0	0	0	0	2	0	0	1	0	0	0	0	0	0	0	0	0	0	0	0	0	0	0	0	2	0	0	0	0	0	0	0	0	0	0	0	0	0	0	0	0	0	0
I	0	0	0	0	0	0	0	0	0	0	2	0	0	1	0	0	0	0	0	0	0	0	0	0	0	0	0	0	0	0	2	0	0	0	0	0	0	0	0	0	0	0	0	0	0	0	0	0	0
S	0	0	0	0	0	0	0	0	0	0	2	0	0	1	0	0	0	0	0	0	0	0	0	0	0	0	0	0	0	0	2	0	0	0	0	0	0	0	0	0	0	0	0	0	0	0	0	0	0
Q	0	0	0	0	0	0	0	0	0	0	2	0	0	1	0	0	0	0	0	0	0	0	0	0	0	0	0	0	0	0	2	0	0	0	0	0	0	0	0	0	0	0	0	0	0	0	0	0	0
L	0	0	0	0	0	0	0	0	0	0	2	0	0	1	0	0	0	0	0	0	0	0	0	0	0	0	0	0	0	0	1	0	0	0	0	0	0	0	0	0	0	0	0	0	0	0	0	1	0
C	0	0	0	0	0	0	0	0	0	0	3	0	0	1	0	0	0	0	0	0	0	0	0	0	0	0	0	0	0	0	0	0	0	0	0	0	0	0	0	0	0	0	0	0	0	0	0	2	0
Q	0	0	0	0	0	0	0	0	0	0	4	0	0	1	0	0	0	0	0	0	0	0	0	0	0	0	1	0	0	0	0	0	0	0	0	0	0	0	0	0	0	0	0	0	0	0	0	3	0
L	0	0	0	0	0	0	0	0	0	0	3	0	0	1	0	0	0	0	0	0	0	0	0	0	0	0	1	0	0	0	0	0	0	0	0	0	0	0	0	0	0	0	0	0	0	0	0	3	0
Y	0	0	0	0	0	0	0	0	0	0	2	0	0	1	0	0	0	0	0	0	0	0	0	0	0	0	1	0	0	0	0	0	0	0	0	0	0	0	0	0	0	0	0	0	0	0	0	3	0
I	0	0	0	0	0	0	0	0	0	0	2	0	0	1	0	0	0	0	0	0	0	0	0	0	0	0	1	0	0	0	0	0	0	0	0	0	0	0	0	0	0	0	0	0	0	0	0	3	0
A	0	0	0	0	0	0	0	0	0	0	2	0	0	1	0	0	0	0	0	0	0	0	0	0	0	0	1	0	0	0	0	0	0	0	0	0	0	0	0	0	0	0	0	0	0	0	0	3	0
G	0	0	0	0	0	0	0	0	0	0	2	0	0	1	0	0	0	0	0	0	0	0	0	0	0	0	1	0	0	0	0	0	0	1	0	0	0	0	0	0	0	0	0	0	0	0	0	3	0
D	0	0	0	0	0	0	0	0	0	0	2	0	0	1	0	0	0	0	0	0	0	0	0	0	0	0	1	0	0	0	0	0	0	1	0	0	0	0	0	0	0	0	0	0	0	0	0	3	0
Q	0	0	0	0	0	0	0	0	0	0	2	0	0	0	0	0	0	0	0	0	0	0	0	0	0	0	1	0	0	0	0	0	0	1	0	0	0	0	0	0	0	0	0	0	0	0	0	3	0
V	0	0	0	0	0	0	0	0	0	0	2	0	0	0	0	0	0	0	0	0	0	0	0	0	0	0	1	0	0	0	0	0	0	1	0	0	0	0	0	0	0	0	0	0	0	0	0	3	0
L	0	0	0	0	0	0	0	0	0	0	2	0	0	0	0	0	0	0	0	0	0	0	0	0	0	0	1	0	0	0	0	0	0	1	0	0	0	0	0	0	0	0	0	0	0	0	0	3	0
S	0	0	0	0	0	0	0	0	0	0	2	0	0	0	0	0	0	0	0	0	0	0	0	0	0	0	1	0	0	0	0	0	0	1	0	0	0	0	0	0	0	0	0	0	0	0	0	3	0
M	0	0	0	0	0	0	0	0	0	0	2	0	0	0	0	0	0	0	0	0	0	0	0	0	0	0	1	0	0	0	0	0	0	1	0	0	0	0	0	0	0	0	0	0	0	0	0	3	0
C	0	0	0	0	0	0	0	0	0	0	2	0	0	0	0	0	0	0	0	0	0	0	0	0	0	0	1	0	0	0	0	0	0	1	0	0	0	0	0	0	0	0	0	0	0	0	0	3	0
G	0	0	0	0	0	0	0	0	0	0	2	0	0	0	0	0	0	0	0	0	0	0	0	0	0	0	1	0	0	0	0	0	0	1	0	0	0	0	0	0	0	0	0	0	0	0	1	2	0
N	0	0	0	0	0	0	0	0	0	0	1	0	0	1	0	1	0	0	0	0	0	0	0	0	0	0	1	0	0	0	0	0	0	1	0	0	0	0	0	0	0	0	0	0	0	0	2	1	0
S	0	0	0	0	0	0	0	0	0	0	0	1	0	2	0	2	0	0	0	0	0	0	0	1	1	0	0	0	0	0	0	0	1	2	0	0	0	0	0	0	0	1	0	0	0	0	2	0	0
G	0	1	0	0	0	0	0	0	0	0	0	2	0	3	0	3	0	0	0	0	1	0	0	2	2	0	0	0	0	0	0	0	2	3	0	0	0	0	0	0	1	2	0	0	0	0	2	0	1
Y	0	2	0	0	0	0	0	0	0	0	0	3	0	4	0	4	0	0	0	0	1	0	0	3	3	0	0	0	0	0	0	0	3	4	0	0	0	0	0	0	1	3	0	0	0	0	2	0	2
E	0	3	0	0	0	0	0	0	0	0	0	4	0	5	0	5	0	0	0	0	1	0	0	4	3	0	0	0	0	0	0	0	4	5	0	0	0	0	0	0	1	3	0	0	0	0	2	0	2
V	0	4	0	0	0	0	0	0	0	0	0	5	0	6	0	6	0	0	0	0	1	0	0	4	3	0	0	0	0	0	0	0	4	5	0	0	0	0	0	0	1	3	0	0	0	0	2	0	2
I	0	5	0	0	0	0	0	0	0	0	0	6	0	6	0	7	0	0	0	0	1	0	0	4	3	0	0	0	0	0	0	0	4	4	0	0	0	0	0	0	1	3	0	0	0	0	2	0	2
K	0	6	0	1	0	0	0	0	0	0	0	7	0	6	1	8	0	0	0	0	1	0	0	4	3	0	0	0	0	0	0	0	4	4	0	0	0	0	0	0	1	3	0	0	0	0	2	0	2
I	0	6	0	2	1	0	1	0	0	0	0	7	0	6	2	8	1	0	0	0	1	0	0	4	3	0	0	0	0	0	0	1	4	4	0	0	0	1	0	0	1	3	0	0	0	1	2	0	2
L	0	6	0	3	2	0	2	1	0	0	1	7	1	6	3	8	2	0	0	0	1	1	1	4	4	0	0	0	1	0	1	2	4	4	0	1	0	2	0	0	1	3	0	0	1	2	2	1	2
E	0	6	0	4	3	0	3	2	0	0	1	7	2	6	4	8	3	0	0	0	1	1	2	4	5	0	0	0	2	0	2	3	4	4	0	2	0	3	0	0	1	3	0	0	2	3	2	2	2
P	0	6	0	4	4	0	3	2	0	0	1	7	2	7	4	8	3	0	0	0	1	1	2	4	5	0	0	0	2	0	2	3	4	4	0	2	0	4	0	0	1	3	0	0	2	4	2	2	2
Y	0	6	0	4	4	0	3	2	0	1	1	7	2	7	4	8	3	0	0	0	1	1	2	4	5	0	0	0	2	0	2	3	4	4	0	2	0	4	0	0	1	3	0	0	2	4	2	2	2
V	0	6	0	4	4	0	3	2	0	2	1	7	2	7	4	8	3	0	0	0	1	1	2	4	5	0	0	0	2	0	2	3	4	4	0	2	0	4	0	0	1	3	0	0	2	4	2	2	2
V	0	6	0	4	4	0	3	2	0	3	1	7	2	7	4	8	3	0	0	0	1	1	2	4	5	0	0	0	2	0	2	3	4	4	0	2	0	4	0	0	1	3	0	0	2	4	1	2	2
N	0	6	1	4	4	0	3	2	0	3	1	7	2	6	4	7	3	0	1	0	1	1	2	4	5	0	0	0	2	0	2	3	4	4	0	2	0	4	0	0	1	3	1	0	2	4	0	2	2
S	0	6	2	4	4	0	3	2	0	3	1	6	2	5	4	6	3	0	2	0	1	1	2	3	4	0	0	0	2	0	2	3	3	3	0	3	0	4	0	0	1	2	2	0	2	4	0	2	2
L	0	5	2	4	4	0	3	2	0	3	1	5	2	4	4	5	3	0	2	0	0	1	2	2	3	0	0	0	2	0	2	3	2	2	0	3	0	4	0	0	0	1	2	0	2	4	0	2	1
V	0	4	2	4	4	0	3	2	0	3	1	4	2	3	4	4	3	0	2	0	0	1	2	1	2	0	0	0	2	0	2	3	1	1	1	3	1	4	0	0	0	0	2	0	2	4	0	2	0
Q	0	3	2	5	4	0	3	2	0	3	1	3	2	2	4	3	3	0	2	0	0	1	2	0	2	1	0	1	2	0	2	3	0	0	2	4	2	4	0	0	0	0	2	1	2	4	0	2	1
R	0	2	2	6	4	0	4	2	0	3	1	2	2	1	4	2	3	0	2	0	0	1	2	0	2	2	0	2	2	0	2	3	1	0	3	5	3	4	0	0	0	1	2	2	2	4	0	2	2
A	0	1	2	7	4	0	5	3	1	3	1	1	2	1	5	1	4	0	2	0	0	1	2	1	2	3	0	3	2	0	2	3	2	0	4	6	4	4	0	0	0	2	2	3	2	4	1	2	3
E	0	0	2	7	4	0	5	3	1	3	1	0	2	1	4	0	4	0	2	1	0	1	2	1	3	4	0	4	2	0	2	3	2	0	5	6	5	4	0	0	0	2	2	3	2	4	1	2	3
K	1	0	2	6	3	0	4	3	1	3	1	1	2	2	3	1	3	0	2	2	0	1	2	1	4	4	1	4	2	0	2	2	2	1	5	6	5	3	0	1	0	3	2	3	2	3	1	2	3
F	2	0	2	5	2	0	3	2	1	3	0	2	1	3	2	2	2	0	2	3	0	0	1	1	4	4	2	4	2	0	2	1	2	2	5	5	5	2	0	2	0	4	2	3	1	2	1	1	3
R	3	1	2	4	1	0	2	1	1	3	0	3	0	4	1	3	1	0	2	4	0	0	1	2	4	4	3	4	2	0	2	1	3	3	5	4	5	1	0	3	0	5	2	3	0	1	1	0	3
P	3	1	2	4	0	0	2	1	1	3	0	4	0	4	1	4	1	0	2	5	0	0	1	2	5	4	3	4	2	0	2	1	3	4	5	4	5	0	0	3	0	5	2	3	0	0	1	0	3
L	3	2	2	4	0	0	2	1	1	2	0	4	0	4	1	4	1	0	2	5	0	0	1	2	5	4	3	4	2	0	2	1	3	4	5	4	5	0	0	3	0	5	2	3	0	0	1	0	3
I	3	3	2	4	0	0	2	1	1	1	0	4	0	4	1	4	1	0	2	5	0	0	1	2	5	4	3	4	2	0	2	1	3	4	5	4	5	0	0	3	0	5	2	3	0	0	1	0	3
H	3	3	2	4	0	0	2	1	1	0	0	4	0	4	1	4	1	0	2	5	0	0	1	2	5	4	3	4	2	0	2	1	3	4	5	4	5	0	0	3	0	5	2	3	0	0	1	0	3
S	3	3	1	4	0	0	2	1	1	0	0	4	0	4	1	4	1	0	1	5	0	0	1	2	5	4	3	4	2	0	2	1	3	4	5	4	5	0	0	3	0	5	1	3	0	0	1	0	3
L	3	3	0	4	0	0	2	1	1	1	1	4	0	4	1	4	1	0	0	5	0	0	1	2	5	5	3	4	2	0	2	1	3	4	5	3	5	0	0	3	0	5	0	3	0	0	1	0	3
G	3	3	0	5	0	0	2	2	2	2	2	4	0	4	2	4	2	0	0	5	0	0	1	2	5	6	3	5	2	0	2	1	3	4	5	3	6	0	0	3	0	5	0	4	0	0	2	1	3
D	3	3	0	6	0	1	2	3	3	3	3	4	0	4	3	4	3	0	0	5	0	0	2	3	5	7	4	6	2	0	2	1	4	4	5	3	6	0	0	3	0	5	0	5	0	0	3	2	4
F	3	3	1	6	0	2	2	4	4	4	4	4	0	4	4	4	4	0	1	5	0	0	3	4	5	7	5	6	2	0	2	1	5	4	5	2	5	0	0	3	0	6	0	5	0	0	4	3	4
P	3	3	1	6	0	2	1	5	5	5	5	4	0	4	5	4	5	0	1	5	0	0	4	4	5	6	5	6	2	0	2	1	4	4	5	1	4	0	0	3	0	5	0	5	0	0	5	4	3
V	3	3	1	5	0	2	0	4	4	5	6	4	0	4	5	4	4	0	1	5	0	0	4	3	5	5	5	5	2	0	2	1	3	4	4	0	3	0	0	3	0	4	0	4	0	0	4	4	2
F	3	3	1	4	0	2	0	4	4	5	6	4	0	4	5	4	4	0	1	4	0	0	4	4	4	4	5	4	2	0	2	1	3	5	3	0	2	0	0	3	0	4	0	4	0	0	4	4	2
I	2	3	1	4	0	2	0	4	4	5	6	3	0	3	5	3	4	0	1	3	0	0	4	5	3	4	4	4	2	0	2	1	3	5	3	0	2	0	0	2	0	3	0	4	0	0	4	4	2
K	1	3	1	4	0	2	0	4	4	5	6	2	0	2	5	2	4	0	1	2	0	0	4	6	2	4	3	4	1	0	1	1	3	5	3	0	2	0	0	1	0	2	0	4	0	0	4	4	3
D	0	2	1	4	0	2	0	4	4	5	6	1	0	1	5	1	4	0	1	1	0	0	3	6	1	4	2	4	0	0	0	0	2	5	3	0	2	0	0	0	0	1	0	4	0	0	4	4	3
K	0	2	1	4	0	2	0	4	4	5	6	0	0	0	5	0	4	0	1	0	0	0	3	6	0	4	2	4	0	0	0	0	2	4	3	0	2	0	0	0	0	1	0	4	0	0	4	4	3
V	0	1	1	4	0	2	0	4	4	5	6	0	0	0	5	0	4	0	1	0	0	0	3	6	0	4	2	4	0	0	0	0	2	4	3	0	2	0	0	0	0	1	0	4	0	0	4	4	3
N	0	0	1	4	0	2	0	4	4	5	6	0	0	0	5	0	4	0	1	0	0	0	3	6	0	4	2	4	0	0	0	0	2	4	3	0	2	0	0	0	0	1	0	4	0	0	4	4	3
Q	0	0	1	4	0	2	0	4	4	5	6	0	0	0	5	0	4	0	1	0	0	0	3	6	0	4	2	4	0	0	0	0	2	4	3	0	2	0	0	0	0	1	0	4	0	0	4	4	3
L	0	0	1	4	0	2	0	4	4	5	6	0	0	0	5	0	5	0	1	0	0	0	3	6	0	4	2	4	0	0	0	0	2	4	3	0	2	0	0	0	0	1	0	4	0	0	4	4	3
E	0	0	1	4	0	2	0	4	4	4	5	0	0	0	5	0	6	0	1	0	0	0	3	6	0	3	2	4	0	0	0	0	2	4	3	0	2	0	0	0	0	1	0	4	0	0	4	4	3
G	0	0	1	3	0	2	0	3	3	3	4	0	0	0	4	0	5	0	1	0	0	0	3	6	0	2	2	3	0	0	0	0	2	4	3	0	1	0	0	0	0	1	1	3	0	0	3	3	3
T	0	0	1	2	0	1	0	2	2	2	3	0	0	0	3	0	4	0	1	0	0	0	2	5	0	1	1	2	0	0	0	0	1	4	2	0	0	0	0	0	0	1	2	2	0	0	2	2	2
F	0	0	0	1	0	0	0	1	1	1	2	0	0	0	2	0	3	0	0	0	0	0	1	4	0	0	0	1	0	0	0	0	0	4	1	0	0	0	0	0	0	0	2	1	0	0	1	1	1
G	0	0	0	0	0	0	0	0	1	0	1	0	0	0	1	0	2	0	0	0	0	0	0	4	0	0	0	0	0	0	0	0	0	4	0	0	0	0	0	0	0	0	2	0	0	0	0	0	1
P	0	0	0	0	0	0	0	0	2	0	0	0	0	0	0	0	2	0	0	1	0	0	0	4	0	0	0	0	0	0	0	1	0	4	0	0	0	0	0	0	0	0	2	0	0	0	0	0	1
S	0	0	0	0	0	0	0	0	3	0	0	0	0	0	0	0	2	0	0	2	0	0	0	3	0	0	0	0	0	0	0	2	0	3	0	0	0	0	0	0	0	0	2	0	0	0	1	0	1
A	0	0	0	0	0	0	0	1	4	0	0	0	0	0	0	0	2	0	0	3	0	0	0	2	0	0	0	1	0	0	0	3	0	2	0	0	0	0	0	0	0	0	2	0	0	0	2	0	2
K	0	0	0	0	0	0	0	1	5	0	0	0	0	0	0	0	2	0	0	4	0	0	0	1	0	0	0	1	0	0	0	3	0	1	0	0	0	0	0	0	0	0	2	0	0	0	2	0	2
R	0	0	0	0	0	0	0	1	5	0	0	0	0	0	0	0	2	0	0	4	0	0	0	0	0	0	0	1	0	0	0	3	0	0	0	0	0	0	0	0	0	0	2	0	0	0	2	0	2
F	0	0	0	0	0	0	0	1	5	0	0	0	0	0	0	0	2	0	0	4	0	0	0	0	0	0	0	1	0	0	0	3	0	0	0	0	0	0	0	0	0	0	2	0	0	0	2	0	2
F	0	0	0	0	0	0	0	1	5	0	0	0	0	0	0	0	2	0	0	4	0	0	0	0	0	0	0	1	0	0	0	3	0	0	0	0	0	0	0	0	0	0	2	0	0	0	2	0	2
R	0	0	0	0	0	0	0	1	5	0	0	0	0	0	0	0	2	0	0	5	0	0	0	0	0	0	0	1	0	0	0	3	0	0	0	0	0	0	0	0	0	0	2	0	0	0	2	0	2
V	0	0	0	0	0	0	0	1	5	0	0	0	0	0	0	0	2	0	0	6	0	0	0	0	0	0	0	1	0	0	0	3	0	0	0	0	0	0	0	0	0	0	2	0	0	0	2	0	2
L	0	0	0	0	0	0	0	1	5	0	0	0	0	0	0	0	1	0	0	7	0	0	0	0	0	0	0	1	0	0	0	3	0	0	0	0	0	0	0	0	0	0	2	0	0	0	2	0	2
D	0	0	0	0	0	0	0	1	5	0	0	0	0	0	0	0	0	0	0	8	0	0	0	0	0	0	0	1	0	0	0	3	0	0	0	0	0	0	0	0	0	0	2	0	0	0	2	0	2
Q	0	0	0	0	0	0	0	1	5	0	0	0	0	0	0	0	0	0	0	8	0	0	0	0	0	0	0	1	0	0	0	3	0	0	0	0	0	0	0	0	0	0	1	0	0	0	2	0	2
F	0	0	0	0	0	0	0	1	5	0	0	0	0	0	0	0	0	0	0	8	0	0	0	0	0	0	0	1	0	0	0	3	0	0	0	0	0	0	0	0	0	0	0	0	0	0	2	0	2
D	0	0	0	0	0	0	0	1	5	0	0	0	0	0	0	0	0	0	0	8	0	0	0	0	0	0	0	1	0	0	0	3	0	0	0	0	0	0	0	0	0	0	0	0	0	0	2	0	2
N	0	0	0	0	0	0	0	1	4	0	0	0	0	0	0	0	0	0	0	8	0	0	0	0	0	0	0	1	0	0	0	3	0	0	0	0	0	0	0	0	0	0	0	0	0	0	2	0	2
I	0	0	0	0	0	0	0	1	3	0	0	0	0	0	0	0	0	0	0	7	0	0	0	0	0	0	0	1	0	0	0	2	0	0	0	0	0	0	0	0	0	0	0	0	0	0	2	0	2
H	0	0	0	0	0	0	0	1	2	0	0	0	0	0	0	0	0	0	0	6	0	0	0	0	0	0	0	1	0	0	0	1	0	0	0	0	0	0	0	0	0	0	0	0	0	0	1	0	2
D	0	0	0	0	0	0	0	0	1	0	0	0	0	0	0	0	0	0	0	5	0	0	0	0	0	0	0	0	0	0	0	0	0	0	0	0	0	0	0	0	0	0	0	0	0	0	0	0	1
L	0	0	0	0	0	0	0	0	0	0	0	0	0	0	0	0	0	0	0	4	0	0	0	0	0	0	0	0	0	0	0	0	0	0	0	0	0	0	0	0	0	0	0	0	0	0	0	0	0
V	0	0	0	0	0	0	0	0	0	0	0	0	0	0	0	0	0	0	0	4	0	0	0	0	0	0	0	0	0	0	0	0	0	0	0	0	0	0	0	0	0	0	0	0	0	0	0	0	0
F	0	0	0	0	0	0	0	0	0	0	0	0	0	0	0	0	0	0	0	4	0	0	0	0	0	0	0	0	0	0	0	0	0	0	0	0	0	0	0	0	0	0	0	0	0	0	0	0	0
V	0	0	0	0	0	0	0	0	0	0	0	0	0	0	0	0	0	0	0	4	0	0	0	0	0	0	0	0	0	0	0	0	0	0	0	0	0	0	0	0	0	0	0	0	0	0	0	0	0
Y	0	0	0	0	0	0	0	0	0	0	0	0	0	0	0	0	0	0	0	3	0	0	0	0	0	0	0	0	0	1	0	0	0	0	0	0	0	0	0	0	0	0	0	0	0	0	0	0	0
G	0	0	0	0	0	0	0	0	0	0	0	0	0	0	0	0	0	1	0	2	0	0	0	0	0	0	0	0	0	2	0	0	0	0	0	0	0	0	1	0	0	0	0	0	0	0	0	0	0
C	0	0	0	0	0	0	0	0	0	0	0	0	0	0	0	0	0	1	0	1	0	0	0	0	0	0	0	0	0	2	0	0	0	0	0	0	0	0	1	0	0	0	0	0	0	0	0	0	0
Y	0	0	0	0	0	0	0	0	0	0	0	0	0	0	0	0	0	1	0	0	0	0	0	0	0	0	0	0	0	2	0	0	0	0	0	0	0	0	1	0	0	0	0	0	0	0	0	0	0
R	0	0	0	0	0	0	0	0	0	0	0	0	0	0	0	0	0	1	0	0	0	0	0	0	0	0	0	0	0	2	0	0	0	0	0	0	0	0	1	0	0	0	0	0	0	0	0	0	0
H	0	0	0	0	0	0	0	0	0	0	0	0	0	0	0	0	1	1	0	0	0	0	0	0	0	0	0	1	0	2	0	0	0	0	1	0	1	0	1	0	0	0	0	0	0	0	0	0	0
W	0	0	0	0	0	0	0	0	0	1	0	0	0	0	0	0	2	1	0	0	0	0	0	0	0	0	0	2	0	2	0	0	0	0	2	0	2	0	1	0	0	0	0	1	0	0	0	0	0
G	0	1	0	0	0	0	0	0	0	2	0	0	0	0	0	0	3	1	0	0	0	0	0	0	0	1	0	3	0	2	0	0	0	0	3	0	3	0	1	0	0	0	0	2	0	0	0	0	0
H	0	2	0	0	0	0	0	0	0	3	0	0	0	0	0	0	4	1	0	0	0	0	0	0	0	1	0	3	0	2	0	0	0	0	3	0	4	0	1	0	0	0	0	2	0	0	0	0	0
P	0	2	0	0	0	0	0	0	0	3	0	0	0	0	0	0	4	1	0	0	0	1	0	0	0	1	0	3	0	2	0	0	0	0	3	0	4	0	1	0	0	0	0	2	0	0	0	0	0
Y	0	2	0	0	0	0	0	0	0	3	0	0	0	0	0	0	4	1	0	0	0	2	0	0	0	1	0	3	0	2	0	0	0	0	3	0	4	0	1	0	0	0	0	2	0	0	0	0	0
I	0	2	0	0	0	0	0	0	0	3	0	0	0	0	0	0	4	1	0	0	0	2	0	0	0	1	0	3	0	2	0	0	0	0	3	0	4	0	1	0	0	0	0	2	0	0	0	0	0
D	0	2	0	0	0	0	0	0	0	3	0	0	0	0	0	0	4	1	0	0	0	2	0	0	0	1	0	3	0	2	0	0	0	0	3	0	4	0	1	0	0	0	0	2	0	0	0	0	0
Y	0	2	0	0	0	0	0	0	0	3	0	0	0	0	0	0	4	1	0	0	0	2	0	0	0	1	0	3	0	2	0	0	0	0	3	0	4	0	1	0	0	0	0	2	0	0	0	0	0
R	0	2	0	0	0	0	0	0	0	3	0	0	0	0	0	0	4	1	0	0	0	2	1	0	0	1	0	3	1	2	0	0	0	0	3	0	4	0	1	0	0	0	0	2	0	0	0	0	0
K	0	2	0	0	0	0	0	0	0	3	0	0	0	0	0	0	4	1	0	0	0	2	1	0	0	1	0	3	1	1	0	0	0	0	3	0	4	0	1	0	0	0	0	2	0	0	0	0	0
G	0	2	0	0	0	1	0	0	0	3	0	0	0	0	0	0	4	0	0	0	0	2	1	0	0	1	0	3	1	0	0	0	0	0	3	0	4	0	0	0	0	0	0	2	0	0	0	0	0
L	0	2	0	0	0	2	0	0	0	3	0	0	0	0	0	0	4	0	0	0	0	3	1	0	0	1	0	3	1	0	0	0	1	0	3	0	4	0	0	0	0	0	0	2	0	0	0	0	0
S	0	2	0	0	0	3	0	0	0	3	0	0	0	0	0	0	4	0	0	0	0	4	1	0	0	1	0	3	1	0	0	0	2	0	3	0	4	0	0	0	0	0	1	2	0	0	0	0	0
K	0	2	0	0	0	4	0	0	0	3	0	0	0	0	0	0	4	0	0	0	0	4	1	0	0	1	0	3	1	0	0	0	2	0	3	0	4	0	0	0	0	0	1	2	0	0	0	0	0
L	0	3	0	0	0	4	0	0	0	4	0	0	0	1	0	0	3	0	0	0	0	4	1	0	0	1	0	2	1	0	0	0	2	0	2	0	3	0	0	0	0	0	1	2	0	0	0	0	0
Y	0	4	0	0	0	4	0	0	0	4	0	0	0	2	0	0	2	0	0	0	0	4	1	0	0	1	0	1	1	0	0	0	2	0	1	0	2	0	0	0	0	0	1	1	0	0	0	0	0
D	0	4	0	0	0	4	0	0	0	4	0	0	0	3	0	0	1	0	0	0	0	4	2	0	0	0	0	0	1	0	0	0	2	0	0	0	1	0	0	0	0	0	1	0	0	0	0	0	0
Q	0	3	0	0	0	4	0	0	0	3	0	0	0	4	0	0	0	0	0	0	0	4	2	0	0	0	0	0	1	0	0	0	2	0	0	0	0	0	0	0	0	0	2	0	0	0	0	0	0
V	0	3	0	0	0	4	0	0	0	3	0	0	0	5	0	0	0	0	0	0	0	3	2	0	0	0	0	0	1	0	0	0	2	0	0	0	0	0	0	0	0	0	3	0	0	0	0	0	0
H	0	3	0	0	0	4	0	0	0	3	0	0	0	5	0	0	0	0	0	0	0	2	2	0	0	0	0	0	1	0	0	0	2	0	0	0	0	0	0	0	0	0	4	0	0	0	0	0	0
I	0	3	0	0	0	4	0	0	0	3	0	0	0	5	0	0	0	0	0	0	0	2	2	0	0	0	0	0	1	0	0	0	2	0	0	1	0	0	0	0	0	0	5	0	0	0	0	0	0
K	0	3	0	0	0	4	0	0	0	3	0	0	0	5	0	0	0	0	0	0	0	2	2	0	0	0	0	0	1	0	0	0	2	0	0	1	0	0	0	0	0	0	6	0	0	0	0	0	0
K	0	3	0	0	0	4	0	0	0	3	0	0	0	5	0	0	0	0	0	0	0	2	2	0	0	0	0	0	1	0	0	0	2	0	0	1	0	0	0	0	0	0	6	0	0	0	0	0	0
V	0	3	0	0	0	4	0	0	0	3	0	0	0	5	0	0	0	0	0	0	0	2	1	0	0	0	0	0	0	0	0	0	2	0	0	1	0	0	0	0	0	0	6	0	0	0	0	0	0
I	0	3	0	0	0	4	0	0	0	3	0	0	0	5	0	0	0	0	0	0	0	2	1	0	0	0	0	0	0	0	0	0	2	0	0	1	0	0	0	0	0	0	6	0	0	0	0	0	0
D	0	3	0	0	0	3	0	0	0	3	0	0	0	5	0	0	0	0	0	0	0	2	1	1	0	0	0	0	0	0	0	0	2	0	0	1	0	0	0	0	0	0	6	0	0	0	0	0	0
K	0	3	0	0	0	2	0	0	0	3	0	0	0	5	0	0	0	0	0	0	0	1	1	1	0	0	0	0	0	0	0	0	1	0	0	1	0	0	0	0	0	0	6	0	0	0	0	0	0
S	0	3	0	0	0	1	0	0	0	3	1	0	0	5	0	0	0	0	0	0	0	0	1	1	0	0	0	0	0	0	0	0	0	0	0	1	0	0	0	0	0	0	5	0	0	0	0	0	0
Y	0	3	0	0	0	0	0	0	0	3	2	0	0	5	0	0	0	0	0	0	0	0	1	1	0	0	0	0	0	0	0	0	0	0	0	1	0	0	0	0	0	0	5	0	0	0	0	1	0
Q	0	2	0	0	0	0	0	0	0	2	3	0	0	4	0	0	0	0	0	0	0	0	1	1	0	0	0	0	0	0	0	0	0	0	0	1	0	0	0	0	0	0	5	0	0	0	0	1	0
E	0	1	0	0	0	0	0	0	0	1	3	0	0	3	0	0	0	0	0	0	0	0	1	1	0	0	0	0	0	0	0	0	0	0	0	1	0	0	0	0	0	0	5	0	0	0	0	1	0
C	0	0	0	0	0	0	0	0	0	0	3	0	0	2	0	0	0	0	0	0	0	0	0	1	0	0	0	0	0	0	0	0	0	0	0	1	0	0	0	0	0	0	5	0	0	0	0	1	0
L	0	0	0	0	0	0	0	0	0	0	3	0	0	1	0	0	0	0	0	0	0	0	0	1	0	0	0	0	0	0	0	0	0	0	0	1	0	0	0	0	0	0	4	0	0	0	0	1	0
A	0	0	0	0	0	0	0	0	0	0	3	0	0	0	0	0	0	0	0	0	0	0	0	1	0	0	0	0	0	0	0	0	0	0	0	1	0	0	0	0	0	0	3	0	0	0	0	1	0
S	0	0	0	0	0	0	0	0	0	0	3	0	0	0	0	0	0	0	0	0	0	0	0	1	0	0	0	0	0	0	0	0	0	0	0	1	0	0	0	0	0	0	2	0	0	0	0	1	0
D	0	0	0	0	0	0	0	0	0	0	3	0	0	0	0	0	0	0	0	0	0	0	0	1	0	0	0	0	0	0	0	0	0	0	0	0	0	0	0	0	0	0	1	0	0	0	0	1	0
L	0	0	0	0	0	0	0	0	0	0	3	0	0	0	0	0	0	0	0	0	0	0	0	1	0	0	0	0	0	0	0	0	0	0	0	0	0	0	0	0	0	0	0	0	0	0	0	1	0
A	0	0	0	0	0	0	0	0	0	0	3	0	0	0	0	0	0	0	0	0	0	0	0	1	0	0	0	0	0	0	0	0	0	0	0	0	0	0	0	0	0	0	0	0	0	0	0	1	0
R	0	0	0	0	0	0	0	0	0	0	3	0	0	0	0	0	0	0	0	0	0	0	0	1	0	0	0	0	0	0	0	0	0	0	0	0	0	0	0	0	0	0	0	0	0	0	0	1	0
R	0	0	0	0	0	0	0	0	0	0	3	0	0	0	0	0	0	0	0	0	0	0	0	1	0	0	0	0	0	0	0	0	0	0	0	0	0	0	0	0	0	0	0	0	0	0	0	1	0
I	0	0	0	0	0	0	0	0	0	0	3	0	0	0	0	0	0	0	0	0	0	0	0	0	0	0	0	0	0	0	0	0	0	0	0	0	0	0	0	0	0	0	0	0	0	0	0	1	0
L	0	0	0	0	0	0	0	0	0	0	3	0	0	0	0	0	0	0	0	0	0	0	0	0	0	0	0	0	0	0	0	0	0	0	0	0	0	0	0	0	0	0	0	0	0	0	0	1	0
R	0	0	0	0	0	0	0	0	0	0	2	0	0	0	0	0	1	0	0	0	0	0	0	0	0	0	0	0	0	0	0	0	0	0	0	0	0	0	0	0	0	0	0	0	0	0	0	1	0
W	0	0	0	0	0	0	0	0	0	0	1	0	0	0	0	0	1	0	0	0	0	0	0	0	0	0	0	0	0	0	0	0	0	0	0	0	0	0	0	0	0	0	0	0	0	0	0	0	0
G	0	0	0	0	0	0	0	0	0	0	0	0	0	0	0	0	1	0	0	0	0	0	0	0	0	0	0	0	0	0	0	0	0	0	0	0	0	0	0	0	0	0	0	0	0	0	0	0	0
F	0	0	0	0	0	0	0	0	0	0	0	0	0	0	0	0	1	0	0	0	0	0	0	0	0	0	0	0	0	0	0	0	0	0	0	0	0	0	0	0	0	0	0	0	0	0	0	0	0
D	0	0	0	0	0	0	0	0	0	0	1	0	0	0	0	0	1	0	0	0	0	0	0	0	0	0	0	0	0	0	0	0	0	0	0	0	0	0	0	0	0	0	0	1	0	0	0	1	0
K	0	0	0	1	0	0	0	0	0	0	2	0	0	0	0	0	1	0	0	0	0	0	0	0	0	0	0	0	0	1	0	0	0	0	0	0	1	0	1	0	0	0	0	2	0	0	0	2	0
Y	0	0	0	2	0	0	0	0	0	0	3	0	0	0	0	0	2	0	0	0	0	0	0	0	0	0	0	1	0	1	0	0	0	0	0	1	2	0	1	0	0	0	0	3	0	0	0	3	0
S	0	0	1	3	0	0	1	0	0	0	4	0	0	0	0	0	2	0	1	0	0	0	0	0	0	0	0	1	0	1	0	0	0	0	0	2	2	0	1	0	0	0	1	4	0	0	0	4	0
K	0	0	1	3	0	0	1	0	0	0	4	0	0	0	0	0	2	0	1	0	0	0	0	0	0	0	0	1	0	1	0	0	0	0	0	2	2	0	1	0	0	0	1	4	0	0	0	4	0
W	0	0	1	3	0	0	1	0	0	0	4	0	0	0	0	0	2	0	1	0	0	0	0	0	0	0	0	1	0	1	0	0	0	0	0	2	2	0	1	0	0	0	1	4	0	0	0	4	0
Y	0	0	1	3	0	0	1	0	0	0	4	0	0	0	0	0	2	0	1	0	0	0	0	0	0	0	0	1	0	1	0	0	0	0	0	2	2	0	1	0	0	0	1	4	0	0	0	4	0
I	0	0	1	3	0	0	1	0	0	0	4	0	0	0	0	0	2	0	1	0	0	0	0	0	0	0	0	1	0	1	0	0	0	0	0	2	2	0	1	0	0	0	1	4	0	0	0	4	0
D	0	0	1	3	0	0	1	0	0	0	4	0	0	0	0	0	2	0	1	0	0	0	0	0	0	0	0	1	0	1	0	0	0	0	0	2	2	0	1	0	0	0	1	4	0	0	0	4	0
S	0	0	1	3	0	0	1	0	0	0	4	0	0	0	0	0	2	0	1	0	0	0	0	0	0	0	0	1	0	1	0	0	0	0	0	2	2	0	1	0	0	0	1	4	0	0	0	4	0
R	0	0	1	3	0	0	1	0	0	0	4	0	0	0	0	0	2	0	1	0	0	0	0	0	0	0	0	1	0	1	0	0	0	0	0	2	2	0	1	0	0	0	1	4	0	0	0	4	0
L	0	0	1	3	0	0	1	0	0	0	4	0	0	0	0	0	1	0	1	0	0	0	0	0	0	0	0	1	0	1	0	0	0	0	0	2	2	0	1	0	0	0	1	4	0	0	0	4	0
L	0	0	1	3	0	0	1	0	0	0	4	0	0	0	0	0	1	0	1	0	0	0	0	0	0	0	0	1	0	1	0	0	0	0	0	2	2	0	1	0	0	0	1	4	0	0	0	4	0
P	0	0	1	3	0	0	1	0	0	0	4	0	0	0	0	0	1	0	1	0	0	0	0	0	0	0	0	1	0	1	0	0	0	0	0	2	2	0	1	0	0	0	1	4	0	0	0	4	0
R	0	0	1	3	0	0	1	0	0	1	4	0	0	0	0	0	1	0	1	0	0	0	0	0	0	0	0	1	0	1	0	0	0	0	0	2	2	0	1	0	0	0	1	4	0	0	0	4	0
D	0	0	1	3	0	0	1	0	0	2	3	0	0	0	0	0	2	0	1	0	0	0	0	0	0	0	0	1	0	1	0	0	0	0	0	2	2	0	1	0	0	0	1	3	0	0	0	3	0
H	0	0	1	2	0	1	1	0	0	3	2	0	0	0	0	0	2	0	1	0	0	0	0	0	0	0	0	1	0	0	0	0	0	0	0	2	1	0	0	0	0	0	1	2	0	0	1	2	0
P	0	0	1	1	0	2	1	1	1	3	1	0	0	0	0	0	1	0	1	0	0	1	0	0	0	0	0	0	0	0	0	0	0	0	0	1	0	0	0	0	0	1	1	1	0	0	2	1	0
L	0	0	0	0	0	3	0	2	2	3	0	0	0	0	0	0	1	0	0	0	0	2	0	0	0	0	0	0	0	0	0	0	0	0	0	0	0	0	0	0	0	2	0	0	0	0	3	0	1
T	0	0	0	0	0	4	0	3	2	3	0	0	0	0	0	0	1	0	0	0	0	2	0	0	0	0	0	0	0	0	0	0	0	0	0	0	0	0	0	0	0	2	0	0	0	0	4	0	1
P	0	0	0	0	0	4	0	3	2	3	0	0	0	0	0	0	1	0	0	0	0	2	0	0	0	0	0	0	0	0	0	0	0	0	0	0	0	0	0	0	0	2	0	0	0	0	4	0	1
Y	0	0	0	0	0	4	0	3	2	3	0	0	0	0	0	0	1	0	0	0	0	2	0	0	0	0	0	0	0	0	0	0	0	0	0	0	0	0	0	0	0	2	0	0	0	0	4	0	1
I	0	0	0	0	0	4	0	3	2	3	0	0	0	0	0	0	1	0	0	0	0	2	0	0	0	0	0	0	0	0	0	0	0	0	0	0	0	0	0	0	0	2	0	0	0	0	4	0	1
K	0	0	0	0	0	4	0	3	2	3	0	0	0	0	0	0	1	0	0	0	0	2	0	0	0	0	0	0	0	0	0	0	0	0	0	0	0	0	0	0	0	2	0	0	0	0	4	0	1
T	0	0	0	0	0	4	0	3	2	3	0	0	0	0	0	0	1	0	0	0	0	2	0	0	0	0	0	0	0	0	1	0	0	0	0	0	0	0	0	0	0	2	0	0	0	0	4	0	1
Q	0	0	0	0	0	4	0	3	2	3	0	0	0	0	0	0	1	0	0	0	0	2	0	0	0	0	0	0	0	0	2	0	0	0	0	0	0	0	0	0	0	2	0	0	0	0	4	0	1
T	0	0	0	0	0	4	0	3	2	3	0	0	0	0	0	0	1	0	0	0	0	2	0	0	0	0	0	0	0	0	3	0	0	0	0	0	0	0	0	0	0	2	0	0	0	0	4	0	1
W	0	0	0	0	0	4	0	3	2	3	0	0	0	0	0	0	1	0	0	0	0	2	0	0	0	0	0	0	0	0	3	0	0	0	0	0	0	0	0	0	0	2	0	0	0	0	4	0	1
P	1	0	0	0	0	4	0	3	2	3	0	0	0	0	0	0	1	0	0	0	0	2	0	0	0	0	1	0	0	0	3	0	0	0	0	0	0	0	0	1	0	2	0	0	0	0	4	0	1
P	1	0	1	0	0	4	0	3	2	2	0	0	0	0	0	0	1	0	1	0	0	2	0	0	0	0	1	0	0	0	3	0	0	0	0	0	0	0	0	1	0	2	0	0	0	0	4	0	1
K	1	0	2	0	0	4	0	3	2	1	0	0	0	0	0	0	0	0	2	0	0	2	0	0	0	0	1	0	0	0	3	0	0	0	0	1	0	0	0	1	0	2	1	0	0	0	4	0	1
H	1	0	3	0	0	3	0	3	2	0	0	0	0	0	0	0	0	0	3	0	0	2	0	0	0	0	1	0	0	0	3	0	0	0	0	2	0	0	0	1	0	2	2	0	0	0	3	0	1
V	1	0	4	0	0	2	0	2	1	0	0	0	0	0	0	0	0	0	4	0	0	1	0	0	0	0	1	0	0	0	3	0	0	0	0	3	0	0	0	1	0	1	3	0	0	0	2	0	1
V	1	0	5	0	0	1	0	1	0	0	0	0	0	0	0	0	0	0	5	0	0	0	0	0	0	0	1	0	0	0	3	0	0	0	0	4	0	0	0	1	0	0	4	0	0	0	1	0	0
D	1	0	5	0	0	0	0	0	0	0	0	0	0	0	0	0	0	0	5	0	0	0	0	0	0	0	1	0	0	0	3	0	0	0	0	4	0	0	0	1	0	0	4	0	0	0	0	0	0
L	1	0	5	0	0	0	0	0	0	0	0	0	0	0	0	0	0	0	5	0	0	0	0	0	0	0	1	0	0	0	3	0	0	0	0	4	0	0	0	1	0	0	4	0	0	0	0	0	0
V	1	0	5	0	0	0	0	0	0	0	0	0	0	0	0	0	0	0	5	0	0	0	0	1	0	0	1	0	0	0	3	0	0	0	0	4	0	0	0	1	0	0	4	0	0	0	0	0	1
G	1	0	5	0	0	0	0	0	0	0	0	0	0	0	0	0	0	0	5	0	0	0	0	2	0	0	1	0	0	0	3	0	0	0	0	4	0	0	0	1	0	0	4	0	0	0	0	0	2
D	1	0	5	0	0	0	0	0	0	0	0	0	0	0	0	0	0	0	5	0	0	0	0	2	0	0	1	0	0	0	3	0	0	0	0	4	0	0	0	1	0	0	4	0	0	0	0	0	2
T	1	0	5	0	0	0	0	0	0	0	0	0	0	0	0	0	0	0	5	0	0	0	0	2	0	0	1	0	0	0	2	0	0	0	0	4	0	0	0	1	0	0	4	0	0	0	0	0	2
W	1	0	5	0	0	0	0	0	0	0	0	0	0	0	0	0	0	0	5	0	0	0	0	2	0	0	1	0	0	0	1	0	0	0	0	4	0	0	0	1	0	0	4	0	0	0	0	0	2
H	1	0	5	0	0	0	0	0	0	0	0	0	0	0	0	0	0	0	5	0	0	0	0	2	0	0	1	0	0	0	0	0	0	0	0	4	0	0	0	1	0	0	4	0	0	0	0	0	2
R	1	0	5	0	0	0	0	0	0	0	0	0	0	0	0	1	0	0	5	0	0	0	0	2	0	0	1	0	0	0	0	0	0	0	0	4	0	0	0	1	0	0	4	0	0	0	0	0	2
L	0	0	5	0	0	0	0	0	0	0	0	0	0	0	0	1	0	0	5	0	0	0	0	2	0	0	0	0	0	0	0	0	0	0	0	4	0	0	0	0	0	0	4	0	0	0	0	0	2
P	0	0	4	0	0	0	0	0	0	0	0	0	0	0	0	1	0	0	4	0	0	0	0	2	0	0	0	0	0	0	0	0	0	0	0	4	0	0	0	0	0	0	4	0	0	0	0	0	2
I	0	0	3	0	0	0	0	0	1	0	0	0	0	0	0	1	0	0	3	0	0	0	0	2	0	0	0	0	0	0	0	0	0	0	0	3	0	0	0	0	0	0	3	0	0	0	0	0	2
T	0	0	2	0	0	0	0	0	1	0	0	0	0	0	0	1	0	0	2	0	0	0	0	2	0	0	0	0	0	0	0	0	0	0	0	2	0	0	0	0	0	0	2	0	0	0	0	0	2
Q	0	0	1	0	0	0	0	0	1	0	0	0	0	0	0	1	0	0	1	0	0	0	0	2	0	0	0	0	0	0	0	0	0	0	0	1	0	0	0	0	0	0	1	0	0	0	0	0	2
I	1	0	0	0	0	0	0	0	1	0	0	0	0	0	0	1	0	0	0	0	0	0	0	2	0	0	1	0	0	0	0	0	0	0	0	0	0	0	0	1	0	0	0	0	0	0	0	0	2
F	2	0	0	0	0	0	0	0	1	0	1	0	0	0	0	1	0	0	0	0	0	0	0	2	0	0	2	0	0	0	0	0	0	0	0	0	0	0	0	2	0	0	0	0	0	0	0	0	2
E	3	0	0	0	0	0	0	0	1	0	2	0	0	0	0	1	0	0	0	0	0	0	0	2	0	0	3	0	0	0	0	0	0	0	0	0	0	0	0	3	0	0	0	0	0	0	0	0	2
I	3	0	0	0	0	0	0	0	1	0	2	0	0	0	0	1	0	0	0	0	0	0	0	1	0	0	3	0	0	0	0	0	0	0	0	0	0	0	0	3	0	0	0	0	0	0	0	0	1
P	3	0	0	0	0	0	0	0	1	0	2	0	0	0	0	1	0	0	0	0	0	0	0	0	0	0	3	0	0	0	0	0	0	0	0	0	0	0	0	3	0	0	0	0	0	0	0	0	0
E	3	0	0	0	0	0	0	0	1	0	2	0	0	0	0	1	0	0	0	0	0	0	0	0	0	0	3	0	0	0	0	0	0	0	0	0	0	0	0	3	0	0	0	0	0	0	0	0	0
S	3	0	0	0	0	0	0	0	1	0	3	0	0	0	0	1	0	0	0	0	0	0	0	0	0	0	3	0	0	0	0	0	0	0	0	0	0	0	0	3	0	0	0	0	0	0	0	1	0
M	3	0	0	0	0	0	0	0	1	0	4	0	0	0	0	1	0	0	0	0	0	0	0	0	0	0	3	0	0	0	0	0	0	0	0	0	0	0	0	3	0	0	0	0	0	0	0	2	0
D	3	0	0	0	0	0	0	0	1	0	5	0	0	1	0	1	1	0	0	0	0	0	0	0	0	0	4	0	0	0	0	0	0	0	0	0	0	0	0	3	0	0	0	0	0	0	0	3	0
P	3	1	0	0	0	0	0	0	1	0	6	0	0	2	0	0	2	0	0	0	0	0	0	0	0	0	5	0	0	0	0	0	0	0	0	0	0	0	0	3	0	0	0	0	0	0	0	4	0
S	3	1	0	0	0	0	0	0	1	0	7	0	0	2	0	0	2	0	0	0	0	0	0	0	0	0	5	0	0	0	0	0	0	0	0	0	0	0	0	3	0	0	0	0	0	0	0	5	0
E	3	1	0	0	0	0	0	0	1	0	8	0	0	2	0	0	2	0	0	0	0	0	0	0	0	0	5	0	0	0	0	0	0	0	0	0	0	0	0	3	0	0	0	0	0	0	0	5	0
I	3	1	0	0	0	0	0	0	0	0	8	0	0	2	0	0	2	0	0	0	0	0	0	0	0	0	5	0	0	0	0	0	0	0	0	0	0	0	0	3	0	0	0	0	0	0	0	5	0
L	3	1	0	0	0	0	0	0	0	0	8	0	0	2	0	0	2	0	0	0	0	0	0	0	0	0	5	0	0	0	0	0	0	0	0	0	0	0	0	3	0	0	0	0	0	0	0	5	0
D	3	1	0	0	0	0	0	0	0	0	8	0	0	2	0	0	2	0	0	0	0	0	0	0	0	0	5	0	0	0	0	0	0	0	0	0	0	0	0	3	0	0	0	0	0	0	0	5	0
D	2	1	0	0	0	0	0	0	0	0	8	0	0	2	0	0	2	0	0	0	0	0	0	0	0	0	4	0	0	0	0	0	0	0	0	0	0	0	0	2	0	0	0	0	0	0	0	5	0
K	1	1	0	0	0	0	0	0	0	0	7	0	0	2	0	0	2	0	0	0	0	0	0	0	0	0	3	0	0	0	0	0	0	0	0	0	0	0	0	1	0	0	0	0	0	0	0	5	0
S	0	1	0	0	0	0	0	0	0	0	6	0	0	2	0	0	2	0	0	0	0	0	0	0	0	0	2	0	0	0	0	0	0	0	0	0	0	0	0	0	0	0	0	0	0	0	0	5	0
H	0	1	0	0	0	0	0	0	0	0	6	0	0	2	0	0	2	0	0	0	0	0	0	0	0	0	2	0	0	0	0	0	0	0	0	0	0	0	0	0	0	0	0	0	0	0	0	5	0
S	0	1	0	0	0	0	0	0	0	0	6	0	0	2	0	0	2	1	0	0	0	0	0	0	0	0	2	0	0	1	0	0	0	0	0	0	0	0	1	0	0	0	0	0	0	0	0	5	0
F	0	2	0	0	0	0	0	0	0	0	6	0	0	2	0	0	2	2	0	0	0	0	0	0	0	0	2	0	0	2	0	0	0	0	0	0	0	0	2	0	0	0	0	0	0	0	0	5	0
T	0	3	0	0	0	0	0	0	0	1	5	1	0	2	0	0	2	3	0	0	0	0	0	0	0	0	2	0	0	3	0	0	0	0	0	0	0	0	3	0	0	0	0	0	0	0	0	4	0
R	0	4	0	0	0	0	1	0	0	2	4	2	0	2	0	1	2	4	0	0	0	0	1	0	0	0	2	0	0	4	0	0	0	0	0	0	0	0	3	0	0	0	0	0	0	0	0	3	0
T	0	5	0	0	0	0	1	0	0	2	3	2	0	1	0	1	1	4	0	0	0	0	1	0	0	0	1	0	0	4	0	0	0	0	0	0	0	0	3	0	0	0	0	0	0	0	0	2	0
R	0	4	0	0	0	0	1	0	0	2	2	2	0	0	1	1	0	4	0	0	0	0	1	0	0	0	0	0	0	4	0	0	0	0	0	0	0	0	3	0	0	0	0	0	0	0	0	1	0
L	0	4	0	0	0	0	1	0	0	2	1	2	0	0	2	1	0	4	0	0	0	0	1	0	0	0	0	0	0	4	0	0	0	0	0	0	1	0	3	0	0	0	0	0	0	0	0	0	0
A	0	4	0	0	0	0	1	0	0	2	0	2	0	0	3	1	0	4	0	0	0	0	1	0	0	0	0	0	0	4	0	0	0	0	0	0	1	0	3	0	0	0	0	0	0	0	0	0	0
S	0	4	0	0	0	0	1	0	0	2	0	2	0	0	4	1	0	4	0	0	0	0	1	0	0	0	0	0	0	4	0	0	0	0	0	0	1	0	3	0	0	0	0	0	0	1	0	0	0
W	0	4	0	0	0	0	1	0	0	2	0	2	0	0	4	1	0	4	0	0	0	0	1	0	0	0	0	0	0	4	0	0	0	0	0	0	1	0	3	0	0	0	0	0	0	2	0	0	0
L	0	4	0	0	0	0	1	0	0	2	0	2	0	0	4	1	0	4	0	0	0	0	1	0	0	0	0	0	0	4	0	0	0	0	0	0	1	0	3	0	0	0	0	0	0	3	0	0	0
S	0	4	0	0	0	0	1	0	0	2	0	2	0	0	4	1	0	4	0	0	0	0	1	0	0	0	0	0	0	4	0	0	0	0	0	0	1	0	3	0	0	0	0	0	0	3	0	0	0
E	0	4	0	0	0	0	1	0	0	2	0	2	0	0	4	1	0	4	0	0	0	0	1	0	0	0	0	0	0	4	0	0	0	0	0	0	1	0	3	0	0	0	0	0	0	3	0	0	0
N	0	4	0	0	0	0	1	0	0	2	0	2	0	0	4	1	0	4	0	0	1	0	1	0	0	0	0	0	0	4	0	0	0	0	0	0	1	0	3	0	1	0	0	0	0	3	0	0	0
R	0	4	0	0	0	0	1	0	0	2	0	2	0	0	4	1	0	4	0	0	2	0	1	0	0	0	0	0	0	4	0	0	0	0	0	0	1	0	3	0	2	0	0	0	0	3	0	0	0
G	0	4	0	0	0	0	1	0	0	2	0	2	0	0	4	1	0	3	0	0	2	0	1	0	0	0	0	0	0	3	0	0	0	0	0	0	1	0	2	0	2	0	0	0	0	3	0	0	0
G	0	3	0	0	0	0	1	0	0	2	0	2	0	0	4	1	0	2	0	0	2	0	1	0	0	0	0	0	0	2	0	0	0	0	0	0	1	0	1	0	2	0	0	0	0	3	0	0	0
P	0	2	0	0	0	0	1	0	0	1	0	1	0	0	4	1	0	2	0	0	2	0	1	0	0	0	0	0	0	1	0	0	0	0	0	0	1	0	0	0	2	0	0	0	0	3	0	0	0
V	0	1	0	0	0	0	0	0	0	0	0	0	0	0	4	0	0	2	0	0	2	0	0	0	0	0	0	0	0	1	0	0	0	0	0	0	1	0	1	0	2	0	0	0	0	3	0	0	0
P	0	0	0	0	0	0	0	0	0	0	0	0	0	1	4	0	0	3	0	0	3	0	0	0	0	1	0	0	0	2	0	0	0	0	0	0	1	0	2	0	3	0	0	0	0	3	0	0	0
S	0	1	0	1	0	0	0	0	0	1	0	0	0	2	3	1	1	3	0	0	4	0	1	0	0	2	0	1	0	2	0	0	0	0	1	0	2	0	2	0	4	0	0	1	0	3	0	0	0
E	0	2	0	2	0	0	1	0	0	2	0	1	0	3	2	2	2	3	0	0	5	1	2	0	1	3	0	2	1	2	0	1	1	1	2	1	2	0	2	0	5	1	0	2	0	3	0	1	0
K	0	3	0	3	0	0	2	0	0	3	0	2	1	4	1	3	3	3	0	0	6	1	3	0	2	4	0	3	1	2	0	1	2	1	3	2	3	0	2	0	6	2	0	3	1	3	0	2	0
V	0	3	0	4	0	0	2	0	0	4	0	2	1	5	0	3	4	3	0	0	7	1	3	0	2	5	0	4	1	2	0	1	2	1	4	2	4	0	2	0	7	2	0	4	1	2	0	2	0
I	0	3	0	4	0	0	2	0	0	4	0	2	1	6	0	3	4	3	0	0	7	1	3	0	2	5	0	4	1	2	0	1	2	1	4	2	4	0	2	0	7	2	0	4	1	1	0	2	0
I	0	3	0	4	0	0	2	0	0	4	0	2	1	6	0	3	4	3	0	0	7	1	3	0	2	5	0	4	1	2	0	1	2	1	4	2	4	0	2	0	7	2	0	4	1	0	0	2	0
T	0	3	0	4	0	0	2	0	0	4	0	2	1	6	0	3	4	3	0	0	7	1	3	0	2	5	0	4	1	2	0	1	2	1	4	2	4	0	2	0	7	2	0	4	1	0	0	2	0
A	0	3	0	4	0	0	2	0	0	4	0	2	1	6	0	3	4	3	0	0	7	1	3	0	2	5	0	4	1	2	0	1	2	1	4	2	4	0	2	0	7	2	1	4	1	0	0	2	0
L	0	3	0	4	0	0	2	0	0	4	0	2	1	6	0	3	4	3	0	0	6	1	3	0	2	5	0	4	1	2	0	1	2	1	4	2	4	0	2	0	6	2	2	4	1	0	0	2	0
S	0	3	0	4	0	0	2	0	0	4	0	2	1	6	0	3	4	3	0	0	5	1	3	0	2	5	0	4	1	2	0	1	2	1	4	3	4	0	2	0	5	2	3	4	1	0	0	2	0
K	0	3	0	4	0	0	2	0	0	4	0	2	1	6	0	3	4	3	0	0	5	1	3	0	2	5	0	4	1	2	0	1	2	1	4	4	4	0	2	0	5	2	4	4	1	0	0	2	0
P	0	3	0	4	0	0	2	0	0	4	0	2	1	6	0	3	4	3	0	0	5	1	3	0	2	5	0	4	1	2	0	1	2	1	4	4	4	0	3	0	5	2	5	4	1	0	0	2	0
P	0	3	0	4	0	0	2	0	0	4	0	2	1	6	0	3	4	2	0	0	5	1	3	0	2	5	0	4	1	3	0	1	2	1	4	4	4	0	4	0	5	2	5	4	1	0	0	2	0
V	0	3	0	4	0	0	2	1	0	4	0	2	1	6	0	3	4	1	0	0	5	1	3	0	2	5	0	4	1	2	0	1	2	1	4	4	4	0	4	0	5	2	5	4	1	0	1	2	0
N	0	3	0	4	0	0	2	2	1	4	0	2	1	5	0	3	4	0	0	0	4	1	3	0	2	4	0	4	1	1	0	2	2	1	4	4	4	0	3	0	4	2	5	4	1	0	2	2	0
P	1	2	0	3	0	0	2	3	2	3	0	2	1	4	0	2	3	0	0	1	3	1	2	0	2	3	0	3	2	1	0	3	2	1	3	4	3	0	3	1	3	3	5	3	1	0	3	2	0
R	2	1	0	2	0	0	1	4	2	2	0	1	1	3	0	1	2	0	0	1	2	0	1	0	1	2	1	2	1	1	0	2	1	0	2	3	2	0	3	2	2	2	5	2	1	0	4	1	0
E	2	0	0	1	0	0	0	4	2	1	0	0	0	2	0	0	1	0	0	1	1	0	0	0	0	1	1	1	1	1	0	2	0	0	1	2	1	0	3	2	1	1	5	1	0	0	4	0	0
F	2	0	0	0	0	0	0	4	2	0	0	0	0	1	0	0	0	0	0	1	0	0	0	0	0	0	1	0	1	1	0	2	0	0	0	2	0	0	3	2	0	1	5	0	0	0	4	0	0
L	2	0	0	0	0	0	0	4	2	0	0	0	0	0	0	0	0	0	0	2	0	0	0	0	0	0	1	0	1	1	0	2	0	0	0	2	0	0	3	2	0	1	5	0	0	0	4	0	0
K	2	0	0	0	0	0	0	4	2	0	0	0	0	0	0	0	0	0	0	3	0	0	0	0	0	0	1	0	1	1	0	2	0	0	0	2	0	0	3	2	0	1	5	0	0	0	4	0	0
S	2	0	0	0	0	0	0	4	2	0	0	0	0	0	0	0	0	0	0	4	0	0	0	0	0	0	1	0	1	1	0	2	0	0	0	2	0	0	3	2	0	1	5	0	0	0	4	0	0
I	2	0	0	0	0	0	0	4	2	0	0	0	0	0	0	0	0	0	0	4	0	0	0	0	0	0	1	0	1	1	0	2	0	0	0	2	0	0	3	2	0	1	4	0	0	0	4	0	0
D	2	0	0	0	0	0	0	4	2	0	0	0	0	0	0	0	0	0	0	4	0	0	0	0	0	0	1	0	1	1	0	2	0	0	0	2	0	0	3	2	0	1	3	0	0	0	4	0	0
L	2	0	0	0	0	0	0	4	2	0	0	0	0	0	0	0	0	0	0	4	0	0	0	0	0	0	1	0	1	1	0	2	0	0	0	1	0	0	3	2	0	1	2	0	0	0	4	0	0
G	2	0	0	0	0	0	0	4	2	0	0	0	0	0	0	0	0	0	0	4	0	0	0	0	0	0	1	0	1	1	0	2	0	0	0	0	0	0	3	2	0	1	1	0	0	0	4	0	0
G	2	0	0	0	0	0	0	4	2	0	0	0	0	0	0	0	0	0	0	4	0	0	0	0	0	0	1	0	1	1	0	2	0	0	0	0	0	0	2	2	0	1	0	0	0	0	4	0	0
L	2	1	0	0	0	0	1	4	2	0	0	0	0	0	0	0	0	0	0	4	0	0	0	0	0	0	1	0	1	0	0	2	0	0	1	0	0	0	1	2	0	1	0	1	0	0	4	0	0
P	2	2	0	1	0	0	2	3	2	1	0	0	0	1	0	0	0	0	0	4	1	0	0	0	0	1	1	1	1	0	0	2	0	0	2	0	0	0	0	2	1	1	0	2	0	0	3	0	0
D	2	3	0	2	0	0	3	2	1	2	0	0	0	2	0	0	1	0	0	4	2	0	0	0	0	2	1	2	1	0	0	1	0	0	3	0	0	0	0	2	2	1	0	3	0	0	2	0	0
E	1	4	0	3	0	0	4	1	0	3	0	0	0	3	0	0	2	0	0	3	2	0	0	0	0	3	1	2	0	0	0	0	0	0	4	0	0	0	0	1	2	0	0	4	0	0	1	0	0
D	0	5	0	3	0	0	5	0	0	4	0	0	0	4	0	0	3	0	0	3	2	0	0	0	0	3	0	2	0	0	0	0	0	0	4	0	0	0	0	0	2	0	0	5	0	0	0	0	0
L	0	5	0	3	0	0	5	0	0	5	0	0	0	4	0	0	4	0	0	3	2	0	0	0	0	3	0	2	0	0	0	0	0	0	4	0	0	0	0	0	2	0	0	5	0	0	0	0	0
I	0	5	0	3	0	0	5	0	0	6	0	0	0	4	0	0	5	0	0	3	2	0	0	0	0	3	0	2	0	0	0	0	0	0	4	0	0	0	0	0	2	0	0	5	0	0	0	0	0
I	0	5	0	3	0	0	5	0	0	7	0	0	0	4	0	0	5	0	0	2	2	0	0	0	0	3	0	2	0	0	0	0	0	0	4	0	0	0	0	0	2	0	0	5	0	0	0	0	0
G	0	5	0	3	0	0	5	0	0	7	0	0	0	4	0	0	5	0	0	1	2	0	0	0	0	3	0	2	0	0	0	0	0	0	4	0	0	0	0	0	2	0	0	5	0	0	0	0	0
L	0	5	0	3	0	0	5	0	0	7	0	0	0	4	0	0	5	0	0	0	2	0	0	0	0	3	0	2	0	0	0	0	0	0	4	0	0	0	0	0	2	0	0	5	0	0	0	0	0
K	0	5	0	3	0	0	5	0	0	7	0	0	0	4	0	0	5	0	0	0	2	0	0	0	0	3	0	2	0	0	0	0	0	0	4	0	0	0	0	0	2	0	0	5	0	0	0	0	0
P	0	5	0	3	0	0	5	0	0	7	0	0	0	4	0	0	5	0	0	0	2	0	0	0	0	4	0	2	0	0	0	0	0	0	4	0	1	0	0	0	2	0	0	5	0	0	0	0	0
K	0	5	0	3	0	0	5	0	0	8	0	0	0	4	0	0	5	0	0	0	2	0	0	0	0	5	0	2	0	0	0	0	0	0	4	0	2	0	0	0	2	0	0	5	0	0	0	0	0
E	0	5	0	4	0	0	5	0	0	9	0	0	0	4	0	0	6	0	0	0	3	0	0	0	0	6	0	2	0	0	0	0	0	0	4	0	3	0	0	0	3	0	1	5	0	0	0	1	0
R	0	5	0	4	0	0	5	0	0	9	0	0	0	4	0	0	6	0	0	0	3	0	0	0	0	7	0	2	0	0	0	0	0	0	4	0	3	0	0	0	3	0	2	5	0	0	0	1	0
E	0	4	1	4	0	0	4	0	0	9	0	0	0	4	0	0	6	0	1	0	3	0	0	0	0	7	0	2	0	0	0	0	0	0	3	1	3	0	0	0	3	0	3	4	0	0	0	1	0
L	0	3	1	3	0	0	3	0	0	8	0	0	0	3	0	0	6	0	1	0	2	0	0	0	0	6	0	1	0	0	0	0	0	0	2	1	3	0	0	0	2	0	4	3	0	0	0	1	0
K	0	2	1	2	0	0	2	0	0	7	0	0	0	2	0	0	5	0	1	0	1	0	0	1	0	5	0	0	0	0	0	0	1	0	1	1	3	0	0	0	1	1	4	2	0	0	0	1	0
I	0	1	1	1	0	0	1	0	0	6	0	0	0	1	0	0	4	0	1	0	1	0	0	2	0	4	0	0	0	0	0	0	2	0	0	1	3	0	0	0	1	2	4	1	0	0	0	1	0
E	0	0	1	1	0	0	0	0	0	5	0	0	0	0	0	0	3	0	1	0	1	0	0	3	0	4	0	0	0	0	0	0	3	0	0	1	3	0	0	0	1	3	4	0	0	0	0	1	0
G	0	0	1	1	0	0	0	0	0	4	0	0	0	0	0	0	2	0	1	0	1	0	0	4	0	4	0	0	0	0	0	0	3	0	0	1	3	0	0	0	1	3	4	0	0	0	0	1	0
R	0	0	1	1	0	0	0	0	0	3	0	0	0	0	0	0	1	0	1	0	1	0	0	4	0	4	0	0	0	0	0	0	3	0	0	1	3	0	0	0	1	3	4	0	0	0	0	1	0
F	0	0	1	1	0	0	0	0	0	2	0	0	0	0	0	0	1	0	1	0	1	0	0	4	0	4	0	0	0	0	0	0	3	0	0	1	3	0	0	0	1	3	4	0	0	0	0	1	0
F	0	0	1	1	0	0	0	0	0	2	0	0	0	0	0	0	1	0	1	0	1	0	0	4	0	4	0	0	0	0	0	0	3	0	0	1	3	0	0	0	1	3	4	0	0	0	0	1	0
A	0	0	1	1	0	0	0	0	0	2	0	0	0	0	0	0	1	0	1	0	1	0	0	4	0	4	0	0	0	0	0	0	3	0	0	1	3	0	0	0	1	3	4	0	0	0	0	1	0
L	0	0	1	1	0	0	0	0	0	2	0	0	0	0	0	0	1	0	1	0	1	0	0	4	0	4	0	0	0	0	0	0	3	0	0	1	3	0	0	0	1	3	4	0	0	0	0	1	0
M	0	0	1	1	0	0	0	0	0	2	0	0	0	0	0	0	1	0	1	0	1	0	0	4	0	3	0	0	0	0	0	0	3	0	0	1	2	0	0	0	1	3	4	0	0	0	0	1	0
S	0	0	1	1	0	0	0	0	0	1	0	0	0	0	0	0	1	0	1	0	1	0	0	4	0	2	0	0	0	0	0	0	3	0	0	1	1	0	0	0	1	3	4	0	0	0	0	1	0
W	0	0	1	0	0	0	0	0	0	0	0	0	0	0	0	0	0	0	1	0	0	0	0	4	0	1	0	0	0	0	0	0	3	0	0	1	0	0	0	0	0	3	3	0	0	0	0	0	0
N	0	0	1	1	0	0	0	0	0	0	0	0	0	0	0	0	0	0	1	0	1	0	0	4	0	0	0	1	0	0	0	0	3	0	0	1	1	0	0	0	1	4	2	1	0	0	0	0	0
L	0	0	0	2	0	0	0	0	0	0	0	0	0	0	0	0	1	0	0	0	2	0	0	4	0	0	0	2	0	0	0	0	3	0	0	0	2	0	0	0	2	5	1	2	0	0	0	0	0
R	0	0	0	3	0	0	0	0	0	0	0	0	0	0	0	0	1	0	0	0	2	0	0	4	0	0	0	2	0	0	0	0	3	0	0	0	3	0	0	0	2	6	0	2	0	0	0	0	0
L	0	0	0	3	0	0	0	0	0	0	0	0	0	0	0	0	1	0	0	0	2	0	0	3	0	0	0	2	0	0	0	0	2	0	0	0	3	0	0	0	2	5	0	2	0	0	0	0	0
Y	0	0	0	3	0	0	0	0	0	0	0	0	0	0	0	0	1	0	0	0	2	0	0	2	0	0	0	2	0	0	0	0	1	0	0	0	3	0	0	0	2	4	0	2	0	0	0	0	0
F	0	0	0	3	0	0	0	0	0	0	0	0	0	0	0	0	1	0	0	0	2	0	0	1	0	0	0	2	0	0	0	0	0	0	0	0	3	0	0	0	2	3	0	2	0	0	0	0	0
V	0	0	0	3	0	0	0	0	0	0	0	0	0	0	1	0	1	0	0	0	2	0	0	0	0	0	0	2	0	0	0	0	0	0	0	0	3	0	0	0	2	3	0	2	0	0	0	0	0
I	0	0	1	3	0	0	0	0	0	0	0	0	0	0	2	0	1	0	1	0	2	0	0	0	0	0	0	2	0	0	0	0	0	0	0	0	3	0	0	0	2	3	0	2	0	0	0	0	0
T	0	0	2	4	0	0	0	0	0	0	0	0	0	0	3	0	1	0	2	0	2	0	0	0	0	0	0	2	0	0	0	0	0	0	0	1	3	0	0	0	2	3	1	2	0	0	0	0	0
E	0	0	2	4	0	0	0	0	0	0	0	0	0	0	4	0	1	0	2	0	2	0	0	0	0	0	0	2	0	0	0	0	0	0	0	1	3	0	0	0	2	3	1	2	0	0	0	0	0
K	0	0	2	4	0	0	0	0	0	0	0	0	0	0	4	0	1	0	2	0	2	0	0	0	0	0	0	2	0	0	0	0	0	0	0	1	3	0	0	0	2	3	1	2	0	0	0	0	0
L	0	0	2	4	0	0	0	0	0	0	0	0	0	0	4	0	1	0	2	0	2	0	0	0	0	0	0	2	0	0	0	0	0	0	0	1	3	0	0	0	2	3	1	2	0	0	0	0	0
L	0	0	2	4	0	0	0	0	0	0	0	0	0	0	4	0	1	0	2	0	2	0	0	0	0	0	0	2	0	0	0	0	0	0	0	1	3	0	0	0	2	3	1	2	0	0	0	0	0
A	0	0	2	4	0	0	0	0	0	0	0	0	0	0	4	0	1	0	2	0	2	0	0	0	0	0	0	2	1	0	0	0	0	0	0	1	3	0	0	0	2	3	1	2	0	0	0	0	0
N	0	0	2	4	0	0	0	0	0	0	0	0	0	0	4	0	1	0	2	0	2	0	0	0	0	0	0	2	1	0	0	0	0	0	0	1	3	0	0	0	2	3	1	2	0	0	0	0	0
Y	0	0	2	3	0	0	0	0	0	0	0	0	0	0	4	0	1	0	2	0	1	0	0	0	0	0	0	1	1	0	0	0	0	0	0	1	2	0	0	0	1	2	1	1	0	0	0	0	0
I	0	0	2	2	0	0	0	0	0	0	0	0	0	0	4	0	0	0	2	0	0	0	0	0	0	0	0	0	1	0	0	0	0	0	0	1	1	0	0	0	0	1	1	0	0	0	0	0	0
L	0	0	2	1	0	0	0	0	0	0	0	0	0	0	4	0	0	0	2	0	0	0	0	0	0	0	0	0	1	0	0	0	0	0	0	1	0	0	0	0	0	0	1	0	0	0	0	0	0
P	0	0	2	1	0	0	0	0	0	0	0	0	0	0	4	0	0	0	2	0	0	0	0	0	0	0	0	0	1	0	0	0	0	0	0	1	0	0	0	0	0	0	1	0	0	0	0	0	0
L	0	0	2	1	0	0	0	0	0	0	0	0	0	0	4	0	0	0	2	0	0	0	0	0	0	0	0	0	1	0	0	0	0	0	0	1	0	0	0	0	0	0	1	0	0	0	0	0	0
F	0	0	2	1	0	0	0	0	0	0	0	0	0	0	4	0	0	0	2	0	0	0	0	0	0	0	0	0	1	0	0	0	0	0	0	1	0	0	0	0	0	0	1	0	0	0	0	0	0
D	1	0	2	1	0	0	0	0	0	0	0	0	0	0	3	0	0	0	2	0	0	0	0	0	0	0	0	0	1	0	0	0	0	0	0	1	0	0	0	1	0	0	1	0	0	0	0	0	0
A	1	0	1	1	0	0	0	0	0	0	0	0	0	0	2	0	0	0	1	0	0	0	0	0	0	0	0	0	1	0	0	0	0	0	0	1	0	0	0	1	0	0	1	0	0	0	0	0	0
L	1	0	0	0	0	0	0	0	0	0	0	0	0	0	1	0	0	0	0	0	0	0	0	0	0	0	0	0	1	0	0	0	0	0	0	0	0	0	0	1	0	0	0	0	0	0	0	0	0
T	1	0	0	0	0	0	0	0	0	0	0	0	0	0	0	0	0	0	0	0	1	0	0	0	0	0	0	0	1	0	0	0	0	0	0	0	0	0	0	1	1	0	0	0	0	0	0	0	0
M	1	0	0	0	0	0	0	0	0	1	0	0	0	0	0	0	0	0	0	0	2	0	0	0	0	1	0	0	1	0	0	0	0	0	0	0	0	0	0	1	2	0	0	0	0	0	0	0	0
T	1	0	0	0	0	0	0	0	0	2	0	0	0	1	0	0	0	0	0	0	3	0	0	0	0	2	0	0	1	0	0	0	0	0	0	0	0	0	0	1	3	0	0	0	0	0	0	0	0
D	1	0	0	0	0	0	0	0	0	2	0	0	0	1	0	0	0	0	0	0	4	0	0	0	0	2	0	0	1	0	0	0	0	0	0	0	0	0	0	1	4	0	0	0	0	0	0	0	0
N	1	0	0	0	0	0	0	0	0	2	0	0	0	1	0	0	0	0	0	0	4	0	0	0	0	2	0	0	0	0	0	0	1	0	0	0	0	0	0	1	4	1	0	0	0	0	0	0	0
L	1	0	0	0	0	0	0	0	0	2	0	0	1	1	0	0	0	0	0	0	4	0	0	1	0	2	0	0	0	0	0	0	2	0	0	0	0	0	0	1	4	2	0	0	1	0	1	0	1
N	1	0	0	0	0	0	0	1	0	2	0	0	1	1	0	0	0	0	0	0	4	0	1	2	0	2	0	0	0	0	0	0	3	0	0	0	1	0	0	1	4	3	0	0	1	0	2	0	2
K	1	0	0	0	0	0	0	1	0	2	0	0	1	1	0	0	0	0	0	0	4	0	1	2	0	2	0	0	0	0	0	0	4	0	0	0	1	0	0	1	4	4	0	0	1	0	2	0	2
V	1	0	0	0	0	1	0	1	0	2	0	0	1	1	0	0	0	0	0	0	4	0	1	2	0	2	0	0	0	0	0	0	4	1	0	0	1	0	0	1	4	4	0	0	1	0	2	0	2
F	1	0	0	0	0	2	0	1	0	2	0	1	1	1	0	1	0	0	0	0	4	0	2	3	0	2	0	0	0	0	0	0	5	2	0	0	1	0	0	1	4	5	0	0	1	0	2	0	2
K	1	0	0	0	0	3	0	1	0	2	0	2	1	1	0	2	0	0	0	0	4	0	2	4	0	2	0	0	0	0	0	0	6	3	0	0	1	0	0	1	4	6	0	0	1	0	2	0	2
K	1	0	0	0	0	3	0	1	0	2	0	2	1	1	0	2	0	1	0	0	4	0	2	4	0	2	0	0	0	0	0	0	6	4	0	0	1	0	1	1	4	6	0	0	1	0	2	0	2
L	0	0	0	0	0	3	0	1	0	2	0	2	1	1	0	2	0	2	0	0	4	0	2	4	0	2	0	0	0	1	0	0	6	4	0	0	1	0	2	0	4	6	0	0	1	0	2	0	2
I	0	0	0	0	0	3	0	1	0	2	0	2	1	1	0	2	0	3	0	0	4	0	2	4	0	2	0	0	0	1	0	0	6	4	0	0	1	0	3	0	4	6	0	0	1	0	2	0	2
D	0	0	0	0	0	3	0	1	0	2	0	2	1	1	0	2	0	3	0	0	4	0	2	4	0	2	0	0	0	1	0	0	6	4	0	0	1	0	3	0	4	6	0	0	1	0	2	0	2
R	0	0	0	0	0	3	0	1	0	2	0	2	1	1	0	2	0	3	0	0	3	0	2	4	0	2	0	0	0	1	0	0	6	4	0	0	1	0	3	0	3	6	0	0	1	0	2	0	2
V	0	0	0	0	0	3	0	1	0	2	0	2	1	1	0	2	0	3	0	0	2	0	2	4	0	1	0	0	0	1	0	0	6	4	0	0	1	0	3	0	2	6	0	0	1	0	2	0	2
T	0	0	0	0	0	3	0	1	0	2	0	2	1	0	0	2	0	3	0	0	1	0	2	4	0	0	0	0	0	1	0	0	6	4	0	0	1	0	3	0	1	6	0	0	1	0	2	0	2
G	0	0	0	0	0	3	0	1	0	3	0	2	1	0	0	2	1	3	0	0	0	0	2	4	0	0	0	0	0	1	0	0	6	4	0	0	1	0	3	0	0	6	0	0	1	0	2	0	2
Q	0	0	0	0	0	3	0	1	0	4	0	2	1	0	0	2	1	3	0	0	0	0	2	4	0	0	0	0	0	1	0	0	5	4	0	0	1	0	3	0	0	5	0	0	1	0	2	0	2
G	0	0	0	0	0	3	0	1	0	4	0	2	0	0	0	2	1	3	0	0	0	0	2	3	0	0	0	0	0	1	0	0	4	4	0	0	1	0	3	0	0	4	0	0	0	0	1	0	1
L	0	0	0	0	0	3	0	0	0	4	0	2	0	0	0	2	1	3	0	0	0	0	1	2	0	0	0	0	0	1	0	0	3	4	0	0	0	0	3	0	0	3	0	0	0	0	0	0	0
L	0	0	0	0	0	3	0	0	0	4	0	2	0	0	0	2	1	3	0	0	0	0	1	2	0	0	0	0	0	1	0	0	2	4	0	0	0	0	3	0	0	2	0	0	0	0	0	0	0
D	0	0	0	0	0	2	0	0	0	4	0	2	0	1	0	2	1	3	0	0	0	0	1	2	0	0	0	0	0	2	0	0	2	3	0	0	0	0	3	0	0	2	0	0	0	0	0	0	0
Y	0	0	0	0	0	1	0	0	0	4	0	1	0	1	0	1	1	3	0	0	0	0	0	1	0	0	0	0	0	2	0	0	1	2	0	0	0	0	3	0	0	1	0	0	0	0	0	0	0
S	0	0	0	0	0	0	0	0	0	4	0	0	0	1	0	0	1	3	0	0	0	0	0	0	0	0	0	0	0	2	0	0	0	1	0	0	0	0	3	0	0	0	0	0	0	0	0	0	0
R	0	0	0	0	0	0	1	0	0	4	0	0	0	1	0	0	1	2	0	0	0	0	0	0	0	0	0	0	0	2	0	0	0	0	0	0	0	0	2	0	0	0	0	0	0	0	0	0	0
V	0	0	0	0	0	0	1	0	0	4	0	0	0	1	0	0	1	1	0	0	0	0	0	0	0	0	0	0	0	1	0	0	0	0	0	0	0	0	1	0	0	0	0	0	0	0	0	0	0
T	0	0	1	0	0	0	1	0	0	4	1	0	0	1	0	0	1	0	1	0	0	0	0	0	0	0	0	0	0	1	0	0	0	0	0	1	0	0	0	0	0	0	0	0	0	0	0	0	0
Y	0	0	2	0	0	0	1	0	0	4	1	0	0	1	0	0	1	0	2	0	0	0	0	0	0	0	0	0	0	1	0	0	0	0	0	2	0	0	0	0	0	0	1	0	0	0	0	0	0
A	0	1	3	0	0	0	2	0	0	4	1	0	0	1	0	0	2	0	3	0	0	0	0	0	0	0	0	0	0	1	0	0	0	0	0	3	0	0	0	0	0	0	2	0	0	0	0	0	0
F	0	2	4	0	0	0	3	0	0	3	1	0	0	1	0	0	3	0	4	0	0	0	0	0	0	0	0	0	0	1	0	0	0	0	0	4	0	0	0	0	0	0	3	0	0	0	0	0	0
H	0	3	4	0	0	0	4	0	0	2	1	0	0	1	0	0	4	0	4	0	0	0	0	0	0	0	0	0	0	1	0	0	0	0	0	4	0	0	0	0	0	0	3	0	0	0	0	0	0
L	0	4	4	0	0	0	5	0	0	1	1	0	0	1	0	0	4	0	4	0	0	0	0	0	0	0	0	0	0	1	0	0	0	0	0	4	0	0	0	0	0	0	3	0	0	0	0	0	0
D	0	4	4	0	0	0	5	0	0	0	1	0	0	1	0	0	5	0	4	0	0	0	0	0	0	0	0	0	0	1	0	0	0	0	0	4	0	0	0	0	0	0	3	0	0	0	0	0	0
Y	0	4	4	0	0	0	5	0	0	0	1	0	0	1	0	0	6	0	4	0	0	0	0	0	0	0	0	0	0	1	0	0	0	0	0	4	1	0	0	0	0	0	3	0	0	0	0	0	0
E	1	4	4	0	0	0	5	0	0	0	1	0	0	1	0	0	6	0	4	0	0	0	0	0	0	0	0	0	0	1	0	0	0	0	0	4	1	0	0	1	0	0	3	0	0	0	0	0	0
K	2	4	4	0	0	0	5	0	0	0	1	0	0	1	0	0	6	0	4	0	0	0	0	0	0	0	0	0	0	1	0	0	0	0	0	4	1	0	0	2	0	0	3	0	0	0	0	0	0
W	3	4	4	0	0	0	5	0	0	0	1	0	0	0	0	0	6	0	4	1	0	0	0	0	0	0	1	0	0	0	0	0	0	0	0	4	1	0	0	3	0	0	3	0	0	0	0	0	0
N	4	4	4	0	0	0	5	0	0	0	1	0	0	0	0	0	6	0	4	2	0	0	0	0	0	0	2	0	0	0	1	0	0	0	0	4	1	0	0	4	0	0	3	0	0	0	0	0	0
N	5	4	4	0	0	0	5	0	0	0	1	0	0	0	0	0	6	0	4	3	0	0	0	0	0	0	2	0	0	0	2	0	0	0	0	4	1	0	0	5	0	0	3	0	0	0	0	0	0
H	6	4	4	0	0	0	4	0	0	0	1	0	0	0	0	0	6	0	4	4	0	0	0	0	0	0	2	0	0	0	3	0	0	0	0	4	1	0	0	6	0	0	3	0	0	0	0	0	0
Q	7	4	4	0	0	0	4	0	0	0	1	0	0	0	0	0	6	0	4	5	0	0	0	0	0	0	3	0	0	0	4	0	0	0	0	4	1	0	0	7	0	0	3	0	0	0	0	0	0
R	7	4	3	0	0	0	4	0	0	0	0	0	0	0	0	0	6	0	3	5	0	0	0	0	0	0	3	0	0	0	4	0	0	0	0	3	1	0	0	7	0	0	3	0	0	0	0	0	0
S	8	4	2	0	0	0	4	0	0	0	0	0	0	0	0	0	6	0	2	5	0	0	0	0	0	0	3	0	0	0	4	0	0	0	0	2	1	0	0	8	0	0	2	0	0	0	0	0	0
E	9	3	1	0	0	0	3	0	0	0	0	0	0	0	0	0	5	0	1	6	0	0	0	0	0	0	4	0	0	0	4	0	0	0	0	1	1	0	0	9	0	0	1	0	0	0	0	0	0
S	10	2	0	0	0	0	2	0	0	0	0	0	0	0	0	0	4	0	0	7	0	0	0	0	0	0	5	0	0	0	4	0	0	0	0	0	1	0	0	10	0	0	0	0	0	0	0	0	0
T	11	1	0	0	0	0	1	0	0	0	0	0	0	0	0	0	3	0	0	8	0	0	0	0	1	0	6	0	0	0	4	0	0	0	0	0	1	0	0	11	0	0	0	0	0	0	0	0	0
E	12	0	0	0	0	0	0	0	0	0	0	0	0	0	0	0	2	0	0	9	0	0	0	0	1	0	6	0	0	0	4	0	0	0	0	0	1	0	0	12	0	0	0	0	0	0	0	0	0
D	12	0	0	0	0	0	0	0	0	0	0	0	0	0	0	0	1	0	0	9	0	0	0	0	1	0	6	0	0	0	4	0	0	0	0	0	1	0	0	12	0	0	0	0	0	0	0	0	0
V	12	0	0	0	0	0	0	0	0	0	0	0	0	0	0	0	0	0	0	9	0	0	0	0	1	0	6	0	0	0	4	0	0	0	0	0	0	0	0	12	0	0	0	0	0	0	0	0	0
F	11	0	0	0	0	0	0	0	0	0	0	0	0	0	0	0	0	0	0	9	0	0	0	0	1	0	6	0	0	0	4	0	0	0	0	0	0	0	0	11	0	0	0	0	0	0	0	0	0
S	10	0	0	0	0	0	0	0	0	0	0	0	0	0	0	0	0	0	0	9	0	0	0	0	1	1	6	0	0	0	4	0	0	0	0	0	1	0	0	10	0	0	0	0	0	0	0	0	0
V	9	0	0	0	0	0	0	0	0	0	0	0	0	0	0	0	0	0	0	8	0	0	0	0	1	2	5	0	0	0	4	0	0	0	0	0	2	0	0	9	0	0	0	0	0	0	0	0	0
L	8	0	0	1	0	0	0	0	0	1	0	0	0	0	0	0	1	0	0	7	0	0	0	0	1	3	4	0	0	0	3	0	0	0	0	0	3	0	0	8	0	0	0	0	0	0	0	0	0
D	7	0	0	2	0	0	1	0	0	2	0	0	0	0	0	0	2	0	0	6	0	0	0	0	1	4	4	0	0	0	2	0	0	0	0	0	4	0	0	7	0	0	0	0	0	0	0	0	0
Q	6	0	0	2	0	0	1	0	0	2	0	0	0	0	0	0	2	0	0	5	0	0	0	0	1	4	4	0	0	0	1	0	0	0	0	0	4	0	0	6	0	0	0	0	0	0	0	0	0
V	5	0	0	2	0	0	1	0	0	2	0	0	0	0	0	0	2	0	0	4	0	0	0	0	1	4	3	0	0	1	0	0	0	0	0	0	4	0	0	5	0	0	0	0	0	0	0	0	0
F	5	0	0	2	0	0	1	0	0	2	0	0	0	0	0	0	2	1	0	4	0	0	0	0	1	4	3	0	0	2	0	0	0	0	0	0	4	0	1	5	0	0	0	0	0	0	0	0	0
G	4	0	0	2	0	0	1	0	0	2	0	0	0	0	0	0	2	2	0	4	0	0	0	0	1	4	3	0	0	3	0	0	0	0	0	0	4	0	2	4	0	0	0	0	0	0	0	0	0
L	3	0	0	2	0	0	1	0	0	2	0	0	0	0	0	0	2	2	0	3	0	0	0	0	1	4	2	0	0	4	0	0	0	0	0	0	4	0	2	3	0	0	0	0	0	0	0	0	0
K	2	0	0	2	0	0	1	0	0	2	0	0	0	0	0	0	2	2	0	2	0	0	0	0	1	4	1	0	0	4	0	0	0	0	0	0	4	0	2	2	0	0	0	0	0	0	0	0	0
R	1	0	0	2	0	0	1	0	0	2	0	0	0	0	0	0	2	2	0	1	0	0	0	0	0	4	0	0	0	4	0	0	0	0	0	0	4	0	2	1	0	0	0	0	0	0	0	0	0
V	0	0	0	2	0	0	1	0	0	2	0	0	0	0	0	0	2	2	0	0	0	0	0	0	0	4	0	0	0	4	0	0	0	0	0	0	4	0	2	0	0	0	0	0	0	0	0	0	0
F	0	0	0	2	0	0	1	0	0	2	0	0	0	0	0	0	2	2	0	0	0	0	0	0	0	4	0	0	0	4	0	0	0	0	0	0	4	0	2	0	0	0	0	0	0	0	0	0	0
S	0	0	0	2	0	0	1	0	0	2	0	0	0	0	0	0	2	2	0	0	0	0	0	0	0	4	0	0	0	4	0	0	0	0	0	0	4	0	2	0	0	0	1	0	0	0	0	0	0
R	0	0	0	2	0	0	1	0	0	2	0	0	0	0	0	0	2	2	0	0	0	0	0	0	0	4	0	0	0	4	0	0	0	0	0	0	4	0	2	0	0	0	2	0	0	0	0	0	0
T	0	0	0	2	0	0	1	0	0	2	0	0	0	0	0	0	2	2	0	0	0	0	0	0	0	3	0	0	0	4	0	0	0	0	0	1	3	0	2	0	0	0	3	0	0	0	0	0	0
H	0	0	0	2	0	0	1	0	0	2	0	0	0	0	0	0	2	2	0	0	0	0	0	0	0	2	0	0	0	4	0	0	0	0	0	1	2	0	2	0	0	0	4	0	0	0	0	0	0
E	0	0	0	1	0	0	1	0	0	1	0	0	0	0	0	0	1	2	0	0	0	0	0	0	0	1	0	0	0	4	0	0	0	0	0	1	1	0	2	0	0	0	4	0	0	0	0	0	0
F	0	0	0	0	0	0	0	0	0	0	0	0	0	0	0	0	0	2	0	0	1	0	0	0	0	0	0	0	0	4	0	0	0	0	0	1	0	0	2	0	1	0	4	0	0	0	0	0	0
F	1	0	0	0	0	0	0	0	1	0	1	0	0	0	0	0	0	2	0	0	2	0	0	0	1	0	1	0	0	4	0	0	0	0	0	1	0	0	2	1	2	0	4	0	0	0	0	0	0
Q	2	0	0	0	0	0	0	0	2	0	2	0	0	0	0	0	0	2	0	0	3	0	0	0	2	0	2	1	0	3	0	0	0	0	0	1	0	0	2	2	3	0	4	0	0	0	0	0	0
K	3	0	0	0	0	0	0	0	2	0	3	0	0	0	0	0	0	1	0	0	4	0	0	0	2	0	3	1	0	2	0	0	0	0	0	1	0	0	1	3	4	0	4	0	0	0	0	0	0
S	4	0	0	0	0	0	0	0	2	0	4	0	0	0	0	0	0	0	0	0	5	0	0	0	2	0	4	1	0	1	0	0	0	0	0	1	0	0	0	4	5	0	4	0	0	0	0	0	0
W	5	0	0	0	0	0	0	0	2	0	5	0	0	0	0	0	0	0	0	0	5	0	0	0	2	0	5	1	0	0	0	0	0	0	0	1	0	0	0	5	5	0	4	0	0	0	0	0	0
I	5	0	0	0	0	0	0	0	2	0	6	0	0	0	0	0	0	0	0	0	5	0	0	0	2	0	5	1	0	0	0	0	0	0	0	1	0	0	0	5	5	0	4	0	0	0	0	0	0
Y	5	0	0	0	0	0	0	0	2	0	6	0	0	0	0	0	0	0	0	0	5	0	0	0	2	0	5	1	0	0	0	0	0	0	0	1	0	0	1	5	5	0	4	0	0	0	0	0	0
Y	5	0	0	0	0	0	0	0	2	0	6	0	0	0	0	0	0	0	0	0	5	0	0	0	2	0	5	1	0	0	0	0	0	0	0	1	0	0	2	5	5	0	4	0	0	0	0	0	0
S	5	0	0	0	0	0	0	0	2	0	6	0	0	0	0	0	0	0	0	0	5	0	0	0	2	0	5	1	0	0	0	0	0	0	0	1	0	0	2	5	5	0	4	0	0	0	0	0	0
D	5	0	0	0	0	0	0	0	2	0	6	0	0	0	0	0	0	0	0	0	5	0	0	0	2	0	5	1	0	0	0	0	0	0	0	1	0	0	2	5	5	0	3	0	0	0	0	0	0
R	5	0	0	0	0	0	0	0	2	0	6	0	0	0	0	0	0	0	0	0	5	0	0	0	2	0	5	1	0	0	0	0	0	0	0	1	0	0	2	5	5	0	2	0	0	0	0	0	0
S	5	0	0	0	0	0	0	0	2	0	6	0	0	0	0	0	0	0	0	0	5	0	0	0	2	0	5	1	0	0	0	0	0	0	0	0	0	0	2	5	5	0	1	0	0	0	0	0	0
D	5	0	0	0	0	0	0	0	2	0	6	0	0	0	0	0	0	0	0	0	5	0	0	0	2	0	5	1	0	0	0	0	0	0	0	0	0	0	2	5	5	0	0	0	0	0	0	0	0
L	5	0	0	0	0	0	0	0	2	0	6	0	0	0	0	0	0	0	0	0	5	0	0	0	2	0	5	1	0	0	0	0	0	0	0	0	0	0	2	5	5	0	0	0	0	0	0	0	0
I	5	0	0	0	0	0	0	0	2	0	6	0	0	0	0	0	0	0	0	0	4	0	0	0	2	0	5	1	0	0	0	0	0	0	0	0	0	0	2	5	4	0	0	0	0	0	0	0	0
G	4	0	0	0	0	0	0	0	1	0	5	0	0	0	0	0	0	0	0	0	3	0	0	0	1	0	4	1	0	0	0	0	0	0	0	0	0	0	2	4	3	0	0	0	0	0	0	0	0
L	3	0	0	0	0	0	0	0	0	0	4	0	0	0	0	0	0	0	0	0	2	0	0	0	0	0	3	0	0	0	0	0	0	0	0	0	0	0	2	3	2	0	0	0	0	0	0	0	0
W	2	0	0	0	0	0	0	0	0	0	3	0	1	0	0	0	0	0	0	0	1	0	0	0	0	0	2	0	0	0	0	0	0	0	0	0	0	0	2	2	1	0	0	0	1	0	0	0	0
E	1	0	0	0	0	0	0	0	0	0	2	0	1	0	0	0	0	0	0	0	0	0	0	0	0	0	1	0	0	0	0	0	0	0	0	0	0	0	2	1	0	0	0	0	1	0	0	0	0
D	0	0	0	0	0	0	0	0	0	0	1	0	1	0	0	0	0	0	0	0	0	0	0	0	0	0	0	0	0	0	0	0	0	0	0	0	0	0	2	0	0	0	0	0	1	0	0	0	0
Q	0	0	0	0	0	0	0	0	0	0	0	0	1	0	0	0	0	0	0	0	0	0	0	0	0	0	0	0	0	0	0	0	0	0	0	0	0	0	2	0	0	0	0	0	1	0	0	0	0
I	0	0	0	0	0	0	0	0	0	0	0	0	1	0	0	0	0	0	0	0	0	0	0	0	0	0	0	0	0	0	0	0	0	0	0	0	0	0	1	0	0	0	0	0	1	0	0	0	0
H	0	0	0	0	0	0	0	0	0	0	0	0	1	0	0	0	0	0	0	0	0	0	0	0	0	0	0	0	0	0	0	0	0	0	0	0	0	0	0	0	0	0	0	0	1	0	0	0	0
C	0	0	0	0	0	0	0	0	0	0	0	0	1	0	0	0	0	0	0	0	0	0	0	0	0	0	0	0	0	0	0	0	0	0	0	0	0	0	0	0	0	0	0	0	1	0	0	0	0
L	0	0	0	0	0	0	0	0	0	0	0	0	1	0	0	0	0	0	0	0	0	0	0	0	0	0	0	0	0	0	0	0	0	0	0	0	0	0	0	0	0	0	0	0	1	0	0	0	0
D	0	0	0	0	0	0	0	0	0	0	0	0	1	0	0	0	0	0	0	0	0	0	0	0	0	0	0	0	0	0	0	0	0	0	0	0	0	0	0	0	0	0	0	0	1	0	0	0	0
M	0	0	0	0	0	0	0	0	0	0	0	0	1	0	0	0	0	0	0	0	0	0	0	0	0	0	0	0	0	0	0	0	0	0	0	0	0	0	0	0	0	0	0	0	1	0	0	0	0
S	0	0	0	0	0	0	0	0	0	0	0	0	1	0	0	0	0	0	0	0	0	0	0	0	0	0	0	0	0	0	0	0	0	0	0	0	0	0	0	0	0	0	0	0	1	0	0	0	0
N	0	0	0	0	0	0	0	0	0	0	0	0	1	0	0	0	0	0	0	0	0	0	0	0	0	0	0	0	0	0	0	0	0	0	0	0	0	0	0	0	0	0	0	0	1	0	0	0	0
G	0	0	0	0	0	0	0	0	0	0	0	0	1	0	0	0	0	0	0	0	0	0	0	0	0	0	0	0	0	0	0	0	0	0	0	0	0	0	0	0	0	0	0	0	1	0	0	0	0
P	0	0	0	0	0	0	0	0	0	0	0	0	1	0	0	0	0	0	0	0	0	0	0	0	0	0	0	0	0	0	0	0	0	0	0	0	0	0	0	0	0	0	0	0	1	0	0	0	0
T	0	0	0	0	0	0	0	0	0	0	0	0	1	0	0	0	0	0	0	0	0	0	0	0	0	0	0	0	0	0	0	0	0	0	0	0	0	0	0	0	0	0	0	0	1	0	0	0	0
C	0	0	0	0	0	0	0	0	0	0	0	0	0	0	0	0	0	0	0	0	0	0	0	0	0	0	0	0	0	0	0	0	0	0	0	0	0	0	0	0	0	0	0	0	0	0	0	0	0
W	0	0	0	0	0	0	0	0	0	0	0	0	0	0	0	0	0	0	0	0	0	0	0	0	0	0	0	0	0	0	0	0	0	0	0	0	0	0	0	0	0	0	0	0	0	0	0	0	0
N	0	0	0	0	0	0	0	0	0	0	0	0	0	0	0	0	0	0	0	0	0	0	0	0	0	0	0	0	0	0	0	0	0	0	0	0	0	0	0	0	0	0	0	0	0	0	0	0	0
G	0	0	0	0	0	0	0	0	0	0	0	0	0	0	0	0	0	0	0	0	0	0	0	0	0	0	0	0	0	0	0	0	0	0	0	0	0	0	0	0	0	0	0	0	0	0	0	0	0
Q	0	0	0	0	0	0	0	0	0	0	0	0	0	0	0	0	0	0	0	0	0	0	0	0	0	0	0	0	0	0	0	0	0	0	0	0	0	0	0	0	0	0	0	0	0	0	0	0	0
D	0	0	0	0	0	0	0	0	0	0	0	0	0	0	0	0	0	0	0	0	0	0	0	0	0	0	0	0	0	0	0	0	0	0	0	0	0	0	0	0	0	0	0	0	0	0	0	0	0
G	0	0	0	0	0	0	0	0	0	0	0	0	0	0	0	0	0	0	0	0	0	0	0	0	0	0	0	0	0	0	0	0	0	0	0	0	0	0	0	0	0	0	1	0	0	0	0	0	0
G	0	0	0	0	0	0	0	0	0	0	0	0	0	0	0	0	0	0	0	0	0	0	0	0	0	0	0	0	0	0	0	0	0	0	0	0	0	0	0	0	0	0	2	0	0	0	0	0	0
L	0	0	0	0	0	0	0	0	0	0	0	0	0	0	0	0	0	0	0	0	0	0	0	0	0	0	0	0	0	0	0	0	0	0	0	0	0	0	0	0	0	0	3	0	0	0	0	0	0
E	0	0	0	0	0	0	0	0	0	0	0	0	0	0	0	0	0	0	0	0	0	0	0	0	0	0	0	0	0	0	0	0	0	0	0	0	0	0	0	0	0	0	4	0	0	0	0	0	0
G	0	0	0	0	0	0	0	0	0	0	0	0	0	0	0	0	0	0	0	0	0	0	0	0	0	0	0	0	0	0	0	0	0	0	0	0	0	0	0	0	0	0	4	0	0	0	0	0	0
L	0	0	0	0	0	0	0	0	0	0	0	0	0	0	0	0	0	0	0	0	0	0	0	0	0	0	0	0	0	0	0	0	0	0	0	0	0	0	0	0	0	0	4	0	0	0	0	0	0
R	0	0	0	0	0	0	0	0	0	0	0	0	0	0	0	0	0	0	0	0	0	0	0	0	0	0	0	0	0	0	0	0	0	0	0	0	0	0	0	0	0	0	4	0	0	0	0	0	0
Q	0	0	1	0	0	0	0	0	0	0	0	0	0	0	0	0	0	0	1	0	0	0	0	0	0	0	0	0	0	0	0	0	0	0	0	0	0	0	0	0	0	0	4	0	0	0	0	0	0
K	0	0	1	0	0	0	0	0	0	0	0	0	0	0	0	0	0	0	1	0	0	0	0	0	0	0	0	0	0	0	0	0	0	0	0	0	0	0	0	0	0	0	4	0	0	0	0	0	0
G	0	0	1	0	0	0	0	0	0	0	0	0	0	0	0	0	0	0	1	0	0	0	0	0	0	0	0	0	0	0	0	0	0	0	0	0	0	0	0	0	0	0	4	0	0	0	0	0	0
W	0	0	1	0	0	0	0	0	0	0	0	0	1	0	0	0	0	0	1	0	0	0	0	0	0	1	0	0	0	0	0	0	0	0	0	0	1	0	0	0	0	0	4	0	1	0	0	0	0
S	0	0	1	1	0	0	0	0	0	0	0	0	1	0	0	0	0	0	1	0	1	0	0	0	0	2	0	0	0	0	0	0	0	0	1	0	2	0	0	0	1	0	4	1	1	0	0	1	0
L	0	0	1	2	0	0	0	0	0	1	1	0	1	0	0	0	0	0	1	0	2	0	0	0	0	3	0	0	0	0	0	0	0	0	2	0	3	0	0	0	2	0	4	2	1	0	0	2	0
V	0	0	1	3	0	0	0	0	0	1	2	0	1	0	0	0	0	0	1	0	2	0	0	0	0	4	0	0	0	0	0	0	0	0	2	0	4	0	0	0	2	0	4	3	1	0	0	3	0
S	0	0	1	3	0	0	0	0	0	1	2	0	1	0	0	0	0	0	1	0	2	0	0	0	0	4	0	0	0	0	0	0	0	0	2	0	4	0	0	0	2	0	4	3	1	0	0	4	0
L	0	0	1	3	0	0	0	0	0	1	2	0	1	0	0	0	0	0	1	0	2	0	0	0	0	4	0	0	0	0	0	0	0	0	2	0	4	0	0	0	2	0	3	3	1	0	0	4	0
L	0	0	1	3	0	0	0	0	0	1	2	0	1	0	0	0	0	0	1	0	2	0	0	0	0	4	0	0	0	0	0	0	0	0	2	0	4	0	0	0	2	0	2	3	1	0	0	4	0
M	0	0	1	3	0	0	0	0	0	1	2	0	1	0	0	0	0	0	1	0	2	0	0	0	0	4	0	0	0	0	0	0	0	0	2	0	4	0	0	0	2	0	1	3	1	0	0	4	0
I	0	0	1	3	0	0	0	0	0	1	2	0	1	0	0	0	0	0	1	0	2	0	0	0	0	4	0	0	0	0	0	0	0	0	2	0	4	0	0	0	2	0	0	3	1	0	0	4	0
D	0	0	1	3	0	0	0	0	0	1	2	0	1	0	0	0	0	0	1	0	2	0	0	0	0	4	0	0	0	0	0	0	0	0	2	0	4	0	0	0	2	0	0	3	1	0	0	4	0
R	0	0	1	3	0	0	0	0	0	1	2	0	1	0	0	0	0	0	1	0	2	0	0	0	0	4	0	0	0	0	0	0	0	0	2	0	4	0	0	0	2	0	0	3	1	0	0	4	0
E	0	0	1	3	0	0	0	0	0	1	2	0	1	0	0	0	0	0	1	0	2	0	0	0	0	4	0	0	0	0	0	0	0	0	2	0	4	1	0	0	2	0	0	3	1	0	0	4	0
S	0	0	0	3	0	0	0	0	0	1	2	0	1	0	0	0	0	1	0	0	2	0	0	0	0	4	0	0	0	1	1	0	0	0	2	0	4	2	1	0	2	0	0	3	1	0	0	4	0
Q	0	0	0	3	0	0	0	0	0	1	2	0	1	0	0	0	0	2	0	0	2	0	0	0	0	4	0	0	0	2	2	0	0	0	2	0	4	3	2	0	2	0	0	3	1	0	0	4	0
T	0	0	0	3	0	0	0	0	0	1	2	0	1	0	0	0	0	3	0	0	2	0	0	0	0	4	0	0	0	3	2	0	0	0	2	0	4	4	3	0	2	0	0	3	1	0	0	4	0
R	0	0	0	3	0	0	0	0	0	1	2	0	0	0	0	0	0	4	0	1	2	0	0	0	0	3	0	0	0	4	2	0	0	0	2	0	3	4	4	0	2	0	0	3	0	0	0	4	0
N	0	0	0	2	0	0	0	1	0	1	2	1	1	0	0	1	0	5	0	2	1	0	1	0	1	2	0	0	1	5	2	1	0	1	1	0	2	4	5	0	1	0	0	2	1	0	1	3	0
T	0	0	0	1	0	0	0	2	0	0	1	2	2	0	0	2	0	5	0	2	0	0	1	0	2	1	0	0	2	5	2	2	0	1	0	0	1	4	6	0	0	0	0	1	2	0	1	2	0
R	0	0	0	0	0	0	0	3	0	0	0	3	3	0	0	3	0	5	0	3	0	0	2	0	3	0	0	0	3	5	2	3	0	2	0	0	0	4	6	0	0	0	0	0	3	0	2	1	0
T	0	0	0	0	0	0	0	3	0	0	0	3	3	0	0	3	0	5	0	3	0	0	2	0	3	0	0	0	3	5	2	3	0	2	0	0	0	4	6	0	0	0	0	0	3	0	2	0	0
K	0	0	0	0	0	0	0	3	0	0	0	3	3	0	0	3	0	5	0	3	0	0	2	0	3	0	0	0	3	5	2	3	0	2	0	0	0	4	6	0	0	0	0	0	3	0	2	0	0
I	0	0	0	0	0	0	0	3	0	0	0	3	3	0	0	3	0	5	0	3	0	0	2	0	3	0	0	0	3	5	2	3	0	2	0	0	0	4	6	0	0	0	0	0	3	0	2	0	0
L	0	0	0	0	0	0	0	3	0	0	0	3	3	0	0	3	0	5	0	3	0	0	2	0	3	0	0	0	3	5	2	3	0	2	0	0	0	4	6	0	0	0	0	0	3	0	2	0	0
A	0	0	0	0	0	0	0	3	0	0	0	3	3	0	0	3	0	5	0	3	0	0	2	0	3	0	0	0	3	5	2	3	0	2	0	0	0	4	6	0	0	0	0	0	3	0	2	0	0
Q	0	0	0	0	0	0	0	3	0	0	0	3	3	0	0	3	0	5	0	3	0	0	2	0	3	0	0	0	3	5	2	3	0	2	0	0	0	4	6	0	0	0	0	0	3	0	2	0	0
G	0	0	0	0	0	0	0	3	0	0	0	3	3	0	0	3	0	5	0	3	0	0	2	0	3	0	0	0	3	5	2	3	0	2	0	0	0	4	6	0	0	0	0	0	3	0	2	0	0
D	0	0	0	0	0	0	0	3	0	0	0	3	3	0	0	3	0	5	0	3	0	0	2	0	3	0	0	0	3	5	2	3	0	2	0	0	0	3	6	0	0	0	0	0	3	0	2	0	0
N	0	0	0	0	0	0	0	3	0	0	0	3	3	0	0	3	0	4	0	3	0	0	2	0	3	0	0	0	3	4	1	3	0	2	0	0	0	2	5	0	0	0	0	0	3	0	2	0	0
Q	0	0	0	0	0	0	0	3	0	0	0	3	3	0	0	3	0	3	0	3	0	0	2	0	3	0	0	0	3	3	0	3	0	2	0	0	0	1	4	0	0	0	0	0	3	0	2	0	0
V	0	0	0	0	0	0	1	3	0	0	0	3	3	0	0	3	0	2	0	3	0	0	2	0	3	0	0	0	3	2	0	3	0	2	0	0	0	0	3	0	0	0	0	0	3	0	2	0	0
L	0	0	0	0	0	0	2	3	0	0	0	3	3	0	0	3	0	1	0	2	0	0	2	0	3	0	0	0	3	1	0	3	0	2	0	0	0	0	2	0	0	0	0	0	3	0	2	0	0
C	0	0	0	0	0	0	3	2	0	0	0	2	2	0	0	2	0	0	0	1	0	0	1	0	2	0	0	0	2	0	0	2	0	1	0	0	0	0	1	0	0	0	0	0	2	0	1	0	0
P	0	0	0	0	0	0	4	1	0	0	0	1	1	0	0	1	0	0	0	1	0	0	1	0	1	0	0	0	1	0	0	1	0	1	0	0	0	0	0	0	0	0	0	0	1	0	1	0	0
T	0	0	0	0	0	0	4	0	0	0	0	0	0	0	0	0	0	0	0	0	0	0	0	0	0	0	0	0	0	0	0	0	0	0	0	0	0	0	0	0	0	0	0	0	0	0	0	0	0
Y	0	0	0	0	0	0	4	0	0	0	0	0	0	0	0	0	0	0	0	0	0	0	0	0	0	0	0	0	0	0	0	0	0	0	0	0	0	0	0	0	0	0	0	0	0	0	0	0	0
M	0	0	0	0	0	0	4	0	0	0	0	0	0	0	0	0	0	0	0	0	0	0	0	0	0	0	0	0	0	0	0	0	0	0	0	0	0	0	0	0	0	0	0	0	0	0	0	0	0
L	0	0	0	0	0	0	4	0	0	0	0	0	0	0	0	0	0	0	0	0	0	0	0	0	0	0	0	0	0	0	0	0	0	0	0	0	0	0	0	0	0	0	0	0	0	0	0	0	0
S	0	0	0	0	0	0	4	0	0	0	0	0	0	0	0	0	0	0	0	0	0	0	0	0	0	0	0	0	0	0	0	0	0	0	0	0	0	0	0	0	0	0	0	0	0	0	0	0	0
P	0	0	0	0	0	0	4	0	0	0	0	0	0	0	0	0	0	0	0	0	0	0	0	0	0	0	0	0	0	0	0	0	0	0	0	0	0	0	0	0	0	0	0	0	0	0	0	0	0
G	0	0	0	0	0	0	4	0	0	0	0	0	0	0	0	0	0	0	0	0	0	0	0	0	0	0	0	0	0	0	0	0	0	0	0	0	0	0	1	0	0	0	0	0	0	0	0	0	0
L	0	0	0	0	0	0	4	0	0	0	0	0	0	0	0	0	0	0	0	0	0	0	0	0	0	0	0	0	0	0	0	0	0	0	0	0	0	0	1	0	0	0	0	0	0	0	0	0	0
S	0	1	0	0	0	0	5	0	0	0	0	0	0	0	0	0	0	0	0	0	0	0	0	0	0	0	0	0	0	0	0	0	0	0	0	0	0	0	1	0	0	0	0	0	0	0	0	0	0
R	0	2	0	0	0	0	6	0	0	0	0	0	0	0	0	0	0	0	0	0	0	0	0	0	0	0	0	0	0	0	0	0	0	0	0	0	0	0	1	0	0	0	0	0	0	0	0	0	1
E	0	3	0	0	0	0	7	0	0	0	0	0	0	0	0	0	0	0	0	0	1	0	0	0	0	0	0	0	0	0	0	0	0	0	0	0	0	0	1	0	1	0	0	0	0	0	0	0	2
G	0	3	0	0	0	0	6	1	0	0	0	0	0	0	0	0	0	0	0	0	2	0	0	0	0	0	0	0	0	0	0	0	0	0	0	0	0	0	1	0	2	0	0	0	0	0	0	0	3
L	0	3	0	0	0	0	5	1	0	0	0	0	0	0	0	0	0	0	0	0	3	0	0	0	0	1	0	0	0	0	0	0	0	0	0	0	0	0	1	0	3	0	0	0	0	0	0	0	3
L	0	3	0	1	0	0	4	1	0	0	0	0	0	0	0	0	0	0	0	0	4	0	0	0	0	2	0	0	0	0	0	0	0	0	0	0	0	0	1	0	4	0	0	0	0	0	0	0	3
Y	0	3	0	1	0	0	3	1	0	0	0	0	0	0	0	0	0	0	0	0	5	0	0	0	0	2	0	0	0	0	0	0	0	0	0	0	0	0	1	0	5	0	0	0	0	0	0	0	3
E	0	3	0	1	0	0	3	1	0	0	0	0	0	0	0	0	0	0	0	0	5	0	0	0	0	2	0	0	0	0	0	0	0	0	0	0	0	0	1	0	5	0	0	0	0	0	0	0	3
L	0	3	0	1	0	0	3	1	0	0	0	0	0	0	0	0	0	0	0	0	5	0	0	0	0	2	0	0	0	0	0	0	0	0	0	0	0	0	1	0	5	0	0	0	0	0	0	0	3
E	0	3	0	1	0	0	3	1	0	0	0	0	0	0	0	0	0	1	0	0	5	0	0	0	0	2	0	0	0	0	0	0	0	0	0	0	0	0	1	0	5	0	0	0	0	0	0	0	3
S	0	3	0	1	0	0	3	1	0	0	0	0	0	0	0	0	0	2	0	0	5	0	0	0	0	2	0	0	0	1	0	0	0	0	0	0	0	0	2	0	5	0	0	0	0	0	0	0	3
I	0	4	0	1	0	0	3	1	0	0	0	1	0	0	0	1	0	2	0	0	5	0	0	0	0	2	0	1	0	1	0	0	0	0	0	0	0	0	2	0	5	0	0	0	0	0	0	0	3
S	0	5	0	1	0	0	3	1	0	0	0	2	0	0	0	2	0	2	0	0	5	0	1	0	0	2	0	2	0	1	0	0	0	0	0	0	0	0	2	0	5	0	0	0	0	0	0	0	3
R	0	6	0	1	0	0	3	1	1	0	0	3	0	0	0	3	0	2	0	0	5	1	2	0	0	2	0	3	0	1	0	0	0	0	0	0	0	0	1	0	5	1	0	0	0	0	0	0	3
N	0	7	0	1	0	0	3	1	2	0	0	4	0	0	0	4	0	2	0	0	5	2	2	0	0	2	1	4	0	1	0	0	0	0	1	0	1	0	1	0	5	2	0	0	0	0	0	0	4
A	0	6	0	1	0	0	2	1	3	0	0	4	0	0	0	5	0	2	0	0	5	3	2	0	0	2	2	5	0	1	0	0	0	0	2	0	2	0	1	0	5	3	0	0	0	0	1	0	5
L	0	5	0	1	0	0	2	1	4	0	0	4	0	0	0	5	0	2	0	0	5	4	2	0	0	2	2	6	0	1	0	0	0	0	3	0	3	0	1	0	5	4	0	0	0	0	2	0	5
S	0	4	0	1	0	0	1	1	4	0	0	4	0	0	0	5	0	2	0	0	4	4	2	0	0	2	2	6	0	1	0	0	0	0	4	0	4	0	1	0	4	5	0	0	0	0	2	0	5
I	0	4	0	1	0	0	1	0	4	0	0	4	0	0	0	5	0	2	0	0	3	4	2	0	0	2	2	6	0	1	0	0	0	0	4	0	4	0	1	0	3	5	0	0	0	0	2	0	4
Y	0	4	0	1	0	0	1	0	4	0	0	4	0	0	0	5	0	2	0	0	2	4	2	0	0	1	2	6	0	1	0	0	0	0	4	0	4	0	1	0	2	5	0	0	0	0	2	0	4
R	0	4	0	0	0	0	1	0	4	0	0	4	0	0	0	5	0	2	0	0	1	4	2	0	0	0	2	6	0	1	0	0	0	0	4	0	4	0	1	0	1	5	0	0	0	0	2	0	4
A	0	4	0	0	0	0	1	0	4	0	0	4	0	0	0	5	0	2	0	0	0	4	2	0	0	0	2	6	0	1	0	0	0	0	4	0	4	0	1	0	0	5	0	0	0	0	2	0	4
I	0	4	0	0	0	0	1	0	4	0	0	4	0	0	0	5	0	2	0	0	0	4	2	0	0	0	2	6	0	1	0	0	0	0	4	0	4	0	1	0	0	5	0	0	0	0	2	0	4
E	0	4	0	0	0	0	1	0	4	0	0	4	0	0	0	5	0	2	0	0	0	4	2	0	0	0	2	6	0	1	0	0	0	0	4	0	4	0	1	0	0	5	0	0	0	0	2	0	4
E	0	4	0	0	0	0	1	0	4	0	0	4	0	0	0	5	0	1	0	0	0	4	2	0	0	0	2	6	0	1	0	0	0	0	5	0	4	0	2	0	0	5	0	1	0	0	2	0	4
G	0	4	0	0	0	0	1	0	4	0	0	4	0	0	0	5	0	0	0	0	0	4	2	0	0	1	2	7	0	0	0	0	0	0	6	0	4	0	1	0	0	5	0	2	0	0	2	0	4
A	0	3	0	0	0	0	1	0	4	0	0	3	0	0	0	4	0	0	0	0	0	4	2	0	0	1	2	6	0	0	0	0	0	0	6	0	4	0	1	0	0	5	0	2	0	0	2	0	4
S	0	2	0	0	0	0	1	0	4	0	0	2	0	0	0	4	0	0	0	0	0	4	1	0	0	1	2	5	0	0	0	0	0	0	6	0	4	0	1	0	0	5	0	2	0	0	2	0	4
K	0	1	0	0	0	0	1	0	3	0	0	1	0	0	0	4	0	0	0	0	0	3	0	0	0	1	2	4	0	0	0	0	0	0	6	0	4	0	1	0	0	4	0	2	0	0	2	0	4
L	0	0	0	0	0	0	1	0	2	0	0	0	0	0	0	3	0	0	0	0	0	2	0	0	0	1	1	3	0	0	0	0	0	0	5	0	3	0	1	0	0	3	0	2	0	0	2	0	3
G	0	0	0	0	0	0	1	0	1	0	0	0	0	0	0	2	0	0	0	0	0	1	0	0	0	1	0	2	0	0	0	0	0	0	4	0	2	0	1	0	0	2	0	2	0	0	1	0	2
L	0	0	0	0	0	0	0	0	0	0	0	0	0	0	0	2	0	0	0	0	0	0	0	0	0	1	0	1	0	0	0	0	0	0	3	0	1	0	1	0	0	1	0	2	0	0	0	0	1
I	0	0	0	0	0	0	0	0	0	0	0	0	0	0	0	2	0	0	0	0	0	0	0	0	0	1	0	1	0	0	0	0	0	0	2	0	0	0	1	0	0	0	0	2	0	0	0	0	0
I	0	0	0	0	0	0	0	0	0	0	0	0	0	0	0	2	0	0	0	0	0	0	0	0	0	1	0	1	0	0	0	0	0	0	2	0	0	0	1	0	0	0	0	2	0	0	0	0	0
K	0	0	0	0	0	0	0	0	0	0	0	0	0	0	0	2	0	0	0	0	0	0	0	0	0	1	0	1	0	0	0	0	0	0	2	0	0	0	1	0	0	0	0	2	0	0	0	0	0
K	0	0	0	0	0	0	0	0	0	0	0	0	0	0	0	2	0	0	0	0	0	0	0	0	0	1	0	1	0	0	0	0	0	0	2	0	0	0	1	0	0	0	0	2	0	0	0	0	0
E	0	0	0	0	0	0	0	0	0	0	0	0	0	0	0	2	0	0	0	0	0	0	0	0	0	1	0	1	0	0	0	0	0	0	2	0	0	0	1	0	0	0	0	2	0	0	0	0	0
E	0	0	0	0	0	0	0	0	0	0	0	0	0	0	0	2	0	0	0	0	0	0	0	0	0	1	0	1	0	0	0	0	0	0	2	0	0	0	1	0	0	0	0	2	0	0	0	0	0
T	0	0	0	0	0	0	0	0	0	0	0	0	0	0	0	2	0	0	0	0	0	0	0	0	0	1	0	1	0	0	0	0	0	0	2	0	0	0	1	0	0	0	0	2	0	0	0	0	0
M	0	0	0	0	0	0	0	0	0	0	0	0	0	0	0	2	0	0	0	0	0	0	0	0	0	1	0	1	0	0	0	0	0	0	1	0	0	0	0	0	0	0	0	1	0	0	0	0	0
C	0	0	0	0	0	0	0	0	0	0	0	0	0	0	0	2	1	0	0	0	0	0	0	0	0	0	0	1	0	0	0	0	0	0	0	0	0	0	0	0	0	0	0	0	0	0	0	0	0
S	0	1	0	1	0	0	0	0	0	1	0	0	0	0	0	2	2	0	0	0	0	0	0	0	0	0	0	2	0	0	0	0	0	0	0	0	0	0	0	0	0	0	0	0	0	0	0	0	0
Y	0	2	0	2	0	0	0	0	0	2	0	0	0	0	0	1	3	0	0	0	0	0	0	0	0	0	0	2	0	0	0	0	0	0	0	0	0	0	0	0	0	0	0	0	0	0	0	0	0
D	0	3	0	2	0	0	0	0	0	3	0	0	0	0	0	0	4	0	0	0	0	0	0	0	0	0	0	2	0	0	0	0	0	0	0	0	0	0	0	0	0	0	0	0	0	0	0	0	0
F	0	3	0	2	0	0	0	0	0	3	0	0	0	0	0	0	4	0	0	0	0	0	0	0	0	0	0	2	0	0	0	0	0	0	0	0	0	0	0	0	0	0	0	0	0	0	0	0	0
L	0	3	0	2	0	0	0	0	0	3	0	0	0	0	0	0	4	0	0	0	0	0	0	0	0	0	0	2	0	0	0	0	0	0	0	0	0	0	0	0	0	0	0	0	0	0	0	0	0
I	0	3	0	2	0	0	0	0	0	3	0	0	0	0	0	0	4	0	0	0	0	0	0	0	0	0	0	2	0	0	0	0	0	0	0	0	0	0	0	0	0	0	0	0	0	0	0	0	0
Y	0	3	0	2	0	0	0	0	0	3	0	0	0	0	0	0	4	0	0	0	0	0	0	0	0	0	0	2	0	0	0	0	0	0	0	0	0	0	0	0	0	0	0	0	0	0	0	0	0
G	0	3	0	2	0	0	0	0	0	3	0	0	0	0	1	0	4	0	0	0	0	0	0	0	0	0	0	2	0	0	0	0	0	0	0	0	0	0	0	0	0	0	0	0	0	0	0	0	0
K	0	3	1	2	0	0	0	0	0	3	0	0	0	0	2	0	4	1	1	0	0	0	0	0	0	0	0	2	0	0	0	0	0	0	0	1	0	0	1	0	0	0	0	1	0	0	0	0	0
T	0	3	2	3	0	0	0	0	0	3	0	0	0	0	3	0	4	2	2	0	0	0	0	0	0	0	0	3	0	1	0	0	0	0	0	2	0	0	2	0	0	0	1	2	0	0	0	0	0
P	0	3	2	3	0	0	0	0	0	3	0	0	0	0	4	0	4	3	2	0	0	0	0	0	0	0	0	3	0	2	0	0	0	0	0	2	0	0	3	0	0	0	1	2	0	0	0	0	0
L	0	3	2	3	0	0	0	0	0	3	0	0	0	0	4	0	4	3	2	0	0	0	0	0	0	0	0	3	0	2	0	0	0	0	0	2	0	0	3	0	0	0	1	2	0	0	0	0	0
F	0	3	2	4	0	0	0	0	0	4	0	0	0	0	4	0	5	3	2	0	0	0	0	0	0	1	0	3	0	2	0	0	0	0	0	2	1	0	3	0	0	0	1	2	0	0	0	0	0
R	0	3	2	5	0	0	0	0	0	5	0	0	0	0	4	0	6	3	2	0	0	0	0	0	0	2	0	3	0	2	0	0	0	0	0	2	2	0	3	0	0	0	1	3	0	0	0	0	0
G	0	3	2	6	0	0	0	0	0	6	0	0	0	0	4	0	6	3	2	0	0	0	0	0	0	3	0	2	0	2	0	0	0	0	0	2	3	0	3	0	0	0	1	4	0	0	0	1	0
N	0	2	2	5	0	0	0	0	0	6	0	0	0	0	4	0	5	3	2	0	0	0	0	0	0	4	0	1	0	2	0	0	0	0	0	2	4	0	3	0	0	0	1	4	0	0	0	1	0
I	0	1	2	4	0	0	0	0	0	5	0	0	0	0	4	0	4	3	2	0	0	0	0	0	0	4	0	1	0	2	0	0	0	0	0	2	4	0	3	0	0	0	1	4	0	0	0	1	0
L	0	0	2	4	0	0	0	0	0	4	0	0	0	0	4	0	3	3	2	0	0	0	0	0	0	4	0	1	0	2	0	0	0	0	0	2	4	0	3	0	0	0	1	4	0	0	0	1	0
V	0	0	2	4	0	0	0	0	0	4	0	0	0	0	4	0	3	3	2	0	0	0	0	0	0	4	0	1	0	3	0	0	0	0	0	2	4	0	3	0	0	0	1	4	0	0	0	1	0
P	0	0	2	4	0	0	0	0	0	4	0	0	0	0	4	0	3	3	2	0	0	0	0	0	0	4	0	1	0	4	0	0	0	0	0	2	4	0	3	0	0	0	1	4	0	0	0	1	0
E	0	0	2	4	0	0	0	0	0	4	0	0	0	0	4	0	3	3	2	0	0	0	0	0	0	4	0	1	0	5	0	0	0	0	0	2	4	0	3	0	0	0	1	4	0	0	0	1	1
S	0	0	2	4	0	0	0	0	0	4	0	0	0	0	4	0	3	3	2	0	0	0	0	0	0	4	0	1	0	6	0	0	0	0	0	2	4	0	3	0	0	0	1	4	0	0	0	1	2
K	0	0	2	4	0	0	0	0	0	4	0	0	0	0	3	0	3	3	2	0	0	0	0	0	0	4	0	1	0	6	0	0	0	0	0	2	4	0	3	0	0	0	1	4	0	0	0	1	2
R	0	0	1	4	0	0	0	0	0	4	0	0	0	0	2	0	3	2	1	0	0	0	0	0	0	4	0	1	0	6	0	0	0	0	0	1	4	0	2	0	0	0	1	3	0	0	0	1	2
W	0	0	0	3	0	0	0	0	0	4	0	0	0	0	1	0	3	1	0	0	0	0	0	0	0	4	0	0	0	5	0	0	0	0	0	0	4	0	1	0	0	0	0	2	0	0	0	1	2
A	0	0	0	3	0	0	0	0	0	4	0	0	0	0	0	0	3	0	0	0	0	0	0	0	0	4	0	0	0	4	0	0	0	0	0	0	4	0	0	0	0	0	0	2	0	0	0	1	2
R	0	0	0	3	0	0	0	0	0	4	1	0	0	0	0	0	3	0	0	0	0	0	0	0	0	4	0	0	0	4	0	0	0	0	0	0	4	0	0	0	0	0	0	2	0	0	0	1	2
V	0	0	0	2	0	0	0	0	0	3	2	0	0	0	0	0	2	0	0	0	0	0	0	0	0	3	0	0	0	4	0	0	0	0	0	0	3	0	0	0	0	0	0	2	0	0	0	1	2
S	0	0	0	1	0	0	0	0	0	2	2	0	0	0	0	0	1	0	0	0	0	0	0	0	0	2	0	0	0	4	0	0	0	0	0	0	2	0	0	0	0	0	0	1	0	0	0	1	2
C	0	0	0	0	0	0	0	0	0	1	2	0	0	0	0	0	0	0	0	0	0	0	0	0	0	1	0	0	1	4	0	0	0	0	0	0	1	0	0	0	0	0	0	0	0	0	0	0	2
I	0	0	0	0	0	0	0	1	1	0	2	1	0	1	1	0	0	0	0	0	0	0	1	0	0	0	0	0	2	4	0	1	0	1	0	0	0	0	0	0	0	1	0	0	0	0	1	0	2
S	0	0	0	0	0	0	0	2	2	0	2	2	1	2	2	0	0	0	0	0	0	0	2	1	1	1	0	0	3	4	0	2	0	2	0	0	0	0	0	0	0	2	0	0	1	0	2	0	3
N	0	1	0	1	0	0	0	3	3	0	2	3	2	3	2	1	0	0	0	0	0	0	3	2	2	2	0	0	4	4	0	3	0	3	0	0	0	0	0	0	0	3	0	0	2	0	3	0	4
D	0	1	0	1	0	0	0	4	3	0	2	4	2	3	2	1	0	0	0	0	0	0	4	2	2	2	0	0	5	3	0	4	0	4	0	0	0	0	0	0	0	3	0	0	2	0	4	0	4
Q	0	1	0	1	0	0	0	4	3	0	2	4	2	3	2	1	0	0	0	0	0	0	4	2	2	2	0	0	6	2	0	4	0	4	0	0	0	0	0	0	0	3	0	0	2	0	4	0	4
I	0	1	0	1	0	0	0	4	3	0	2	4	2	3	2	1	0	0	0	0	0	0	4	2	2	2	0	0	7	1	0	4	0	4	0	0	0	0	0	0	0	3	0	0	2	0	4	0	3
V	0	1	0	1	0	0	0	4	3	0	2	4	2	3	2	1	0	0	0	0	0	0	4	2	2	2	0	0	7	0	0	4	0	4	0	0	0	0	0	0	0	3	0	0	2	0	4	0	2
N	1	1	0	1	0	0	0	4	3	0	2	4	2	3	2	1	0	0	0	0	0	0	4	2	2	2	0	0	7	0	0	4	0	4	0	0	0	0	0	1	0	3	0	0	2	0	4	0	2
L	2	1	0	1	0	0	0	4	3	0	2	4	2	3	2	1	0	0	0	0	0	0	4	2	2	2	1	0	7	0	0	4	0	4	0	0	0	0	0	2	0	3	0	0	2	0	4	0	2
A	3	1	0	1	0	1	0	4	3	0	2	4	2	3	2	1	0	0	0	0	0	0	4	2	2	2	2	0	7	0	0	4	0	4	0	0	0	0	0	3	0	3	0	0	2	0	4	0	2
N	3	1	0	1	0	2	0	4	3	0	2	4	2	3	2	1	0	0	0	0	0	0	4	2	2	2	2	0	7	0	0	4	0	4	0	0	0	0	0	3	0	3	0	0	2	0	4	0	2
I	3	1	0	1	0	3	0	4	3	0	1	4	2	3	2	1	0	0	0	0	0	0	4	2	2	2	2	0	7	0	0	4	0	4	0	0	0	0	0	3	0	3	0	0	2	0	4	0	2
M	3	1	0	1	0	3	0	4	3	0	0	4	2	3	2	1	0	0	0	0	0	0	4	2	2	2	2	0	7	0	0	4	0	4	0	0	0	1	0	3	0	3	0	0	2	0	4	0	2
S	3	1	0	1	0	3	0	4	3	0	0	4	2	3	2	1	0	0	0	0	0	0	4	2	2	2	2	0	7	0	1	4	0	4	0	0	0	2	0	3	0	3	0	0	2	0	4	0	2
T	3	1	0	1	0	3	0	4	3	0	0	4	2	3	2	1	0	0	0	0	0	0	4	2	2	2	2	0	6	0	2	4	0	4	0	0	0	3	0	3	0	3	0	0	2	0	4	0	2
V	3	1	0	1	0	3	0	3	2	0	0	3	2	2	1	1	0	0	0	0	0	0	3	2	2	2	2	0	5	0	3	3	0	3	0	0	0	4	0	3	0	2	0	0	2	0	3	0	2
S	3	1	0	1	0	3	0	2	1	0	0	2	1	1	0	1	0	0	0	0	0	0	2	1	1	1	2	0	4	0	3	2	0	2	0	0	0	5	0	3	0	1	0	0	1	0	2	0	1
T	3	0	0	0	0	3	0	1	0	0	0	1	0	0	0	0	0	0	0	0	1	0	1	0	0	1	2	0	3	0	3	1	0	1	0	0	0	5	0	3	1	0	0	0	0	0	1	0	0
N	3	0	0	0	0	3	0	0	0	0	0	0	0	0	0	0	0	0	0	0	2	1	0	0	0	1	2	0	2	0	3	0	0	0	0	0	0	5	0	3	2	0	0	0	0	0	0	0	0
A	3	0	0	0	0	3	0	0	0	0	0	0	0	0	0	0	0	0	0	0	3	2	0	0	0	1	2	0	1	0	3	0	0	0	0	0	0	5	0	3	3	0	0	0	0	0	0	0	0
L	3	0	0	0	0	3	0	0	0	0	0	0	0	0	0	0	0	0	0	0	3	2	0	0	0	1	2	0	0	0	3	0	0	0	0	0	0	5	0	3	3	0	0	0	0	0	0	0	0
T	3	0	0	0	0	3	0	0	0	0	0	0	0	0	0	0	0	0	0	0	3	2	0	0	0	1	2	0	0	0	3	0	0	0	0	0	0	5	0	3	3	0	0	0	0	0	0	0	0
V	2	0	0	0	0	3	0	0	0	0	0	0	0	0	0	0	0	0	0	0	3	2	0	0	0	1	2	0	0	0	3	0	0	0	0	0	0	5	0	2	3	0	0	0	0	0	0	0	0
A	1	0	0	0	0	3	0	0	0	0	0	0	0	0	0	0	0	0	0	0	3	2	0	0	0	1	1	0	0	0	3	0	0	0	0	0	0	5	0	1	3	0	0	0	0	0	0	0	0
Q	0	0	0	0	0	2	0	0	0	0	0	0	0	0	0	0	0	0	0	0	3	2	0	0	0	1	0	0	0	0	3	0	0	0	0	0	0	5	0	0	3	0	0	0	0	0	0	0	0
H	0	0	0	0	0	1	0	0	0	0	0	1	0	1	0	1	0	0	0	1	3	2	0	0	1	1	0	0	0	0	3	0	0	0	0	0	0	5	0	0	3	1	0	0	0	0	0	0	0
S	0	1	0	0	0	0	0	0	0	0	0	2	0	2	0	2	0	0	0	2	3	2	1	0	2	1	0	0	0	0	3	0	0	1	0	0	0	5	0	0	3	2	0	0	0	0	0	0	0
Q	0	2	0	0	0	0	0	0	0	0	0	3	0	3	0	3	0	0	0	3	3	2	2	0	3	1	0	0	0	0	3	0	0	2	0	0	0	4	0	0	3	3	0	0	0	0	0	0	0
S	0	2	0	0	0	0	0	0	0	0	0	4	0	3	0	4	0	0	0	3	3	2	2	0	3	1	0	0	0	0	2	0	0	2	0	0	0	3	0	0	3	3	0	0	0	0	0	0	0
L	0	2	0	0	0	0	0	0	0	0	0	4	0	3	0	4	0	0	0	3	3	2	2	0	3	1	0	0	0	0	1	0	0	2	0	0	0	2	0	0	3	3	0	0	0	0	0	0	0
I	0	2	0	0	0	0	0	0	0	0	0	4	0	3	0	4	0	0	0	3	3	2	2	0	3	1	0	0	0	0	0	0	0	2	0	0	0	1	0	0	3	3	0	0	0	0	0	0	0
K	0	2	0	0	0	0	0	0	0	0	0	4	0	3	0	4	0	0	0	3	3	2	2	0	3	1	0	0	0	0	0	0	0	2	0	0	0	0	0	0	3	3	0	0	0	0	0	0	0
P	0	2	0	0	0	0	0	0	0	0	0	4	0	3	0	4	0	0	0	3	2	2	2	1	3	0	0	0	0	0	0	0	0	2	0	0	0	0	0	0	2	3	0	0	0	0	0	0	0
M	0	2	0	0	0	0	0	0	0	0	0	4	0	3	0	4	0	0	0	3	1	1	2	2	3	0	0	0	0	0	0	0	0	2	0	0	0	0	0	0	1	3	0	0	0	0	0	0	0
R	0	2	0	0	0	0	0	0	0	0	0	4	0	3	0	4	0	0	0	3	0	0	2	2	3	0	0	0	0	0	0	0	0	2	0	0	0	0	0	0	0	3	0	0	0	0	0	0	0
D	0	2	0	0	0	0	0	0	0	0	0	4	0	3	0	4	0	0	0	3	0	0	2	2	3	0	0	0	0	0	0	0	0	2	0	0	0	0	0	0	0	3	0	0	0	0	0	0	0
F	0	2	0	0	0	0	0	0	0	0	0	4	0	3	0	4	0	0	0	3	0	0	2	2	3	0	0	0	0	0	0	0	0	2	0	0	0	0	0	0	0	3	0	0	0	0	0	0	0
L	0	2	0	0	0	0	0	0	0	0	0	4	0	3	0	4	0	0	0	3	0	0	2	2	3	0	0	0	0	0	0	0	0	2	0	0	0	0	0	0	0	3	0	0	0	0	0	0	0
L	0	2	0	0	0	0	0	0	0	0	0	4	0	3	0	4	0	0	0	3	0	0	2	2	3	0	0	0	0	0	0	0	0	2	0	0	0	0	0	0	0	3	0	0	0	0	0	0	0
M	0	2	1	0	0	0	0	0	0	0	0	4	0	3	0	4	0	0	1	3	0	0	2	2	3	0	0	0	0	0	0	0	0	2	0	1	0	0	0	0	0	3	1	0	0	0	0	0	0
S	0	2	2	0	0	0	0	0	0	0	0	3	0	2	0	3	0	0	2	2	0	0	2	2	2	0	0	0	0	0	0	0	0	2	0	2	0	0	0	0	0	2	2	0	0	0	0	0	0
V	0	1	3	0	0	0	0	0	0	0	0	2	0	1	0	2	0	0	3	1	0	0	1	2	1	0	0	0	0	1	0	0	0	1	0	3	0	0	1	0	0	1	3	0	0	0	0	0	0
Q	0	0	4	0	0	0	1	0	0	0	0	1	0	0	0	1	0	0	4	0	0	0	0	2	0	0	0	1	0	2	0	0	0	0	0	4	0	0	2	0	0	0	4	0	0	0	0	0	0
A	0	0	5	0	0	0	2	0	0	0	0	0	0	0	0	0	0	0	5	0	0	0	0	2	0	0	0	1	0	2	0	0	0	0	0	5	0	0	2	0	0	0	5	0	0	0	0	0	0
V	0	0	6	0	0	0	3	0	0	0	0	0	0	0	0	0	0	0	6	0	0	0	0	2	0	0	0	1	0	2	0	0	0	0	0	6	0	0	2	0	0	0	6	0	0	0	0	0	0
F	0	0	6	0	0	0	4	0	0	0	0	0	0	0	0	0	0	0	6	0	0	0	0	2	0	0	0	1	0	2	0	0	0	0	0	6	0	0	2	0	0	0	6	0	0	0	0	0	0
H	0	0	6	0	0	0	4	0	0	0	0	0	0	0	0	0	0	0	6	0	0	0	0	2	0	0	0	1	0	2	0	0	0	0	0	6	1	0	2	0	0	0	6	0	0	0	0	0	0
Y	0	0	6	0	0	0	4	0	0	0	0	0	0	0	0	0	0	0	6	0	0	0	0	1	0	0	0	1	0	2	0	0	0	0	0	6	2	0	2	0	0	0	6	0	0	0	0	0	0
L	0	0	6	0	0	0	4	0	0	0	0	0	0	0	0	0	0	0	6	0	0	0	0	0	0	0	0	1	0	2	0	0	0	0	0	6	2	0	2	0	0	0	6	0	0	0	0	0	0
L	0	0	6	0	0	0	4	0	0	0	0	0	0	0	0	0	0	0	6	0	0	0	0	0	0	0	0	1	0	2	0	0	0	0	0	6	2	0	2	0	0	0	7	0	0	0	0	0	0
F	0	0	6	0	0	0	4	0	0	0	0	0	0	0	0	0	0	0	6	0	0	0	0	0	0	0	0	1	0	2	0	0	0	0	0	6	2	0	2	0	0	0	8	0	0	0	0	0	0
S	0	0	6	0	0	0	4	0	0	0	0	0	0	0	0	0	0	0	6	0	0	0	0	0	0	0	0	1	0	3	0	0	0	0	0	6	2	0	2	0	0	0	9	0	0	0	0	0	0
P	0	0	6	0	0	0	4	0	0	0	0	0	0	0	0	0	0	1	6	0	0	0	0	0	0	0	0	1	0	4	0	0	0	0	0	6	2	0	3	0	0	0	10	0	0	0	0	0	0
I	0	0	6	0	0	0	4	1	1	0	0	0	0	0	0	0	0	2	6	0	0	0	1	0	0	0	0	2	1	5	0	1	0	0	1	6	2	0	4	0	0	0	10	0	0	0	1	0	1
L	0	0	5	1	0	1	5	2	2	0	0	0	0	0	1	0	0	3	5	0	0	1	2	1	1	1	0	3	2	6	0	2	1	1	2	6	3	0	5	0	0	1	9	1	0	0	2	0	2
K	0	0	4	2	0	2	6	3	3	0	0	0	0	0	2	0	0	4	4	0	0	2	3	2	2	2	1	4	3	7	0	3	2	2	3	6	4	0	6	0	0	2	8	2	0	0	3	0	3
G	0	0	3	3	0	3	7	4	4	0	0	0	0	0	3	0	0	4	3	0	0	3	3	3	2	2	2	5	4	7	0	4	3	3	4	5	5	0	6	0	0	3	7	3	0	0	4	0	4
R	0	0	2	3	0	3	6	5	5	0	0	0	0	0	3	0	0	4	2	0	0	3	3	4	2	2	2	5	4	6	0	5	3	3	5	4	5	0	5	0	0	4	6	4	0	0	5	0	5
V	0	0	1	3	0	3	5	5	5	0	0	0	0	0	3	0	0	4	1	0	0	3	3	4	2	2	2	5	4	6	0	5	3	3	5	3	5	0	5	0	0	4	5	4	0	0	5	0	5
Y	0	0	0	3	0	3	4	5	5	0	0	0	0	0	3	0	0	4	0	0	0	3	3	4	2	2	2	5	4	6	0	5	3	3	5	2	5	0	5	0	0	4	4	4	0	0	5	0	5
K	0	0	0	3	0	3	3	5	5	0	0	0	0	0	3	0	0	4	0	0	0	3	3	4	2	2	2	5	4	6	0	5	3	3	5	2	5	0	5	0	0	4	4	4	0	0	5	0	5
I	0	0	0	3	0	3	3	5	5	0	0	0	0	0	3	0	0	4	0	0	0	3	3	4	2	2	2	5	4	6	0	5	3	3	5	2	4	0	5	0	0	4	4	4	0	0	5	0	5
L	0	0	0	3	0	3	3	5	5	0	0	0	0	0	3	0	0	4	0	0	0	3	3	4	2	2	2	5	4	6	0	5	3	3	5	2	3	0	5	0	0	4	4	4	0	0	5	0	5
S	0	0	0	3	0	4	3	5	5	0	0	0	0	0	3	0	0	4	0	0	0	3	3	4	2	2	2	5	4	6	0	5	3	3	5	2	3	0	5	0	0	4	4	4	0	0	5	0	5
A	0	0	0	3	0	5	3	5	5	0	0	0	0	0	3	0	0	4	0	0	0	4	3	4	2	2	2	5	4	6	0	5	4	3	5	2	3	0	5	0	0	5	3	4	0	0	5	0	5
E	0	0	0	3	0	6	3	5	5	0	0	0	0	0	3	0	0	4	0	0	0	4	3	5	2	2	2	5	4	6	0	5	5	3	5	2	3	0	5	0	0	6	2	4	0	0	5	0	5
G	0	0	0	3	0	7	3	5	5	0	0	0	0	1	3	0	0	4	0	0	0	5	3	6	2	2	2	5	4	5	0	5	6	3	5	2	3	0	5	0	0	7	1	4	0	0	5	0	5
D	0	0	0	3	0	8	3	5	5	1	0	0	0	2	3	0	0	3	0	0	1	5	3	6	2	3	2	5	4	4	0	5	6	3	5	2	3	0	4	0	1	7	0	4	0	0	5	0	5
N	0	0	0	3	0	8	3	4	4	1	0	0	0	2	3	0	0	2	0	0	1	5	2	6	2	3	2	4	3	3	0	4	6	3	4	2	3	0	3	0	1	7	0	4	0	0	4	0	4
F	0	0	0	2	0	7	2	3	3	1	0	0	0	2	2	0	0	1	0	0	1	4	1	5	1	2	2	3	2	2	0	3	5	2	3	1	2	0	2	0	1	6	0	3	0	0	3	0	3
L	0	0	0	1	0	6	1	2	2	1	0	0	0	2	1	0	0	0	0	0	1	3	0	4	0	1	1	2	1	1	0	2	4	1	2	0	1	0	1	0	1	5	0	2	0	0	2	0	2
L	0	0	0	0	0	5	0	2	1	1	1	0	1	2	0	0	0	0	0	0	1	2	0	4	0	1	0	1	1	0	0	2	3	1	1	0	0	0	0	0	1	4	0	1	1	0	1	1	2
A	0	0	0	1	0	5	0	2	0	1	2	0	2	3	1	0	0	0	0	0	1	2	1	4	1	2	0	0	2	0	0	2	3	2	0	0	0	0	0	0	1	3	0	0	2	0	1	2	2
M	0	1	0	2	0	5	0	3	1	1	3	1	3	4	2	0	0	0	0	0	1	2	2	5	2	3	0	0	3	0	0	3	4	3	0	0	0	0	0	0	1	4	0	1	3	0	2	3	3
S	0	2	0	3	0	5	0	4	2	1	4	1	4	4	3	0	1	0	0	0	1	2	3	6	3	4	0	0	4	0	0	4	4	4	0	0	0	0	0	0	1	4	0	2	4	0	3	4	4
R	0	2	0	3	0	5	0	5	2	1	5	1	4	4	4	0	1	0	0	0	1	2	3	6	3	4	0	0	5	0	0	5	4	4	0	0	0	0	0	0	1	4	0	2	4	0	4	5	4
I	0	2	0	3	0	5	0	5	2	1	5	1	4	4	4	0	1	0	0	0	1	2	3	6	3	4	0	0	5	0	0	5	4	4	0	0	0	0	0	0	1	4	0	2	4	0	4	6	4
I	0	2	0	3	0	5	0	5	2	1	5	1	4	4	4	0	1	0	0	0	1	2	3	6	3	4	0	0	5	0	0	5	4	4	0	0	0	0	0	0	1	4	0	2	4	0	4	6	4
Y	0	2	0	3	0	4	0	5	2	1	5	1	4	4	4	0	1	0	0	0	1	2	3	6	3	4	0	0	5	0	0	5	4	4	0	0	0	0	0	0	1	4	0	2	4	0	4	6	4
L	0	2	0	3	0	3	0	5	2	1	5	1	4	4	4	0	1	0	0	0	1	1	3	6	3	4	0	0	5	0	0	5	3	4	0	0	0	0	0	0	1	3	0	2	4	0	4	6	4
D	0	2	0	3	0	2	0	5	2	1	5	1	4	4	4	0	1	0	0	0	1	1	3	5	3	4	0	0	5	0	0	5	2	4	0	0	0	0	0	0	1	2	0	2	4	0	4	6	4
P	0	2	0	3	0	1	0	5	2	1	5	1	4	3	4	0	1	0	0	0	1	0	3	4	3	4	0	0	5	0	0	5	1	4	0	0	0	0	0	0	1	1	0	2	4	0	4	6	4
S	0	2	0	3	0	0	0	5	2	0	5	1	4	2	4	0	1	0	0	0	0	0	3	4	3	3	0	0	5	0	0	5	1	4	0	0	0	0	0	0	0	1	0	2	4	0	4	6	4
L	0	2	0	3	0	0	0	5	2	0	5	1	4	2	4	0	1	0	0	0	0	0	3	4	3	3	0	0	5	0	0	5	1	4	0	0	0	0	0	0	0	1	0	2	4	0	4	6	4
G	0	2	0	3	0	0	0	5	2	0	5	1	4	2	4	0	1	0	0	0	0	0	3	4	3	3	0	0	5	0	0	5	1	4	0	0	0	0	0	0	0	1	0	2	4	0	4	6	4
G	0	2	0	3	0	0	0	5	2	0	5	1	4	2	4	0	1	0	0	0	0	0	3	4	3	3	0	0	5	0	0	5	1	4	0	0	0	0	0	0	0	1	0	2	4	0	4	6	4
V	0	2	0	3	0	0	0	4	2	0	4	1	3	2	4	0	1	0	0	0	0	0	3	3	3	3	0	0	4	0	0	4	1	3	0	0	0	0	0	0	0	1	0	2	3	0	4	5	3
S	0	2	0	2	0	0	0	3	2	0	3	1	2	1	3	0	1	0	0	0	0	0	2	2	2	2	0	0	3	0	0	3	1	2	0	0	0	0	0	0	0	1	0	2	2	0	3	4	2
G	0	1	0	1	0	0	0	2	1	0	2	0	1	1	2	0	1	0	0	0	0	0	1	1	1	1	0	0	2	0	0	2	0	1	0	0	0	0	0	0	0	0	0	1	1	0	2	3	1
M	0	0	0	0	0	0	0	1	0	0	1	0	0	1	1	0	0	0	0	0	0	0	0	0	0	0	0	0	1	0	0	1	0	0	0	0	0	0	0	0	0	0	1	0	0	0	1	2	0
S	0	0	0	0	0	0	0	0	0	0	0	0	0	1	0	0	0	0	0	0	0	0	0	0	1	0	0	0	0	0	0	0	0	0	0	0	0	0	0	0	0	0	2	0	0	0	0	1	0
L	0	0	0	0	0	0	0	0	0	0	0	1	0	1	0	1	0	1	0	1	0	0	1	0	2	0	0	0	1	0	1	1	0	0	0	0	0	0	1	0	0	0	3	0	0	0	0	0	0
G	0	1	0	0	0	0	0	1	1	0	0	2	0	1	0	2	0	2	0	2	0	0	2	0	3	0	0	0	2	1	2	2	0	0	0	0	0	0	2	0	0	1	4	0	0	0	1	0	0
R	0	2	0	0	0	0	0	2	2	0	0	3	0	1	0	3	0	3	0	3	0	0	3	0	4	0	0	0	3	2	3	3	0	0	0	0	0	0	3	0	0	2	4	0	0	0	2	0	0
F	0	2	0	0	0	0	0	2	2	0	0	4	0	1	0	4	0	4	0	3	0	0	4	0	5	0	0	0	4	3	4	3	0	0	0	0	0	0	4	0	0	2	4	0	0	0	2	0	0
H	0	2	0	0	0	0	0	2	2	0	0	4	0	1	0	4	0	5	0	3	0	0	4	0	6	0	0	0	4	4	4	3	0	0	0	0	0	0	5	0	0	2	4	0	0	0	2	0	0
I	0	2	0	0	0	0	0	2	2	0	0	4	0	1	0	4	0	5	0	3	0	0	4	0	6	0	0	0	4	4	4	3	0	0	0	0	0	0	5	0	0	2	4	0	0	0	2	0	0
R	0	2	0	0	0	0	0	2	2	0	0	4	0	1	0	4	0	5	0	3	0	0	4	0	6	0	0	0	4	4	4	3	0	0	0	0	0	0	5	0	0	2	4	0	0	0	2	0	0
Q	0	2	0	0	0	0	0	2	2	0	0	4	0	1	0	4	0	5	0	3	0	0	4	0	6	0	0	0	4	4	4	3	0	0	0	0	0	0	5	0	0	2	4	0	0	0	2	0	0
F	0	2	0	0	0	0	0	2	2	0	0	4	0	1	0	4	0	5	0	3	0	0	4	0	6	0	0	0	4	4	4	3	0	0	0	0	0	0	5	0	0	2	4	0	0	0	2	0	0
S	0	2	0	0	0	0	0	2	2	0	0	4	0	1	0	4	0	5	0	3	0	0	4	0	6	0	0	0	4	4	4	3	0	0	0	0	0	0	5	0	0	2	4	0	0	0	2	0	0
D	0	2	0	0	0	0	0	2	2	0	0	4	0	1	0	4	0	5	0	3	0	0	4	0	6	0	0	0	4	4	4	3	0	0	0	0	0	0	5	0	0	2	4	0	0	0	2	0	0
P	0	2	0	0	0	0	0	2	2	0	0	4	0	1	0	5	0	5	0	3	0	0	4	0	6	0	0	0	4	4	4	3	0	0	0	0	0	0	5	0	0	2	4	0	0	0	2	0	0
V	0	2	0	0	0	0	0	2	2	0	0	4	0	0	0	6	0	5	0	3	0	0	4	0	6	0	0	0	4	4	4	3	0	0	0	0	0	0	5	0	0	2	4	0	0	0	2	0	0
S	0	2	1	0	0	0	0	2	2	0	0	5	0	0	0	7	0	5	1	3	0	0	4	0	6	0	0	0	4	4	4	3	0	0	0	1	0	0	5	0	0	2	3	0	0	0	2	0	0
E	0	2	2	0	0	0	0	2	2	0	0	5	0	0	0	7	0	5	2	3	0	0	4	0	5	0	0	0	4	4	4	3	0	0	0	2	0	0	5	0	0	2	3	0	0	0	2	0	0
G	0	2	3	0	0	0	0	2	2	0	0	4	0	0	0	6	0	4	3	2	0	0	3	0	4	0	0	0	3	4	3	2	0	0	0	3	0	0	4	0	0	2	3	0	0	0	2	0	0
L	0	1	4	0	0	0	0	1	1	0	0	3	0	0	0	5	0	3	4	1	0	0	2	0	3	0	0	0	2	3	2	1	0	0	0	4	0	0	3	0	0	1	2	0	0	0	1	0	0
S	0	0	4	0	0	0	0	0	0	0	0	2	0	0	0	4	0	2	4	0	0	0	1	0	2	0	0	0	1	2	1	0	0	0	0	4	0	0	2	0	0	0	2	0	0	0	0	0	0
F	0	0	4	0	0	0	0	0	0	0	0	1	0	0	0	3	0	1	4	0	0	1	0	0	1	0	0	0	0	1	0	0	0	0	0	4	0	0	1	0	0	0	2	0	0	0	0	0	0
W	0	0	4	0	0	1	0	0	0	0	0	1	0	0	0	3	0	0	4	0	0	2	0	0	0	0	0	0	0	0	0	0	0	0	0	4	0	0	0	0	0	0	2	0	0	0	0	0	0
R	0	0	4	0	0	1	0	0	0	0	0	1	0	0	0	3	0	0	4	0	0	3	0	0	0	0	0	0	0	0	0	0	0	0	0	4	0	0	0	0	0	0	2	0	0	0	0	0	0
E	0	0	4	0	0	1	0	0	0	0	0	1	0	0	0	3	0	0	4	0	0	3	0	0	0	0	0	0	0	0	0	0	0	0	0	4	0	0	0	0	0	0	2	0	0	0	0	0	0
I	0	0	4	0	0	1	0	0	0	0	0	1	0	0	0	3	0	0	4	0	0	3	0	0	0	0	0	0	0	0	0	0	0	0	0	4	0	0	0	0	0	0	2	0	0	0	0	0	0
W	0	0	4	0	0	1	0	0	0	0	0	1	0	0	0	3	0	0	4	0	0	3	0	0	0	0	0	0	0	0	0	0	0	0	0	4	0	0	0	0	0	0	2	0	0	0	0	0	0
L	0	0	4	0	0	1	0	0	0	0	0	1	0	0	0	3	0	0	4	0	0	3	0	0	0	0	0	0	0	0	0	0	0	0	0	4	0	0	0	0	0	0	2	0	0	0	0	0	0
S	0	0	4	0	1	1	0	0	0	0	0	1	0	0	0	3	0	0	4	0	0	3	0	0	0	0	0	0	0	0	0	0	0	0	0	4	0	0	0	0	0	0	2	0	0	0	0	0	0
S	0	0	4	0	2	1	0	0	0	0	0	1	0	0	0	2	0	0	4	0	0	3	0	0	0	0	0	0	0	0	0	0	0	0	0	4	0	0	0	0	0	0	2	0	0	1	0	0	0
H	0	0	4	0	3	1	0	0	0	0	0	1	0	0	0	1	0	0	4	0	0	3	0	1	0	0	0	0	0	0	0	0	0	0	0	4	0	0	0	0	0	0	2	0	0	2	0	0	1
E	0	0	3	0	4	1	0	0	0	0	0	0	0	0	0	0	0	0	3	0	0	3	0	1	0	0	0	0	0	0	0	0	0	0	0	3	0	0	0	0	0	0	2	0	0	2	0	0	1
S	0	0	2	0	4	1	0	0	0	0	0	0	0	0	0	0	0	0	2	0	0	3	0	1	0	0	0	0	0	0	0	0	0	0	0	2	0	0	0	0	0	0	1	0	0	2	0	0	1
W	0	0	1	0	4	1	0	0	0	0	0	0	0	0	0	0	0	0	1	0	0	3	0	1	0	0	0	0	0	0	0	0	0	0	0	1	0	0	0	0	0	0	0	0	0	2	0	0	1
I	0	0	0	0	4	1	0	0	0	0	0	0	0	0	0	0	0	0	0	0	0	3	0	1	0	0	0	0	0	0	0	0	0	0	0	0	0	0	0	0	0	0	0	0	0	2	0	0	1
H	0	0	0	0	4	1	0	0	0	0	0	0	0	0	0	0	0	0	0	0	0	3	0	1	0	0	0	0	0	0	0	0	0	0	0	0	0	0	0	0	0	0	0	0	0	2	0	0	1
A	0	0	0	0	4	1	0	0	0	0	0	0	0	0	0	0	0	0	0	0	0	2	0	1	0	0	0	0	0	0	0	0	0	0	0	0	0	0	0	0	0	0	0	0	0	2	0	0	1
L	0	0	0	0	4	0	0	0	0	0	0	0	0	0	0	0	0	0	0	0	0	1	0	1	0	0	0	0	0	0	0	0	0	0	0	0	0	0	0	0	0	0	0	0	0	2	0	0	1
C	0	0	0	0	4	0	0	0	0	0	0	0	0	0	0	0	0	0	0	0	0	0	0	1	0	0	0	0	0	0	0	0	0	0	0	0	0	0	0	0	0	0	0	0	0	2	0	0	1
Q	0	0	0	0	4	0	0	0	0	0	0	0	0	0	0	0	0	0	0	0	0	0	0	1	0	0	0	0	0	0	0	0	0	0	0	0	0	0	0	0	0	0	0	0	0	2	0	0	1
E	0	0	0	0	4	0	0	0	0	0	0	0	0	0	0	0	0	0	0	0	0	0	0	1	0	0	0	0	0	0	0	0	0	0	0	0	0	0	0	0	0	0	0	0	0	2	0	0	1
A	0	0	0	0	4	0	0	0	0	0	0	0	0	0	0	0	0	0	0	0	0	0	0	1	0	0	0	0	0	0	0	0	0	0	0	0	0	0	0	0	0	0	0	0	0	2	0	0	1
G	0	0	0	0	4	0	0	0	0	0	0	0	0	0	0	0	0	0	0	0	0	0	0	1	0	0	0	0	0	0	0	0	0	0	0	0	0	0	0	0	0	0	0	0	0	2	0	0	1
N	0	0	0	0	3	0	0	0	0	0	0	0	0	0	0	0	0	0	0	0	0	0	0	1	0	0	0	0	0	0	0	0	0	0	0	0	0	0	0	0	0	0	0	0	0	2	0	0	1
P	0	0	0	0	2	0	0	0	0	0	0	0	0	0	0	0	0	0	0	0	0	0	0	1	0	0	0	0	0	0	0	0	0	0	0	0	0	0	0	0	0	0	0	0	0	1	0	0	1
D	0	0	0	0	1	0	0	0	0	0	0	0	0	0	0	0	0	0	0	0	0	0	0	0	0	0	0	0	0	0	0	0	0	0	0	0	0	0	0	0	0	0	0	0	0	0	0	0	0
L	0	0	0	0	0	0	0	0	0	1	0	0	0	0	0	0	0	0	0	0	1	0	0	0	0	1	0	1	0	0	0	0	0	0	1	0	0	0	0	0	1	0	0	1	0	0	0	0	0
G	0	0	0	0	0	0	0	0	0	2	0	0	0	0	0	0	1	0	0	0	2	0	0	0	0	2	0	2	0	0	0	0	0	0	2	0	1	0	0	0	2	0	0	2	0	0	0	0	0
E	0	0	0	1	0	0	0	0	0	3	0	0	0	0	0	0	2	0	0	0	3	0	0	0	0	3	0	3	0	0	0	0	0	0	3	0	2	0	0	0	3	0	0	3	0	0	0	0	0
R	0	0	0	1	0	0	0	0	0	4	0	0	0	0	0	0	2	0	0	0	3	0	0	0	0	4	0	4	0	0	0	0	0	0	4	0	2	0	0	0	3	0	0	4	0	0	0	0	0
T	0	0	0	1	0	0	0	0	0	4	0	0	0	0	0	0	2	0	0	0	3	0	0	0	0	4	0	4	0	0	0	0	0	0	4	0	2	0	0	0	3	0	0	4	0	0	0	0	0
L	0	0	0	1	0	0	0	0	0	4	0	0	0	0	0	0	2	0	0	0	3	0	0	0	0	4	0	4	0	0	0	0	0	0	4	0	2	0	0	0	3	0	0	4	0	0	0	0	0
E	0	0	0	1	0	0	0	0	0	4	0	0	0	0	0	0	2	0	0	0	3	0	0	0	0	4	0	4	0	0	0	0	0	0	4	0	2	0	0	0	3	0	0	4	0	0	0	0	0
S	0	0	0	1	0	0	0	1	0	4	1	0	0	0	0	0	2	1	0	0	3	0	0	0	0	4	0	4	0	0	0	0	0	0	4	0	2	0	0	0	3	0	0	4	0	0	0	1	0
F	0	0	0	1	0	0	0	2	0	4	2	0	0	0	1	0	2	1	0	0	3	0	0	0	0	4	0	4	0	0	0	0	0	0	4	0	2	0	0	0	3	0	0	4	0	0	0	2	0
T	0	0	0	1	0	0	0	2	0	4	3	0	0	0	1	0	2	1	0	0	3	0	0	0	0	4	0	4	0	0	0	0	0	0	4	0	2	0	0	0	3	0	0	4	0	0	0	3	0
R	0	0	0	1	0	0	0	2	0	4	3	0	0	0	1	0	2	1	0	0	3	0	0	0	0	4	0	4	0	0	0	0	0	0	4	0	2	0	0	0	3	0	0	4	0	0	0	3	0
L	0	0	0	1	0	0	0	2	0	4	3	0	0	0	1	0	2	1	0	0	3	0	0	0	0	4	0	4	0	0	0	0	0	0	4	0	2	0	0	0	3	0	0	4	0	0	0	3	0
L	0	0	0	1	0	0	0	2	0	4	3	0	0	0	1	0	2	1	0	0	3	0	0	0	0	4	0	4	0	0	0	0	0	0	4	0	2	0	0	0	3	0	0	4	0	0	0	3	0
E	0	0	0	1	0	0	0	2	0	4	3	0	0	0	1	0	2	1	0	0	3	0	0	0	0	4	0	4	0	0	0	0	0	0	4	0	2	0	0	0	3	0	0	4	0	0	0	3	0
D	0	0	0	1	0	0	0	2	0	4	3	0	0	0	1	0	2	1	0	0	3	0	0	0	0	4	0	4	0	0	0	0	0	0	4	0	2	0	0	0	3	0	0	4	0	0	0	3	0
P	0	0	0	1	1	0	0	2	0	3	3	0	0	0	1	0	2	1	0	0	2	0	0	0	0	3	0	3	0	0	0	0	0	0	3	0	2	0	0	0	2	0	0	3	0	0	0	3	0
T	0	0	0	1	2	0	0	2	0	2	3	0	0	0	1	0	1	1	0	0	1	0	0	0	0	2	0	2	0	0	0	0	0	0	2	0	1	0	0	0	1	0	0	2	0	0	0	3	0
T	0	0	0	0	3	0	0	2	0	1	3	0	0	0	1	0	0	1	0	0	0	0	0	0	0	1	0	1	0	0	0	0	0	0	1	0	0	0	0	0	0	0	0	1	0	1	0	3	0
L	0	0	0	0	3	0	0	2	0	0	3	0	0	0	1	0	0	1	0	0	0	0	0	0	0	0	0	0	0	0	0	0	0	0	0	0	0	0	0	0	0	0	0	0	0	1	0	3	0
N	0	0	0	0	3	0	0	2	0	0	3	0	0	0	1	0	0	1	0	0	0	0	0	0	0	0	0	0	0	0	0	0	0	0	0	0	0	0	0	0	0	0	0	0	0	1	0	3	0
I	0	0	0	0	3	0	0	2	0	0	3	0	0	0	1	0	0	1	0	0	0	0	0	0	0	0	0	0	0	0	0	0	0	0	0	0	0	0	0	0	0	0	0	0	0	1	0	3	0
K	0	0	0	0	3	0	0	2	0	0	3	0	0	0	1	0	0	1	0	0	0	0	0	0	0	0	0	0	0	0	0	0	0	0	0	0	0	0	0	0	0	0	0	0	0	1	0	3	0
G	0	0	0	0	3	0	0	1	0	0	2	0	0	0	1	0	0	0	0	0	0	0	0	0	0	0	0	0	0	0	0	0	0	0	0	0	0	0	0	0	0	0	0	0	0	1	0	2	0
G	0	1	0	0	3	0	1	0	0	1	1	0	0	0	0	0	0	0	0	0	0	0	0	0	0	0	0	0	0	0	0	0	0	0	0	0	0	0	0	0	0	0	0	0	0	1	0	1	0
A	0	2	0	0	3	0	2	0	0	2	0	0	0	0	0	0	0	0	0	0	0	0	0	0	0	0	0	0	0	0	0	0	0	0	0	0	0	0	0	0	0	0	0	0	0	1	0	0	0
S	0	3	0	0	3	0	3	0	0	3	0	0	0	0	0	0	0	0	0	0	0	0	0	0	0	0	0	0	0	0	0	0	0	0	0	0	0	0	0	0	0	0	0	0	0	1	0	1	0
P	0	4	0	0	3	0	4	0	0	4	0	0	0	0	0	0	0	0	0	0	1	0	0	0	0	0	0	0	0	0	0	0	0	0	0	0	0	0	0	0	1	0	0	0	0	1	0	2	0
T	0	4	0	0	3	0	4	0	0	4	0	0	0	0	0	0	0	0	0	0	2	0	0	0	0	0	0	0	0	0	0	0	0	0	0	0	0	0	0	0	2	0	0	0	0	1	0	2	0
I	0	4	0	0	3	0	4	0	0	4	0	0	0	0	0	0	0	0	0	0	2	0	0	0	0	0	0	0	0	0	0	0	0	0	0	0	0	0	0	0	2	0	0	0	0	1	0	2	0
L	0	4	1	0	3	0	4	0	0	4	0	0	1	0	0	0	0	0	1	0	2	0	0	0	0	0	0	0	0	0	0	0	0	0	0	1	0	0	0	0	2	0	1	0	1	1	0	2	0
L	0	4	2	0	2	0	4	0	0	4	0	0	2	0	0	0	0	0	2	0	2	0	0	0	0	0	0	0	0	0	0	0	0	0	0	2	0	0	1	0	2	0	2	0	2	1	0	2	0
K	0	4	3	0	1	0	4	0	0	4	0	0	3	0	0	0	0	0	3	0	2	0	0	0	0	0	0	0	0	0	0	0	0	0	0	3	0	0	2	0	2	0	3	0	3	1	0	2	0
D	0	4	4	0	0	0	4	0	0	4	1	0	4	0	0	0	0	1	4	0	2	0	0	0	0	0	1	0	0	0	0	0	0	0	0	4	0	0	3	0	2	0	4	0	4	0	0	2	0
A	1	4	4	0	0	0	4	0	0	4	2	0	4	0	0	0	0	1	4	0	2	0	0	0	0	0	2	0	0	0	0	0	0	0	0	4	0	0	4	1	2	0	4	0	4	0	0	2	0
I	2	4	4	0	0	0	4	0	0	4	3	0	5	0	0	0	0	1	4	0	2	0	0	0	0	0	3	0	0	0	0	0	0	0	1	4	1	0	4	2	2	0	4	1	5	0	0	2	0
R	2	4	4	1	0	0	4	0	0	4	4	0	5	0	0	0	0	1	4	0	2	0	0	0	0	0	3	1	0	0	0	0	0	0	2	4	2	0	4	2	2	0	4	2	5	0	0	2	0
K	2	4	4	2	0	0	4	0	0	4	4	0	5	0	0	0	0	1	4	0	2	0	0	0	0	0	3	2	0	0	0	0	0	0	3	4	3	0	4	2	2	0	4	3	5	0	0	2	0
A	2	4	4	2	0	0	4	0	0	4	4	0	5	0	0	0	0	1	4	0	2	0	0	0	0	0	3	2	0	0	0	0	0	0	3	4	3	0	4	2	2	0	4	3	5	0	0	2	0
L	2	3	4	2	0	0	3	0	0	3	4	0	5	0	0	0	0	1	4	0	2	0	0	0	0	0	3	2	0	0	0	0	0	0	3	4	3	0	4	2	2	0	4	3	5	0	0	2	0
Y	2	2	4	2	0	0	2	0	0	2	4	0	5	0	0	0	0	1	4	0	2	0	0	0	0	0	3	2	0	0	0	0	0	0	3	4	3	0	4	2	2	0	5	3	5	0	0	2	0
D	2	1	5	2	0	0	1	0	0	1	4	0	5	0	0	0	0	1	5	0	2	0	0	0	0	0	3	2	0	0	0	0	0	0	3	5	3	0	4	2	2	0	6	3	5	0	0	1	0
E	2	0	6	2	0	0	0	0	0	0	4	0	5	0	0	0	0	1	6	0	1	0	0	0	0	0	3	2	0	0	0	0	0	0	3	6	3	0	4	2	1	0	7	3	5	0	0	0	0
V	2	0	7	2	0	0	0	0	0	0	4	0	5	0	0	0	0	1	7	0	0	0	0	0	0	0	3	2	0	0	0	0	0	0	3	7	3	0	4	2	0	0	8	3	5	0	0	0	0
D	2	0	7	2	0	0	0	0	0	0	4	0	5	0	0	0	0	1	7	0	0	0	0	0	0	0	3	2	0	0	0	0	0	0	3	8	3	0	4	2	0	0	9	3	5	0	0	0	0
K	2	0	6	2	0	0	0	0	0	0	4	0	4	0	0	0	0	1	6	0	0	0	0	0	0	0	3	2	0	0	0	0	0	0	3	7	3	0	4	2	0	0	8	3	4	0	0	0	0
V	2	0	5	2	0	0	0	0	0	0	4	0	3	0	0	0	0	1	5	0	0	0	0	0	0	0	3	2	0	0	0	0	0	0	3	6	3	0	3	2	0	0	7	3	3	0	0	0	0
E	2	0	4	2	0	0	1	0	0	0	4	0	2	0	0	0	0	2	4	0	0	0	0	0	0	0	3	2	0	1	0	0	0	0	3	5	3	0	3	2	0	0	6	3	2	0	0	0	0
N	2	0	3	2	0	0	2	0	0	0	3	0	1	0	0	0	0	2	3	0	0	0	0	0	0	0	2	2	0	2	0	0	0	0	3	5	3	0	3	2	0	0	5	3	1	0	0	0	0
S	1	0	3	2	0	0	2	0	0	0	2	0	1	0	0	0	0	3	3	0	0	0	0	0	0	0	1	2	0	3	0	0	0	0	3	5	3	0	3	1	0	0	5	3	1	0	0	0	0
E	0	0	3	2	0	1	2	0	1	0	1	0	0	0	0	0	0	4	3	0	0	1	1	0	0	0	0	3	1	4	0	1	0	0	3	5	2	0	4	0	0	0	5	3	0	0	0	0	0
F	0	0	3	1	0	2	2	1	2	0	0	0	0	0	0	0	1	4	3	0	1	2	2	0	1	0	0	3	2	4	0	2	0	0	3	5	1	0	4	0	1	0	5	3	0	0	0	0	0
R	0	0	3	0	0	3	2	2	3	0	0	0	0	0	0	0	2	4	3	0	2	3	3	0	2	0	0	3	3	4	0	3	0	0	3	5	0	0	4	0	2	0	5	3	0	0	1	0	0
E	0	0	3	0	0	3	2	2	4	0	0	0	0	0	0	0	2	4	3	0	2	3	4	0	2	0	0	3	3	4	0	4	0	0	3	5	0	0	4	0	2	0	5	4	0	0	1	0	0
A	0	0	3	0	0	3	2	2	4	0	0	0	0	0	0	0	2	4	3	0	2	3	4	0	2	0	0	3	3	4	0	4	0	0	3	5	0	0	4	0	2	0	5	4	0	0	1	0	0
I	0	0	3	0	0	3	2	2	4	0	0	0	0	0	0	0	2	4	3	0	2	3	4	0	2	0	0	3	3	4	0	4	0	0	3	5	0	0	4	0	2	0	4	4	0	0	1	0	0
L	0	0	2	0	0	3	2	2	4	0	0	0	0	0	0	0	2	4	2	0	2	3	4	0	2	0	0	3	3	4	0	4	0	0	3	4	0	0	4	0	2	0	3	4	0	0	1	0	0
L	0	0	1	0	0	3	2	2	4	0	0	0	0	0	0	0	2	4	1	0	2	3	4	0	2	0	0	3	3	4	0	4	0	0	3	3	0	0	4	0	2	0	2	4	0	0	1	0	0
S	0	0	0	0	0	3	2	2	4	0	0	0	0	0	0	0	2	4	0	0	2	3	4	0	2	0	0	3	3	4	0	4	0	0	3	2	0	0	4	0	2	0	1	4	0	0	1	0	0
K	0	0	0	0	0	3	2	2	4	0	0	0	0	0	0	0	2	4	0	0	2	3	4	0	2	0	0	3	3	4	0	4	0	0	3	1	0	0	4	0	2	0	0	4	0	0	1	0	0
T	0	0	0	0	0	3	2	2	4	0	0	0	0	0	0	0	2	4	0	0	2	3	4	0	2	0	0	4	3	4	0	4	0	0	4	2	1	0	4	0	2	0	1	5	0	0	1	0	0
H	0	0	0	0	0	3	2	2	4	0	0	0	0	0	0	0	2	4	0	0	2	3	4	0	2	0	0	5	3	4	0	4	0	0	5	2	2	0	4	0	2	0	1	6	0	0	1	0	0
R	0	0	0	0	0	3	1	2	4	0	0	0	0	0	0	0	2	3	0	0	2	3	4	0	2	0	0	6	3	3	0	4	0	0	6	2	3	0	3	0	2	0	1	7	0	0	1	0	0
D	0	0	0	0	0	3	0	2	4	0	0	0	0	0	0	0	2	2	0	0	2	3	4	0	2	0	0	6	3	2	0	4	0	0	6	1	3	0	2	0	2	0	1	7	0	0	1	0	0
N	0	0	0	0	0	3	0	2	4	0	0	0	0	0	0	0	2	1	0	0	2	3	4	0	2	0	0	6	3	1	0	4	0	0	6	1	3	0	1	0	2	0	1	7	0	0	1	0	0
F	0	0	0	0	0	2	0	2	3	0	0	0	0	0	0	0	2	0	0	0	2	2	3	0	2	0	0	5	2	0	0	3	0	0	5	1	3	0	0	0	2	0	1	6	0	0	1	0	0
I	0	0	0	0	0	1	0	1	2	0	0	0	0	0	0	0	1	0	0	0	1	1	2	0	1	0	0	4	1	0	0	2	0	0	4	1	3	0	0	0	1	0	1	5	0	0	1	0	0
L	0	0	0	0	0	0	0	0	1	0	0	0	0	0	0	0	0	0	0	0	0	0	1	0	0	0	0	3	0	0	0	1	0	0	3	1	3	0	0	0	0	0	1	4	0	0	0	0	0
F	0	0	0	0	0	0	0	0	0	0	0	0	0	1	0	0	0	0	0	0	0	0	0	0	0	0	0	3	0	0	0	0	0	1	3	1	3	0	0	0	0	0	1	3	0	0	0	0	0
L	0	0	0	0	0	0	0	0	0	0	0	0	0	1	0	0	0	0	0	0	0	0	0	0	0	0	0	3	0	0	0	0	0	2	3	1	3	0	0	0	0	0	1	3	0	0	0	0	0
K	0	0	0	0	0	0	0	0	0	0	0	0	0	1	0	0	0	0	0	0	0	0	0	0	0	0	0	3	0	0	0	0	0	2	3	1	3	0	0	0	0	0	1	3	0	0	0	0	0
S	0	0	0	0	0	0	0	0	0	0	0	0	0	1	0	0	0	0	0	0	0	0	0	0	0	0	0	3	0	0	0	0	0	2	3	1	3	0	0	0	0	0	1	3	0	0	0	0	0
V	0	0	0	0	0	0	0	0	0	0	0	0	0	1	0	0	0	0	0	0	0	0	0	0	0	0	0	3	0	0	0	0	0	2	3	1	3	0	0	0	0	0	1	3	0	0	0	0	0
E	0	0	1	0	0	0	0	0	0	0	0	0	0	1	0	0	0	0	1	0	0	0	0	0	0	0	0	3	0	0	0	0	0	2	3	2	3	0	0	0	0	0	1	3	0	0	0	0	0
P	0	0	2	0	0	0	0	0	0	0	0	0	0	1	0	0	0	0	2	0	0	0	0	0	0	0	0	3	0	0	0	0	0	2	3	3	3	0	0	0	0	0	2	3	0	0	0	0	0
L	0	0	3	0	0	0	0	0	0	0	0	0	0	1	0	0	0	0	3	0	0	0	0	0	0	0	0	2	0	0	0	0	0	2	2	3	2	0	0	0	0	0	2	2	0	0	0	0	0
F	0	0	4	0	0	0	0	0	0	0	0	0	0	1	0	0	0	0	4	0	0	0	0	0	0	0	0	1	0	0	0	0	0	2	1	4	1	0	0	0	0	0	3	1	0	0	0	0	0
P	0	0	5	0	0	0	0	0	0	0	0	0	0	1	0	0	0	0	5	0	0	0	0	0	0	0	0	0	0	0	0	0	0	2	0	5	0	0	0	0	0	0	4	0	0	0	0	0	0
R	0	0	6	0	0	0	0	0	0	0	0	0	0	1	0	0	0	0	6	0	0	0	0	0	0	0	0	0	0	0	0	0	0	2	0	6	0	0	0	0	0	0	5	0	0	0	0	0	0
F	0	0	7	0	0	0	0	0	0	0	0	0	0	1	0	0	0	0	7	0	0	0	0	0	0	0	0	0	0	0	0	0	0	2	0	7	0	0	0	0	0	0	6	0	0	0	0	0	0
L	0	0	8	0	0	0	0	0	0	0	0	0	0	1	0	0	0	0	8	0	0	0	0	0	0	0	0	0	0	0	0	0	0	2	0	8	0	0	0	0	0	0	7	0	0	0	0	0	0
S	0	0	9	0	0	0	0	0	0	0	0	0	0	1	0	0	0	0	9	0	0	0	0	0	0	0	0	0	0	0	0	0	0	2	0	9	0	0	0	0	0	0	8	0	0	0	0	0	0
E	0	0	10	0	0	0	0	0	0	0	0	0	0	1	0	0	0	0	10	0	0	0	0	0	0	0	0	0	0	0	0	0	0	2	0	9	0	0	0	0	0	0	8	0	0	0	0	0	0
L	0	0	10	0	0	0	0	0	0	0	0	0	0	0	0	0	0	0	10	0	0	1	0	0	0	0	0	0	0	0	0	0	0	1	0	9	0	0	0	0	0	0	8	0	0	0	0	0	0
F	0	0	10	0	0	0	0	0	0	0	0	0	0	0	0	0	0	0	10	0	0	2	0	0	0	0	0	0	0	0	0	0	0	0	0	9	0	0	0	0	0	1	8	0	0	0	0	0	0
S	0	0	10	0	0	0	0	0	0	0	0	0	0	0	0	0	0	0	10	0	0	2	0	0	0	0	0	0	0	0	0	0	0	0	0	9	0	0	0	0	0	2	8	0	0	0	0	0	0
S	0	0	10	0	0	0	0	0	0	0	0	0	0	0	0	0	0	0	10	0	0	2	0	0	0	0	0	0	0	0	0	0	0	0	0	9	0	0	0	0	0	2	8	0	0	0	0	0	0
S	0	0	10	0	0	0	0	0	0	0	0	0	0	0	0	0	0	0	10	0	0	2	0	0	0	0	0	0	0	0	0	0	0	0	0	9	0	0	0	0	0	2	8	0	0	0	0	0	0
F	0	0	9	0	0	0	0	0	0	0	0	0	0	0	0	0	0	0	9	0	0	2	0	0	0	0	0	0	0	0	0	0	0	0	0	8	0	0	0	0	0	2	8	0	0	0	0	0	0
L	0	0	8	0	0	0	0	0	0	0	0	0	0	0	0	0	0	0	8	0	0	2	0	0	0	0	0	0	0	0	0	0	0	0	0	7	0	0	0	0	0	2	7	0	0	0	0	0	0
G	0	1	7	0	0	0	1	0	0	0	0	0	0	1	0	0	0	0	7	0	0	2	0	0	0	0	0	0	0	0	0	0	0	0	0	6	0	0	0	0	0	2	6	0	0	0	0	0	0
I	0	2	6	1	0	0	2	0	0	1	0	0	0	2	0	0	0	0	6	0	0	2	0	0	0	0	0	0	0	0	0	0	0	0	0	5	0	0	0	0	0	2	5	0	0	0	0	0	0
P	0	3	5	2	0	0	3	0	0	2	0	0	0	3	0	0	0	0	5	0	0	2	1	0	0	0	0	0	1	0	0	1	0	0	0	4	0	0	0	0	0	2	4	0	0	0	1	0	0
E	0	4	4	2	0	0	3	1	0	3	0	0	0	4	0	0	1	0	4	0	0	2	2	0	0	0	0	0	2	0	0	2	0	1	0	3	0	0	0	0	0	2	3	0	0	0	2	1	0
S	0	5	3	3	0	0	3	1	0	4	0	0	0	4	0	0	2	0	3	0	0	2	2	0	0	0	0	0	2	0	0	2	0	1	0	2	0	0	0	0	0	2	2	0	0	0	2	2	0
I	0	6	2	4	0	0	4	1	0	5	0	0	0	4	0	0	3	0	2	0	0	2	2	0	0	0	0	0	2	0	0	2	0	1	0	1	0	0	0	0	0	2	1	0	0	0	2	3	0
I	0	7	1	5	0	0	5	1	0	6	0	0	0	4	0	0	4	0	1	0	0	2	3	0	0	0	0	0	2	0	0	2	0	1	0	0	0	0	0	0	0	2	0	0	0	0	2	4	0
G	0	8	0	5	0	0	5	1	0	6	0	0	0	4	0	0	4	0	0	0	0	2	3	0	0	0	0	0	2	0	0	2	0	1	0	0	0	0	0	0	0	2	0	0	0	0	2	5	0
L	0	8	0	5	0	0	5	1	0	6	0	0	0	4	0	0	4	0	0	0	0	1	3	0	0	0	0	0	2	0	0	2	0	1	0	0	0	0	0	0	0	2	0	0	0	0	2	5	0
I	0	8	0	5	0	0	5	1	0	6	0	0	0	4	0	0	4	0	0	0	0	0	3	0	0	0	0	0	2	0	0	2	0	1	0	0	0	0	0	0	0	1	0	0	0	0	2	5	0
Q	0	8	0	5	0	0	5	1	0	7	0	0	0	4	0	0	4	0	0	0	1	0	3	0	0	0	0	0	2	0	0	2	0	1	0	0	0	0	0	0	1	0	0	0	0	0	2	5	0
N	0	8	0	5	0	0	5	1	0	8	0	0	0	4	0	0	5	0	0	0	2	0	3	0	0	1	0	0	2	0	0	2	0	1	0	0	0	0	0	0	2	0	0	0	0	0	2	5	0
S	0	8	0	5	0	0	5	1	0	9	0	0	0	4	0	0	6	0	0	0	3	0	3	0	0	2	0	0	2	0	0	2	0	1	0	0	0	0	0	0	3	0	0	0	0	0	2	5	0
R	0	8	0	5	0	1	5	1	0	10	0	0	0	4	0	0	6	0	0	0	3	1	3	0	0	2	0	0	2	0	0	2	0	1	0	0	0	0	0	0	3	0	0	0	0	0	2	5	0
T	0	8	0	5	0	2	6	1	0	10	0	0	0	4	0	0	6	0	0	0	3	2	3	0	0	2	0	0	2	0	0	2	1	1	0	0	0	0	0	0	3	1	0	0	0	0	2	5	0
I	0	7	0	5	0	3	6	1	0	10	0	0	0	3	1	0	7	0	0	0	3	3	3	1	0	2	0	0	2	0	0	2	2	1	0	0	0	0	0	0	3	2	0	0	0	0	2	5	0
R	0	6	0	5	0	4	6	1	0	9	0	0	0	2	2	0	8	0	0	0	3	4	3	2	0	2	0	0	2	0	0	2	3	1	0	0	0	0	0	0	3	3	0	0	0	0	2	5	0
R	0	5	0	4	0	5	5	1	0	8	0	0	0	1	2	0	8	0	0	0	3	5	2	2	0	2	0	0	1	0	0	1	4	1	0	0	0	0	0	0	3	4	0	0	0	0	1	5	0
Q	0	4	0	4	0	6	5	0	0	7	0	0	0	0	2	0	7	0	0	0	3	5	1	2	0	2	0	0	0	0	0	0	4	0	0	0	0	0	0	0	3	4	0	0	0	0	0	4	0
F	0	3	0	3	0	6	5	0	0	6	0	0	0	0	2	0	6	0	0	0	3	5	1	2	0	2	0	0	0	0	0	0	4	0	0	0	0	0	0	0	3	4	0	0	0	0	0	3	0
R	0	2	0	2	0	6	4	0	0	5	0	0	0	0	2	0	5	1	0	0	3	5	1	2	0	2	0	0	0	0	0	0	4	0	0	0	0	0	0	0	3	4	0	0	0	0	0	2	0
K	1	1	0	1	0	6	3	0	0	4	0	0	0	0	2	0	4	2	0	0	3	5	0	2	0	2	0	0	0	1	0	0	4	0	0	0	0	0	1	1	3	4	0	0	0	0	0	1	0
S	1	0	0	1	0	6	3	0	0	4	0	0	0	0	2	0	4	3	0	0	3	5	0	2	0	2	0	0	0	2	0	0	4	0	0	0	0	0	2	1	3	4	0	0	0	0	0	0	0
L	1	0	0	1	0	6	3	0	0	4	0	0	0	0	2	0	4	4	0	0	3	5	0	2	0	2	0	0	0	2	0	0	4	0	0	0	0	0	2	1	3	4	0	0	0	0	0	0	0
S	1	0	1	1	0	6	3	0	0	4	0	0	0	0	2	0	4	4	1	0	3	5	0	2	0	2	0	0	0	2	0	0	4	0	0	0	0	0	2	1	3	4	0	0	0	0	0	0	0
R	1	0	1	1	0	7	3	0	0	3	0	0	0	0	2	0	4	4	1	0	2	6	0	2	0	2	0	0	0	2	0	0	4	0	0	0	0	0	2	1	2	4	0	0	0	0	0	0	0
T	1	0	1	1	0	8	3	0	0	2	0	0	0	0	2	0	3	4	1	0	1	7	0	2	0	1	0	0	0	2	0	0	4	0	0	0	0	0	2	1	1	4	0	0	0	0	0	0	0
L	1	0	2	1	1	9	3	0	0	1	0	0	0	0	3	0	2	4	2	0	0	8	0	2	0	0	0	0	0	2	0	0	4	0	0	1	0	0	2	1	0	4	1	0	0	1	0	0	0
E	1	0	3	1	2	9	3	0	0	0	0	0	0	0	4	0	2	4	3	0	0	8	0	2	0	0	0	0	0	2	0	0	4	0	0	2	0	0	2	1	0	4	2	0	0	2	0	0	0
E	1	0	3	1	2	9	2	0	0	0	0	0	0	0	4	0	2	4	3	0	0	8	0	2	0	0	0	0	0	2	0	0	3	0	0	2	0	0	2	1	0	3	2	0	0	2	0	0	0
S	1	0	3	1	2	8	1	0	0	0	0	0	0	0	3	0	1	4	3	0	0	7	0	1	0	1	0	0	0	2	0	0	2	0	0	2	0	0	2	1	0	2	2	0	0	2	0	0	0
F	1	0	3	0	2	7	0	0	0	1	0	0	0	0	2	0	1	4	3	0	1	6	0	0	0	2	0	1	0	2	0	0	1	0	1	2	1	0	2	1	1	1	2	1	0	2	0	0	0
Y	1	0	3	1	2	6	0	0	0	2	0	0	0	0	2	0	2	4	3	0	2	5	0	0	0	3	0	2	0	2	0	0	0	0	2	2	2	0	2	1	2	0	2	2	0	2	0	0	0
N	1	0	3	2	2	5	0	0	0	3	0	0	0	0	2	0	3	4	3	0	3	5	0	0	0	4	0	3	0	2	0	0	0	0	3	2	3	0	2	1	3	0	2	3	0	2	0	1	0
S	1	0	3	2	2	5	0	0	0	4	0	0	0	0	2	0	4	4	3	0	4	5	0	0	0	5	0	3	0	2	0	0	0	0	4	2	4	0	2	1	4	0	2	4	0	2	0	1	0
E	1	0	3	2	2	5	0	0	0	4	0	0	1	1	2	0	4	3	3	0	4	5	0	0	0	6	0	3	0	2	0	0	0	0	4	2	4	0	2	1	4	0	2	4	1	2	0	1	0
I	0	0	3	2	2	5	0	0	0	4	0	0	2	2	2	0	4	3	3	0	4	5	1	0	0	7	0	3	0	2	0	0	0	0	4	2	4	0	2	0	4	0	2	4	2	2	0	1	0
H	0	0	3	2	2	5	0	0	0	4	0	0	2	2	2	0	4	3	3	0	4	5	1	0	0	7	0	3	0	2	0	0	0	0	4	2	4	0	2	0	4	0	2	4	2	2	0	1	0
G	0	0	3	2	2	5	0	0	0	4	0	0	2	2	2	0	4	3	3	0	4	5	1	0	0	7	0	3	0	3	0	0	0	0	4	2	4	0	3	0	4	0	2	4	2	2	0	1	0
I	0	0	2	2	2	5	0	0	0	4	0	0	2	2	2	0	4	4	2	0	4	5	1	0	0	7	0	3	0	4	0	0	0	0	4	2	4	0	4	0	4	0	2	4	2	2	0	1	0
N	0	0	2	2	2	4	0	0	0	4	0	0	2	2	2	0	4	4	2	0	4	4	1	0	0	7	0	3	0	4	0	0	0	0	4	2	4	0	4	0	4	0	2	4	2	2	0	1	0
R	0	0	2	2	2	3	0	0	0	4	0	0	2	2	2	0	4	4	2	0	4	3	1	0	0	7	0	3	0	4	0	0	0	0	4	2	4	0	4	0	4	0	2	4	2	2	0	1	0
M	0	0	1	2	1	2	0	0	0	4	0	0	2	2	1	0	4	4	1	0	4	2	1	0	0	7	0	3	0	4	0	0	0	0	4	1	4	0	4	0	4	0	1	4	2	1	0	1	0
T	0	0	0	2	0	1	0	0	0	4	0	0	2	2	0	0	4	4	0	0	4	1	1	0	0	7	0	3	0	4	0	0	0	0	4	0	4	0	4	0	4	0	0	4	2	0	0	1	0
Q	0	0	0	2	1	0	0	0	0	4	0	0	2	2	0	0	4	4	0	0	4	0	1	0	0	7	0	3	0	4	0	0	0	0	4	0	4	0	4	0	4	0	0	4	2	1	0	1	0
T	0	0	0	2	1	0	0	0	0	4	0	0	2	2	0	0	4	4	0	0	4	0	1	0	0	6	0	3	0	4	0	0	0	0	4	0	4	0	4	0	4	0	0	4	2	1	0	1	0
P	0	0	0	2	1	0	0	0	0	3	0	0	2	2	0	0	3	4	0	0	3	0	1	0	0	5	0	2	0	4	0	0	0	0	3	0	3	0	4	0	3	0	0	3	2	1	0	1	0
Q	0	0	0	1	1	0	0	0	0	2	0	0	2	2	0	0	2	4	0	0	2	0	1	0	0	4	0	1	0	4	0	0	0	0	2	0	2	0	4	0	2	0	0	2	2	1	0	1	0
R	0	0	0	0	1	0	0	0	0	1	0	0	2	2	0	0	1	4	0	0	1	0	1	0	0	3	0	0	0	4	0	0	0	0	1	0	1	0	4	0	1	0	0	1	2	1	0	0	0
V	0	0	0	0	1	0	0	0	0	0	0	0	2	2	0	0	0	4	0	0	0	0	1	0	0	2	0	0	0	4	0	0	0	0	0	0	0	0	4	0	0	0	0	0	2	1	0	0	0
G	0	0	0	0	1	0	0	0	0	0	0	0	1	1	0	0	0	4	0	0	0	0	1	0	0	1	0	0	0	4	0	0	0	0	0	0	0	0	4	0	0	0	0	0	1	1	0	0	0
R	0	0	0	0	1	0	0	0	0	0	0	0	0	0	0	0	0	3	0	0	0	0	0	0	0	0	0	0	0	3	0	0	0	0	0	0	0	0	3	0	0	0	0	0	0	1	0	0	0
V	0	0	0	0	1	0	0	0	0	0	0	0	0	0	0	0	0	2	0	0	0	0	0	0	0	0	0	0	0	2	0	0	0	0	0	0	0	0	2	0	0	0	0	0	0	1	0	0	0
W	0	0	0	0	1	0	0	0	0	0	0	0	0	0	0	0	0	1	0	0	0	0	0	0	0	0	0	0	0	1	0	0	0	0	0	0	0	0	1	0	0	0	0	0	0	1	0	0	0
P	0	0	0	0	1	0	0	0	0	0	0	0	0	0	0	0	0	0	0	0	0	0	0	0	0	0	0	0	0	0	0	0	0	0	0	0	0	0	0	0	0	0	0	0	0	1	0	0	0
C	0	0	0	0	1	0	0	0	0	0	0	0	0	0	0	0	0	0	0	0	0	0	0	0	0	0	0	0	0	0	0	0	0	0	0	0	0	0	0	0	0	0	0	0	0	1	0	0	0
S	0	0	0	0	1	0	0	0	0	0	0	0	0	0	0	0	0	0	0	0	0	0	0	0	0	0	0	0	0	0	0	0	0	0	0	0	0	0	0	0	0	0	0	0	0	1	0	0	0
S	0	1	0	0	1	0	1	0	0	0	0	0	0	0	0	0	0	0	0	0	0	0	0	0	0	0	0	0	0	0	0	0	0	0	0	0	0	0	0	0	0	0	0	0	0	1	0	0	0
E	0	2	0	0	1	0	2	0	0	0	0	0	0	0	0	0	0	0	0	0	0	0	0	0	0	0	0	0	0	0	0	0	0	0	0	0	0	0	0	0	0	0	0	0	0	1	0	0	0
R	0	3	0	0	0	0	3	0	0	0	0	0	0	0	0	0	0	0	0	0	0	0	0	0	0	0	0	0	0	0	0	0	0	0	0	0	0	0	0	0	0	0	0	0	0	0	0	0	0
A	0	4	0	0	0	0	3	0	0	0	0	0	0	0	0	0	0	0	0	0	0	0	0	0	0	0	0	0	0	0	0	0	0	0	0	0	0	0	0	0	0	0	0	0	0	0	0	0	0
D	0	4	0	0	0	0	3	0	0	0	0	0	0	0	0	0	0	0	0	0	0	0	0	0	0	0	0	0	0	0	0	0	0	0	0	0	0	0	0	0	0	0	0	0	0	0	0	0	0
L	0	4	0	0	0	0	3	0	0	0	0	0	0	0	0	0	0	0	0	0	0	0	0	0	0	0	0	0	0	0	0	0	0	0	0	0	0	0	0	0	0	0	0	0	0	0	0	0	0
L	0	4	0	0	0	0	3	0	0	0	0	0	0	0	0	0	0	0	0	0	0	0	0	0	0	1	0	0	0	0	0	0	0	0	0	0	0	0	0	0	0	0	0	0	0	0	0	0	0
R	0	4	0	0	0	0	3	0	0	0	0	0	0	0	0	0	0	0	0	0	0	0	0	0	0	1	0	0	0	0	0	0	0	0	0	0	0	0	0	0	0	0	0	0	0	0	0	0	0
E	0	4	0	0	0	0	3	0	0	0	0	0	0	0	0	0	0	0	0	0	0	0	0	0	0	1	0	0	0	0	0	0	0	0	0	0	0	0	0	0	0	0	0	0	0	0	0	0	0
I	0	4	0	0	0	0	3	0	0	0	0	0	0	0	0	0	0	0	0	0	0	0	0	0	0	1	0	0	0	0	0	0	0	0	0	0	0	0	0	0	0	0	0	0	0	0	0	0	0
S	0	4	0	0	0	0	3	0	0	0	0	0	0	0	0	0	0	0	0	0	0	0	0	0	0	1	0	0	0	0	0	1	0	0	0	0	0	0	0	0	0	0	0	0	0	0	0	0	0
W	0	4	0	0	1	0	3	0	0	0	0	0	0	0	0	0	0	0	0	0	0	0	0	0	0	1	0	0	1	0	1	2	0	0	0	0	0	1	0	0	0	0	0	0	0	1	0	0	0
G	0	4	0	0	2	0	3	0	0	0	0	0	0	0	0	0	0	0	0	0	0	0	1	0	0	1	0	0	2	0	2	3	0	0	0	0	0	2	0	0	0	0	0	0	0	2	0	0	0
R	0	4	0	0	3	0	3	0	0	0	0	0	0	0	0	0	0	0	0	0	0	0	1	0	0	1	0	0	2	0	3	3	0	0	0	0	0	3	0	0	0	0	0	0	0	3	0	0	0
K	0	4	0	0	3	0	3	0	0	0	0	0	0	0	0	0	0	0	0	0	0	0	1	0	0	1	0	0	2	0	3	3	0	0	0	0	0	3	0	0	0	0	0	0	0	3	0	0	0
V	0	3	0	0	3	0	2	0	0	0	0	0	0	0	0	0	0	0	0	0	0	0	1	0	0	1	0	0	2	0	3	3	0	0	0	0	0	3	0	0	0	0	0	0	0	3	0	0	0
V	0	2	0	0	3	0	1	0	0	0	0	0	0	0	0	0	0	0	0	0	0	0	1	0	0	1	0	0	2	0	3	3	0	0	0	0	0	3	0	0	0	0	0	0	0	3	0	0	0
G	0	1	0	0	3	0	0	0	0	0	0	0	0	0	0	0	0	0	0	0	0	0	1	0	0	1	0	0	2	0	3	3	0	0	0	0	0	3	0	0	0	0	0	0	0	3	0	0	0
T	0	0	0	0	3	0	0	0	0	0	0	0	0	0	0	0	0	0	0	0	0	0	1	0	0	1	0	0	2	0	3	3	0	0	0	0	0	3	0	0	0	0	0	0	0	3	0	0	0
T	0	0	0	0	3	0	0	0	0	0	0	0	0	0	0	0	0	0	0	0	0	0	1	0	0	1	0	0	2	0	3	3	0	0	0	0	0	3	0	0	0	0	0	0	0	3	0	0	0
V	0	0	0	0	3	0	0	0	0	0	0	0	0	0	0	0	0	0	0	0	0	0	1	0	0	1	0	0	2	0	3	3	0	0	0	0	0	3	0	0	0	0	0	0	0	3	0	0	0
P	0	0	0	0	3	0	0	0	0	0	0	0	0	0	0	0	0	0	0	0	0	0	1	0	0	0	0	0	2	0	3	3	0	0	0	0	0	3	0	0	0	0	0	0	0	3	0	0	0
H	0	0	0	0	3	0	0	0	0	0	0	0	0	0	0	0	0	0	0	0	0	0	1	0	0	0	0	0	2	0	3	3	0	0	0	0	0	3	0	0	0	0	0	0	0	3	0	0	0
P	0	0	0	0	3	0	0	0	0	0	0	0	0	0	0	0	0	0	0	0	0	0	1	0	0	0	0	0	2	0	3	3	0	0	0	0	0	3	0	0	0	0	0	0	0	3	0	0	0
S	0	0	0	0	3	0	0	0	0	0	0	0	0	0	0	0	0	0	0	0	0	0	1	0	0	0	0	0	2	0	3	3	0	0	0	0	0	3	0	0	0	0	0	0	0	3	0	0	0
E	0	0	0	0	3	0	0	0	0	0	0	0	0	0	0	0	0	0	0	0	0	0	1	0	0	0	0	0	2	0	3	2	0	0	0	0	0	3	0	0	0	0	0	0	0	3	0	0	0
M	0	0	0	0	2	0	0	0	0	0	0	0	0	0	0	0	0	0	0	0	0	0	1	0	0	0	0	0	1	0	2	1	0	0	0	0	0	2	0	0	0	0	0	0	0	2	0	0	0
L	0	0	0	0	1	0	0	0	0	0	0	0	0	0	0	0	0	0	0	0	0	0	0	0	0	0	0	0	0	0	1	0	0	0	0	0	0	1	0	0	0	0	0	0	0	1	0	0	0
G	0	0	0	0	0	0	0	0	0	0	0	0	0	0	0	0	0	0	0	0	0	0	0	0	0	0	0	0	0	0	0	0	0	0	0	0	0	0	0	0	0	0	0	0	0	0	0	0	0
L	0	0	0	0	0	0	0	0	0	0	0	0	0	0	0	0	0	0	0	0	0	0	0	0	0	0	0	0	0	0	0	0	0	0	0	0	0	0	0	0	0	0	0	0	0	0	0	0	0
L	0	0	0	0	0	0	0	0	0	0	0	0	0	0	0	0	0	0	0	0	0	0	0	0	0	0	0	0	0	0	0	0	0	0	0	0	0	0	0	0	0	0	0	0	0	0	0	0	0
P	0	0	0	0	0	0	0	0	0	0	0	0	0	0	0	0	0	0	0	0	0	0	0	0	0	0	0	0	0	0	0	0	0	0	0	0	0	0	0	0	0	0	0	0	0	0	0	0	0
K	0	0	0	0	0	0	0	0	0	0	0	0	0	0	0	0	0	0	0	0	0	0	0	0	0	0	0	0	0	0	0	0	0	0	0	0	0	0	0	0	0	0	0	0	0	0	0	0	0
S	0	0	0	0	0	0	0	0	0	0	0	0	0	0	0	0	0	0	0	0	0	0	0	0	0	0	0	0	0	0	0	0	0	0	0	0	0	0	0	0	0	0	0	0	0	0	0	0	0
S	0	0	0	0	0	0	0	0	0	0	0	0	0	0	0	0	0	0	0	0	0	0	0	0	0	0	0	0	0	0	0	0	0	0	0	0	0	0	0	0	0	0	0	0	0	0	0	0	0
I	0	0	0	0	0	0	0	0	0	0	0	0	0	0	0	0	0	0	0	0	0	0	0	0	0	0	0	0	0	0	0	0	0	0	0	0	0	0	0	0	0	0	0	0	0	0	0	0	0
S	0	0	0	0	0	0	0	0	0	0	0	0	0	0	0	0	0	0	0	0	0	0	0	0	0	0	0	0	0	0	0	0	0	0	0	0	0	0	0	0	0	0	0	0	0	0	0	0	0
C	0	0	0	0	0	0	0	0	0	0	0	0	0	0	0	0	0	0	0	0	0	0	0	0	0	0	0	0	0	0	0	0	0	0	0	0	0	0	0	0	0	0	0	0	0	0	0	0	0
T	0	0	0	0	0	0	0	0	0	0	0	0	0	0	0	0	0	0	0	0	0	0	0	0	0	0	0	0	0	0	0	0	0	0	0	0	0	0	0	0	0	0	0	0	0	1	0	0	0
C	0	0	0	0	0	0	0	0	0	0	0	0	0	0	0	0	0	0	0	0	0	0	0	0	0	0	0	0	0	0	0	0	0	0	0	0	0	0	0	0	0	0	0	0	0	2	0	0	0
G	0	0	0	0	0	0	0	0	0	0	0	0	0	0	0	0	0	0	0	0	0	0	0	0	0	0	0	0	0	0	0	0	0	0	0	0	0	0	0	0	0	0	0	0	0	3	0	0	0
A	0	0	0	0	0	0	0	0	0	0	0	0	0	0	0	0	0	0	0	0	0	0	0	0	0	0	0	0	0	0	0	0	0	0	0	0	0	0	0	0	0	0	0	0	0	3	0	0	0
T	0	0	0	0	0	0	0	0	0	0	0	0	0	0	0	0	0	1	0	0	0	0	0	0	0	0	0	0	0	1	0	0	0	0	0	0	0	0	1	0	0	0	0	0	0	3	0	0	0
G	0	0	0	0	0	0	0	0	0	0	0	0	0	0	0	0	0	2	0	0	0	0	0	0	0	0	0	0	0	2	0	0	0	0	0	0	0	0	2	0	0	0	0	0	0	3	0	0	0
G	0	0	0	0	0	0	0	0	0	0	0	0	0	0	0	0	0	3	0	0	0	0	0	0	0	0	0	0	0	3	0	0	0	0	0	0	0	0	3	0	0	0	0	0	0	3	0	0	0
G	0	0	0	0	0	0	0	0	0	0	0	0	0	0	0	0	0	4	0	0	0	0	0	0	0	0	0	0	0	4	1	0	0	0	0	0	0	0	4	0	0	0	0	0	0	3	0	0	0
N	0	0	0	0	0	0	0	0	0	0	0	0	0	1	0	0	0	5	0	0	0	0	0	0	0	0	0	0	1	5	1	0	0	0	0	0	0	0	5	0	0	0	0	0	0	3	0	0	0
P	0	0	0	0	0	0	0	0	0	0	0	1	0	2	0	0	0	6	0	0	0	0	1	0	0	0	0	0	2	6	1	1	0	0	0	0	0	0	6	0	0	0	0	0	0	3	1	0	0
R	0	0	0	0	0	0	0	0	0	0	0	2	0	3	0	0	0	6	0	0	0	0	2	0	0	0	0	0	3	6	1	2	0	0	0	0	0	0	6	0	0	0	0	0	0	3	1	0	0
V	0	0	0	0	0	0	0	0	0	0	0	2	0	3	0	0	0	6	0	1	0	0	2	0	0	0	0	0	4	6	2	3	0	0	0	0	0	0	6	0	0	0	0	0	0	3	1	0	0
S	0	0	0	0	0	0	0	0	0	0	0	2	0	3	0	0	0	6	0	2	0	0	2	0	0	0	0	0	5	6	3	4	0	0	0	0	0	0	6	0	0	0	0	0	0	3	1	0	0
V	0	0	0	0	0	0	0	0	0	0	0	2	0	3	0	0	0	6	0	2	0	0	2	0	0	0	0	0	5	6	3	4	0	0	0	0	0	0	6	0	0	0	0	0	0	3	1	0	0
S	0	0	1	0	0	0	0	0	0	0	0	2	0	3	0	0	0	6	1	2	0	0	2	0	0	0	0	0	5	6	3	4	0	0	0	1	0	0	6	0	0	0	1	0	0	3	1	0	0
V	0	0	2	0	0	0	0	0	0	0	0	2	0	3	0	0	0	6	2	2	0	0	2	0	0	0	0	0	5	6	3	4	0	0	0	2	0	0	6	0	0	0	2	0	0	2	1	0	0
L	0	0	3	0	0	0	0	0	0	0	0	2	0	3	0	0	0	6	3	2	0	0	2	0	0	0	0	0	5	6	3	4	0	0	0	3	0	0	6	0	0	0	3	0	0	1	1	0	0
P	0	0	4	0	0	0	0	0	0	0	0	2	0	3	0	0	0	6	4	2	0	0	2	0	0	0	0	0	5	6	3	4	0	0	0	4	0	0	6	0	0	0	4	0	0	0	1	0	0
S	0	0	4	0	0	0	0	0	0	0	0	2	0	3	0	0	0	6	4	2	0	0	2	0	0	0	0	0	5	6	3	4	0	0	0	4	0	0	6	0	0	0	4	0	0	0	1	0	0
F	0	0	4	0	0	0	0	0	0	0	0	2	0	3	0	0	0	5	4	2	0	0	2	0	0	0	0	0	5	5	3	4	0	0	0	4	0	0	5	0	0	0	4	0	0	0	1	0	0
D	0	0	4	0	0	0	0	0	0	0	0	2	0	3	0	0	0	4	4	2	0	0	2	0	0	0	0	0	5	4	3	4	0	0	0	4	0	0	4	0	0	0	4	0	0	0	1	0	0
Q	0	0	4	0	0	0	0	0	0	0	0	2	0	3	0	0	0	3	4	2	0	0	2	0	0	0	0	0	5	3	3	4	0	0	0	4	0	0	3	0	0	0	4	0	0	0	1	0	0
S	0	0	4	0	0	0	0	0	0	0	0	2	0	3	0	0	0	2	4	2	0	0	2	0	0	0	0	0	5	2	2	4	0	0	0	4	0	0	2	0	0	0	4	0	0	0	1	0	0
S	0	0	4	0	0	0	0	0	0	0	0	2	0	2	0	0	0	1	4	2	0	0	2	0	0	0	0	0	4	1	2	4	0	0	0	4	0	0	1	0	0	0	4	0	0	0	1	0	0
F	0	0	4	0	0	0	0	0	0	0	0	2	0	1	0	0	0	0	4	2	0	0	1	0	0	0	0	0	3	0	2	3	0	0	0	4	0	0	0	0	0	0	4	0	0	0	0	0	0
S	0	0	4	0	0	0	0	0	0	0	0	2	0	0	0	1	0	0	4	2	0	0	0	0	0	0	0	0	2	0	2	2	0	0	0	4	0	0	0	0	0	0	4	0	0	0	0	0	0
R	0	1	4	0	0	0	0	0	0	0	0	3	0	0	0	2	0	0	4	1	0	0	0	0	0	0	0	0	1	0	1	1	0	0	0	4	0	0	0	0	0	0	4	0	0	0	0	0	0
G	0	1	4	0	0	0	0	1	0	0	0	4	0	0	0	2	0	0	4	0	0	0	0	0	0	0	0	0	0	0	0	0	0	0	0	4	0	0	0	0	0	0	4	0	0	0	1	0	0
P	0	1	4	0	0	0	0	2	1	0	0	4	0	0	0	2	0	0	4	0	0	0	0	0	0	0	0	0	0	0	0	1	0	0	0	4	0	0	0	0	0	0	4	0	0	0	2	0	0
L	0	1	3	0	0	0	0	3	1	0	0	4	0	0	0	2	0	0	3	0	0	0	0	0	0	0	0	0	0	0	0	1	0	0	0	3	0	0	0	0	0	0	3	0	0	0	3	0	0
K	0	1	2	0	0	0	0	4	1	0	0	4	0	0	0	2	0	0	2	0	0	0	0	0	0	0	0	0	0	0	0	1	0	0	0	2	0	0	0	0	0	0	2	0	0	0	4	0	0
G	0	1	1	0	0	0	0	4	1	0	0	4	0	0	0	2	0	0	1	0	0	0	0	0	0	0	0	0	0	0	0	1	0	0	0	1	0	0	0	0	0	0	1	0	0	0	4	0	0
Y	0	1	0	0	0	0	0	4	1	0	0	4	0	0	0	2	0	0	0	0	0	0	0	0	0	0	0	0	0	0	0	1	0	0	0	0	0	0	0	0	0	0	0	0	0	0	4	0	0
L	0	1	0	0	0	0	0	4	1	0	0	4	0	0	0	2	0	0	0	0	0	0	0	0	0	0	0	0	0	0	0	1	0	0	0	0	0	0	0	0	0	0	0	0	0	0	4	0	0
G	0	1	0	0	0	0	0	4	1	0	0	4	0	0	0	2	0	0	0	0	0	0	0	0	0	0	0	0	0	0	0	1	0	0	0	0	0	1	0	0	0	0	0	0	0	0	4	0	0
S	0	1	0	0	0	0	0	4	1	0	0	4	0	0	0	2	0	0	0	0	0	0	0	0	0	0	0	0	0	0	0	1	0	0	0	0	0	2	0	0	0	0	0	0	0	0	4	0	0
S	0	1	0	0	0	0	0	4	1	0	0	4	0	0	0	2	0	0	0	0	0	0	0	0	0	0	0	0	0	0	0	1	0	0	0	0	0	2	0	0	0	0	0	0	0	0	4	0	0
T	0	1	0	0	0	0	0	4	1	0	0	4	0	0	0	2	0	0	0	0	0	0	0	0	0	0	0	0	0	0	0	1	0	0	0	0	0	2	0	0	0	0	0	0	0	0	4	0	0
S	0	1	0	0	0	0	0	4	1	0	0	4	0	0	0	2	0	0	0	0	0	0	0	0	0	0	0	0	0	0	0	1	0	0	0	0	0	2	0	0	0	0	1	0	0	0	4	0	0
M	0	1	0	0	0	0	0	4	1	0	0	3	0	0	0	2	0	0	0	0	0	0	0	0	0	0	0	0	0	0	0	1	0	0	0	0	1	2	0	0	0	0	2	0	0	0	4	0	0
S	0	1	0	0	0	0	0	4	1	0	0	2	0	0	0	1	1	0	0	0	0	0	0	0	0	0	0	1	0	0	0	1	0	0	1	0	2	2	0	0	0	0	2	1	0	0	4	0	0
T	0	0	0	0	0	1	0	4	1	0	0	1	0	0	0	0	2	0	0	0	0	0	0	0	0	0	0	2	0	0	0	1	0	0	2	0	3	2	0	0	0	0	2	2	0	0	4	0	0
Q	0	0	0	0	0	2	0	3	1	0	0	0	0	0	0	0	2	0	0	0	0	0	0	0	0	0	0	2	0	0	0	1	0	0	2	0	3	2	0	0	0	1	2	2	0	0	3	0	0
L	0	0	0	0	0	3	0	2	0	0	0	0	0	0	0	0	2	0	0	0	0	0	0	1	0	0	0	2	0	0	0	0	1	0	2	0	3	2	0	0	0	2	2	2	0	0	2	0	0
F	0	0	0	0	0	4	1	1	0	0	0	0	0	0	1	0	2	0	0	0	0	0	0	2	0	0	0	2	0	0	0	0	2	0	2	0	3	2	0	0	0	3	2	2	0	0	2	0	0
H	0	1	0	0	0	5	2	0	0	0	0	0	0	0	1	0	2	0	0	0	0	0	0	3	0	0	0	2	0	0	0	0	3	0	2	0	3	2	0	0	0	4	2	2	0	0	1	0	0
A	0	2	0	0	0	5	2	0	0	0	0	0	0	0	1	0	2	0	0	0	0	0	0	3	0	0	0	2	0	0	0	0	3	0	2	0	3	2	0	0	0	4	2	2	0	0	1	0	0
W	0	3	0	0	0	5	3	0	0	0	0	0	0	0	1	0	2	0	0	0	1	0	0	3	0	1	0	2	0	0	0	0	3	0	2	0	4	2	0	0	1	4	2	2	0	0	1	0	0
E	0	4	0	0	0	5	3	0	0	1	0	0	0	0	1	0	2	0	0	0	2	0	0	3	0	2	0	2	0	0	0	0	3	0	3	0	5	2	0	0	2	4	2	2	0	0	1	0	0
K	0	4	0	1	0	5	3	0	0	2	0	0	0	0	1	0	3	0	0	0	3	0	0	3	0	3	0	3	0	0	0	0	3	0	4	0	6	1	0	0	3	4	2	3	0	0	1	0	0
V	0	4	0	2	0	5	3	0	0	3	0	0	0	1	1	0	4	0	0	0	4	0	0	3	0	4	0	4	0	0	0	0	3	0	5	1	7	0	0	0	4	4	3	4	0	0	1	0	0
T	0	4	0	3	0	5	3	0	0	4	0	0	0	1	1	0	5	0	0	0	5	0	0	3	0	5	0	5	0	0	0	0	3	0	6	1	8	0	0	0	5	4	4	5	0	0	1	0	0
N	0	4	0	3	0	5	3	0	0	4	0	0	0	1	1	0	5	0	0	0	5	0	0	3	0	6	0	5	0	0	0	0	3	0	6	1	8	0	0	0	5	4	4	5	0	0	1	0	0
V	0	4	0	3	0	5	3	0	1	4	0	0	0	1	1	0	5	0	0	0	5	0	1	3	0	6	0	5	0	0	0	1	3	0	6	1	8	0	0	0	5	4	3	5	0	0	1	0	0
H	0	4	0	3	0	5	3	0	1	4	0	0	0	1	1	0	5	0	0	0	5	0	1	3	0	6	0	5	0	0	0	1	3	0	6	1	7	0	0	0	5	4	2	5	0	0	1	0	0
V	0	4	0	3	0	5	3	0	1	4	0	0	0	1	1	0	4	0	0	0	5	0	1	3	0	6	0	4	0	0	0	1	3	0	5	1	6	0	0	0	5	4	2	4	0	0	1	0	0
V	0	4	0	3	0	4	3	0	1	4	0	0	0	1	1	0	3	0	0	0	5	0	1	3	0	6	0	3	0	0	0	1	3	0	4	1	5	0	0	0	5	4	2	3	0	0	1	0	0
K	0	4	0	3	0	3	3	0	1	4	0	0	0	1	1	0	3	0	0	0	5	0	1	3	0	6	0	3	0	0	0	1	3	0	4	1	5	0	0	0	5	3	2	3	0	0	1	0	0
R	0	4	0	3	0	2	3	0	1	4	0	0	0	1	1	0	3	0	0	0	5	0	1	2	0	6	0	3	0	0	0	1	2	0	4	1	5	0	0	0	5	2	2	3	0	0	1	0	0
A	0	4	0	3	0	1	2	0	1	4	0	0	0	1	0	0	3	0	0	0	5	0	1	1	0	6	0	3	0	0	0	1	1	0	4	1	5	0	0	0	5	1	2	3	0	0	0	0	0
L	0	3	0	3	0	0	1	0	1	4	0	0	0	1	0	0	3	0	0	0	5	0	2	0	0	6	0	3	0	0	0	1	0	0	4	1	5	0	0	0	5	0	2	3	0	0	0	0	0
S	0	3	0	3	0	0	1	0	1	4	0	1	0	1	0	0	3	0	0	0	5	0	3	0	0	6	0	3	1	0	0	1	0	0	4	1	5	0	0	0	5	0	2	3	0	0	0	0	0
L	0	3	0	3	0	1	0	0	1	5	0	2	0	1	0	1	3	0	0	0	4	0	4	0	0	5	0	3	2	0	0	1	0	0	4	1	4	0	0	0	4	0	2	3	0	0	0	0	0
K	0	3	0	3	0	2	0	0	1	5	0	3	0	1	0	2	3	0	0	0	3	0	5	0	1	4	0	3	3	0	0	2	0	0	3	1	3	0	0	0	3	1	2	3	0	0	0	0	0
E	0	4	0	2	0	3	0	0	1	4	0	4	0	1	1	2	2	0	0	0	2	0	6	0	1	3	0	3	3	0	0	2	1	0	2	1	2	0	0	0	2	2	2	2	0	0	0	0	0
S	0	4	0	2	0	4	0	1	1	3	0	4	0	0	2	2	2	0	0	0	1	0	7	1	1	2	0	3	3	0	0	2	2	0	2	0	1	0	0	0	1	3	1	1	0	0	0	0	0
I	0	4	0	2	0	5	0	1	1	2	0	4	0	0	3	2	2	0	0	0	0	0	8	1	1	1	0	3	3	0	0	2	3	0	1	0	0	0	0	0	0	4	0	0	0	0	0	0	0
N	0	4	0	3	0	5	0	1	1	2	0	4	0	0	4	2	3	0	0	0	0	0	9	1	1	0	0	3	3	1	0	2	4	0	1	0	0	0	0	0	0	4	0	0	0	0	0	0	0
W	0	4	0	3	0	5	0	1	0	2	0	4	0	0	4	2	3	1	0	0	0	0	8	1	1	0	0	3	3	2	0	1	4	0	1	0	0	0	1	0	0	4	0	0	0	0	0	0	0
F	0	4	0	3	0	5	0	1	0	2	0	4	0	0	4	2	3	2	0	0	0	0	8	1	1	0	0	3	3	3	0	1	4	0	1	0	0	0	2	0	0	4	0	0	0	0	0	0	0
I	0	4	0	3	0	5	0	1	0	2	0	4	0	0	4	2	3	3	0	0	0	0	8	1	1	0	0	3	3	4	0	1	4	0	1	0	0	0	2	0	0	4	0	0	0	0	0	0	0
T	0	4	0	3	0	5	0	1	0	2	0	4	0	0	4	2	3	3	0	0	0	0	8	1	1	0	0	3	3	4	0	1	4	0	1	0	0	0	2	0	0	4	0	0	0	0	0	0	0
R	0	4	0	3	0	5	0	1	0	2	0	4	0	0	4	2	3	3	0	0	0	0	8	1	1	0	0	3	3	4	0	1	4	0	1	0	0	0	2	0	0	4	0	0	0	0	0	0	0
N	0	4	0	3	0	5	0	1	0	2	0	4	0	0	4	2	3	3	0	0	0	0	8	1	1	0	0	3	3	4	0	1	4	0	1	0	0	0	2	0	0	4	0	0	0	0	0	0	0
S	0	4	0	3	0	5	0	1	0	2	0	4	0	0	4	2	3	3	0	0	0	0	8	1	1	0	0	3	3	4	0	1	4	0	1	0	0	0	2	0	0	4	0	0	0	0	0	0	0
N	0	4	0	3	0	5	0	1	0	2	0	4	0	0	4	2	3	3	0	0	0	0	7	1	1	0	0	3	3	4	0	1	4	0	1	0	0	0	2	0	0	4	0	0	0	0	0	0	0
L	0	3	0	3	0	5	0	1	0	2	0	3	0	0	5	2	3	3	0	0	0	0	7	1	1	0	0	3	3	4	0	2	4	0	1	0	0	0	2	0	0	4	0	0	0	0	1	0	0
A	0	2	0	3	0	4	0	2	1	1	0	3	0	0	6	1	3	3	0	0	0	0	7	1	1	1	0	3	3	4	0	3	4	1	1	0	0	0	2	0	0	5	0	0	0	0	2	0	0
Q	0	1	0	3	0	3	0	3	2	0	0	3	0	1	6	0	3	3	0	0	0	0	7	1	0	2	0	3	3	4	0	3	4	1	1	0	0	0	2	0	0	5	0	0	0	0	3	0	0
T	0	0	0	3	0	2	0	3	2	0	0	2	0	2	5	0	3	3	0	0	0	0	7	1	0	2	0	2	4	4	0	4	3	1	1	0	0	0	2	0	0	4	0	0	0	0	3	0	0
L	0	0	0	2	0	1	0	2	2	0	0	2	0	3	4	0	2	3	0	0	0	0	6	0	0	2	0	1	4	4	0	4	2	1	0	0	0	0	2	0	0	3	0	0	0	0	3	0	0
I	0	0	0	1	0	0	0	2	2	0	0	2	0	4	3	0	1	3	0	0	0	0	5	0	0	2	0	0	4	4	0	4	1	2	0	0	0	0	2	0	0	2	0	0	0	0	3	0	0
R	0	0	0	0	0	0	0	2	2	0	0	2	0	5	2	0	0	3	0	0	0	0	4	0	0	2	0	0	4	3	0	4	0	2	0	0	0	0	2	0	0	2	0	0	0	0	3	0	0
N	0	0	0	0	0	0	0	2	2	0	0	2	0	5	2	0	0	2	0	0	0	0	4	0	0	2	0	0	4	2	0	4	0	2	0	0	0	0	1	0	0	2	0	0	0	0	3	0	0
I	0	0	0	0	0	0	0	2	2	0	0	2	0	5	2	0	0	1	0	0	0	0	4	0	0	2	0	0	4	1	0	4	0	2	0	0	0	0	0	0	0	2	0	0	0	0	3	0	0
M	0	0	0	0	0	0	0	2	2	0	0	2	0	5	2	0	0	0	0	0	0	0	4	0	0	2	0	0	4	0	0	4	0	2	0	0	0	0	0	0	0	2	0	0	0	0	3	0	0
S	0	0	0	0	0	0	0	2	2	0	0	2	0	5	2	0	0	0	0	0	0	0	4	0	0	2	0	0	4	0	0	4	0	2	0	0	0	0	0	0	0	2	0	0	0	0	3	0	0
L	0	0	0	0	0	0	0	2	2	0	0	2	0	5	2	0	0	0	0	0	0	0	4	0	0	2	0	0	4	0	0	4	0	2	0	0	0	0	0	0	0	2	0	0	0	0	3	0	0
T	0	0	0	0	0	0	0	2	2	0	0	2	0	5	2	0	0	0	0	0	0	0	4	0	0	2	0	0	4	0	0	4	0	2	0	0	0	0	0	0	0	2	0	0	0	0	3	0	0
G	0	1	0	0	0	0	1	2	2	0	0	2	0	5	2	0	0	0	0	0	0	0	4	0	0	2	0	0	4	0	0	4	0	2	0	0	0	0	0	0	0	2	0	0	0	0	3	0	0
P	0	2	0	0	0	0	2	2	2	0	0	2	0	5	2	0	0	0	0	0	0	0	4	0	0	2	0	0	4	0	0	4	0	2	0	0	0	0	0	0	0	2	0	0	0	0	3	1	0
D	0	3	0	0	0	0	3	2	2	0	0	2	0	5	1	0	0	0	0	0	0	0	3	0	0	2	0	0	3	0	0	3	0	2	0	0	0	0	0	0	0	2	0	0	0	0	2	2	0
F	0	4	0	0	0	0	4	1	1	0	0	1	0	5	0	0	0	0	0	0	0	0	2	0	0	1	0	0	2	0	0	2	0	1	0	0	0	0	0	0	0	1	0	0	0	0	1	2	0
P	0	4	0	0	0	0	4	0	0	0	0	0	0	4	0	0	0	0	0	0	0	0	1	0	0	0	0	0	1	0	0	1	0	1	0	0	0	0	0	0	0	0	0	0	0	0	0	2	0
L	0	4	0	0	0	0	4	0	0	0	0	0	0	3	0	0	0	0	0	0	0	0	0	0	0	0	0	0	0	0	0	0	0	1	0	0	0	0	0	0	0	0	0	0	0	0	0	2	0
E	0	4	0	0	0	1	4	1	1	0	0	0	0	2	0	0	0	0	0	0	0	1	0	0	0	0	0	0	0	0	0	0	1	1	0	0	0	0	0	0	0	0	0	0	0	0	1	2	0
E	0	4	0	0	0	2	5	2	2	0	0	0	0	1	0	0	0	0	0	0	0	2	0	0	0	0	0	0	0	0	0	0	2	0	0	0	0	0	0	0	0	0	0	0	0	0	2	2	0
A	0	4	0	1	0	3	6	3	3	0	0	0	0	0	1	0	0	0	0	0	0	3	0	0	0	0	0	0	0	1	0	1	2	0	0	0	1	0	0	0	0	1	0	0	0	0	3	2	1
P	0	4	0	1	0	4	6	4	3	0	0	0	0	0	1	0	0	0	0	0	0	3	0	0	0	0	0	0	0	2	0	1	2	0	0	0	1	0	0	0	0	1	0	0	0	0	4	2	1
V	0	4	0	1	0	4	6	4	3	0	0	0	0	0	1	0	0	0	0	0	0	3	0	0	0	0	0	0	0	3	0	1	2	0	0	0	1	0	0	0	0	1	0	0	0	0	4	2	1
F	0	4	0	1	0	4	6	4	3	0	0	0	0	0	1	0	0	0	0	0	0	3	0	0	0	0	0	0	0	3	0	1	2	0	0	0	1	0	0	0	0	1	0	0	0	0	4	2	1
K	0	5	0	1	0	4	6	4	3	0	0	0	0	1	1	0	0	0	0	0	0	3	0	0	0	0	0	0	0	3	0	1	2	0	0	0	1	0	0	0	0	1	0	0	0	0	4	2	1
R	0	6	0	1	0	4	6	4	3	1	0	1	0	2	1	1	0	0	0	0	0	3	1	0	0	0	0	0	0	3	0	1	2	0	0	0	1	0	0	0	0	1	1	0	0	0	4	2	1
T	0	7	0	1	0	5	7	4	3	2	0	2	0	3	1	2	1	0	0	0	0	3	2	0	1	0	0	0	0	3	0	1	2	0	0	0	1	0	0	0	0	1	1	0	0	0	4	2	1
G	0	7	0	2	0	6	7	4	3	3	0	3	0	4	1	3	2	0	0	0	0	4	3	0	2	0	0	1	1	3	0	1	3	0	0	0	1	0	0	0	0	2	1	0	0	0	4	2	1
S	0	7	1	2	0	6	6	4	3	4	0	4	0	5	1	4	2	0	1	0	0	4	4	0	2	0	0	1	1	3	0	1	3	0	0	1	1	0	0	0	0	2	2	0	0	0	4	1	1
A	0	7	2	2	0	6	5	4	3	4	0	4	0	6	1	4	2	0	2	0	0	4	4	0	2	0	0	1	1	3	0	1	3	0	0	2	1	0	0	0	0	2	3	0	0	0	4	0	1
L	0	6	3	2	0	6	4	4	3	4	0	4	0	6	1	4	2	0	3	0	0	4	4	0	2	0	0	1	1	3	0	1	3	0	0	3	1	0	0	0	0	2	4	0	0	0	4	0	1
H	0	6	4	2	0	6	4	4	3	4	0	4	0	6	1	4	2	0	4	0	0	4	4	0	2	0	0	1	1	3	0	1	3	0	0	4	1	0	0	0	0	2	5	0	0	0	4	0	1
R	0	6	4	2	0	6	4	4	3	4	0	4	0	6	1	4	2	1	4	0	0	4	4	0	2	0	0	1	1	3	0	1	3	0	0	4	1	0	0	0	0	2	5	0	0	0	4	0	1
F	0	6	4	2	0	5	4	3	2	4	0	4	0	6	1	4	2	1	4	0	0	3	4	0	2	0	0	1	1	3	0	1	2	0	0	4	1	0	0	0	0	2	5	0	0	0	3	0	1
K	0	6	4	2	0	4	3	2	1	4	0	4	0	6	1	4	2	2	4	0	0	2	4	0	2	0	0	1	1	3	0	1	1	0	0	4	1	0	0	0	0	2	5	0	0	0	2	0	1
S	0	6	4	1	0	3	2	1	0	4	0	4	0	6	0	4	2	2	4	0	0	1	4	0	2	0	0	1	1	2	0	0	1	0	0	4	0	0	0	0	0	1	5	0	0	0	1	0	0
A	0	6	4	1	0	2	2	0	0	4	0	4	0	6	0	4	2	2	4	0	0	1	4	0	2	0	0	1	1	1	0	0	1	0	0	4	0	0	0	0	0	1	5	0	0	0	0	0	0
R	0	6	4	1	0	2	2	0	0	4	0	4	0	6	0	4	2	2	4	0	0	1	4	0	2	0	0	1	1	0	0	0	1	0	0	4	0	0	0	0	0	1	5	0	0	0	0	0	0
Y	0	6	4	1	0	3	2	0	0	4	0	4	0	6	0	4	2	2	4	0	0	1	4	0	2	0	0	1	1	0	0	0	1	0	0	4	0	0	0	0	0	1	5	0	0	0	0	0	0
S	0	5	4	1	0	4	2	0	0	4	0	4	0	5	0	4	2	2	4	0	0	2	4	1	2	0	0	1	1	0	0	0	2	0	0	4	0	0	0	0	0	2	5	0	0	0	0	0	0
E	0	4	4	1	0	5	2	0	0	3	0	3	0	4	0	3	2	2	4	0	0	2	3	2	2	0	0	1	1	0	0	0	3	0	0	4	0	0	0	0	0	3	4	0	0	0	0	0	0
G	0	3	4	1	0	4	1	0	0	2	0	2	0	3	0	2	1	2	4	0	0	2	2	2	1	0	0	1	1	0	0	0	3	0	0	4	0	0	0	0	0	3	4	0	0	0	0	0	0
G	0	2	4	0	0	3	0	0	0	1	0	1	0	2	0	1	0	2	4	0	0	1	1	2	0	0	0	0	0	0	0	0	2	0	0	4	0	0	0	0	0	2	4	0	0	0	0	0	0
Y	0	1	3	0	0	3	0	0	0	0	0	0	0	1	0	0	0	2	3	0	0	1	0	2	0	0	0	0	0	0	0	0	2	0	0	3	0	0	0	0	0	2	3	0	0	0	0	0	0
S	0	0	2	0	0	3	0	0	0	0	0	0	0	0	0	0	0	2	2	0	0	1	0	2	0	0	0	0	0	0	0	0	2	0	0	2	0	0	0	0	0	2	2	0	0	0	0	0	0
S	0	0	1	0	0	3	0	0	0	0	0	0	0	0	0	0	0	2	1	0	0	1	0	2	0	0	0	0	0	0	0	0	2	0	0	1	0	0	0	0	0	2	1	0	0	0	0	0	0
V	0	0	0	0	0	3	0	0	0	0	0	0	0	0	0	0	0	2	0	0	0	1	0	2	0	0	0	0	0	0	0	0	2	0	0	0	0	1	0	0	0	2	0	0	0	0	0	0	0
C	0	0	0	0	0	3	0	0	1	0	0	0	0	0	0	0	0	1	0	0	0	1	0	2	0	0	0	0	0	0	0	0	2	0	0	0	0	1	0	0	0	2	0	0	0	0	0	0	0
P	1	0	0	0	0	3	0	0	2	0	0	0	0	0	0	0	0	1	0	0	0	1	0	2	0	0	0	0	0	0	0	0	2	0	0	0	0	1	0	1	0	2	0	0	0	0	0	0	0
N	2	0	0	0	0	3	0	0	2	0	0	0	0	0	0	0	0	0	0	0	0	1	0	2	0	0	1	0	0	0	0	1	2	0	0	0	0	1	0	2	0	2	0	0	0	0	0	0	0
L	3	0	0	0	0	3	0	0	2	0	0	0	0	0	0	0	0	0	0	0	0	1	0	2	0	0	2	0	0	0	0	2	2	0	0	0	0	1	0	3	0	2	0	0	0	0	0	0	0
L	4	0	0	0	0	3	0	0	2	0	0	0	0	0	0	0	0	0	0	0	0	1	0	2	0	0	3	0	1	0	0	3	2	0	0	0	0	1	0	4	0	2	0	0	0	0	0	0	0
S	5	0	0	0	0	3	0	0	2	0	0	0	0	0	0	0	0	0	0	0	0	1	0	2	0	0	4	0	1	0	0	3	2	0	0	0	0	1	0	5	0	2	0	0	0	0	0	0	0
H	6	0	0	0	0	2	0	0	2	0	0	0	0	0	0	0	0	0	0	0	0	1	0	2	0	0	5	0	1	0	1	3	2	0	0	0	0	1	0	6	0	2	0	0	0	0	0	0	0
I	7	0	0	0	0	1	0	0	2	0	0	0	0	0	0	0	0	0	0	0	0	0	0	1	0	0	5	0	1	0	2	3	1	0	0	0	0	1	0	7	0	1	0	0	0	0	0	0	0
S	7	0	0	0	0	0	0	0	2	0	0	0	0	0	0	0	0	0	0	0	0	0	0	0	0	0	5	0	1	0	3	3	0	0	0	0	0	1	0	7	0	0	0	0	0	0	0	0	0
V	7	0	0	0	0	0	0	0	2	0	0	0	0	0	0	0	0	0	0	0	0	0	0	0	0	0	5	0	1	0	4	3	0	0	0	0	0	1	0	7	0	0	0	0	0	0	0	0	0
S	7	0	0	0	0	0	0	0	2	0	0	0	0	0	0	0	0	0	0	0	0	0	0	0	0	0	5	0	1	0	4	3	0	0	0	0	0	1	0	7	0	0	0	0	0	0	0	0	0
T	7	0	0	0	0	0	0	0	2	0	0	0	0	0	0	0	0	0	0	0	0	0	0	0	0	0	5	0	1	0	4	3	0	0	0	0	0	1	0	7	0	0	0	0	0	0	0	0	0
D	7	0	0	0	0	0	0	0	2	0	0	0	0	0	0	0	0	0	0	0	0	0	0	0	0	0	5	0	1	0	4	3	0	0	0	0	0	1	0	7	0	0	0	1	0	0	0	1	0
T	7	0	0	0	0	0	0	0	2	0	0	0	0	0	0	0	0	0	0	0	0	0	0	0	0	0	5	0	1	0	4	3	0	0	0	0	0	1	0	7	0	0	0	2	0	0	0	2	0
M	7	0	0	0	0	0	0	0	2	0	0	0	0	0	0	0	0	0	0	0	0	0	0	0	0	0	5	0	1	0	4	3	0	0	0	0	0	0	0	7	0	0	0	3	0	0	0	3	0
S	7	0	0	0	0	0	0	0	1	0	0	0	0	0	0	0	0	0	0	0	0	0	0	0	0	0	5	0	1	0	4	3	0	0	0	0	0	0	0	7	0	0	0	4	0	0	0	4	0
D	6	0	0	0	0	0	0	0	0	0	0	0	0	0	0	0	0	0	0	0	0	0	0	0	0	0	5	0	1	0	4	3	0	0	0	0	0	0	0	6	0	0	0	4	0	0	0	4	0
L	5	0	0	0	0	0	0	0	0	0	0	0	0	0	0	0	0	0	0	0	0	0	0	0	0	0	4	0	1	0	4	2	0	0	0	0	0	0	0	5	0	0	0	4	0	0	0	4	0
T	4	0	0	0	0	0	0	0	0	0	0	0	0	0	0	0	0	0	0	0	0	0	0	0	0	0	3	0	1	0	4	1	0	0	0	0	0	0	0	4	0	0	0	4	0	0	0	4	0
Q	3	0	0	0	0	0	0	0	0	0	0	0	0	0	0	0	0	0	0	0	0	0	0	0	0	0	2	0	0	0	4	0	0	0	0	0	0	0	0	3	0	0	0	4	0	0	0	4	0
D	2	0	0	0	0	0	0	0	0	0	0	0	0	0	0	0	0	0	0	0	0	0	0	0	0	0	1	0	0	0	4	0	0	0	0	0	0	0	0	2	0	0	0	4	0	0	0	4	0
G	1	0	0	0	0	0	0	0	0	0	0	0	0	0	0	0	0	0	0	0	0	0	0	0	0	0	0	0	0	0	3	0	0	0	0	0	0	0	0	1	0	0	0	4	0	0	0	4	0
K	0	0	1	0	0	0	0	0	0	0	0	0	0	0	0	0	0	0	1	0	0	0	0	0	0	0	0	0	0	0	2	0	0	0	0	1	0	0	0	0	0	0	0	4	0	0	0	4	0
N	0	0	2	0	0	0	0	0	0	0	0	0	0	0	0	0	0	0	2	0	0	0	0	0	0	0	0	0	0	0	1	0	0	0	0	2	0	0	0	0	0	0	0	4	0	0	0	4	0
Y	0	0	2	0	0	0	0	0	0	0	0	0	0	0	0	0	0	0	2	0	0	0	0	0	0	0	0	0	0	0	0	0	0	0	0	2	0	0	0	0	0	0	0	4	0	0	0	4	0
D	0	0	2	0	0	0	0	0	0	0	0	0	0	0	0	0	0	0	2	0	0	0	0	0	0	0	0	0	0	0	0	0	0	0	0	2	0	0	0	0	0	0	0	4	0	0	0	4	0
F	0	0	2	0	0	0	0	0	0	0	0	0	0	0	0	0	0	0	2	0	0	0	0	0	0	0	0	0	0	0	0	0	0	0	0	2	0	0	0	0	0	0	0	4	0	0	0	4	0
M	0	0	2	0	0	0	0	0	0	0	0	0	0	0	0	0	0	0	2	0	0	0	0	0	0	0	0	0	0	0	0	0	0	0	0	2	0	0	0	0	0	0	0	3	0	0	0	3	0
F	0	0	2	0	0	0	0	0	0	0	0	0	0	0	0	0	0	0	2	0	0	0	0	0	0	0	0	0	0	0	0	0	0	0	0	2	0	0	0	0	0	0	0	2	0	0	0	2	0
Q	0	0	2	0	0	0	0	0	0	0	0	0	0	0	0	0	0	0	2	0	0	0	0	0	0	0	0	0	0	0	0	0	0	0	0	2	0	0	0	0	0	0	0	1	0	0	0	1	0
P	0	0	2	0	0	0	0	0	0	0	0	0	0	0	0	0	0	0	2	0	0	0	0	0	0	0	0	0	0	0	0	0	0	0	0	2	0	0	0	0	0	0	0	0	0	0	0	0	0
L	0	0	2	0	0	1	0	0	0	0	0	0	0	0	0	0	0	0	2	0	0	0	0	0	0	0	0	0	0	0	0	0	0	0	0	2	0	0	0	0	0	0	0	0	0	0	0	0	0
M	1	0	2	0	0	1	0	0	0	0	0	0	0	0	0	0	0	0	2	0	0	0	0	0	1	0	1	0	0	0	0	0	0	0	0	2	0	0	0	1	0	0	0	0	0	0	0	0	0
L	2	0	3	0	0	1	0	0	1	0	0	0	0	0	0	0	0	0	3	0	0	0	0	0	1	0	2	0	0	0	0	0	0	0	0	2	0	0	1	2	0	0	0	1	0	1	0	0	0
Y	3	0	4	0	1	1	0	1	2	0	0	0	0	0	0	0	0	0	4	0	0	0	0	0	1	0	3	1	0	0	0	0	0	0	1	3	0	0	2	3	0	0	0	2	0	2	1	0	1
A	4	0	5	0	2	1	0	2	3	0	0	0	0	0	0	0	0	0	5	0	0	0	0	0	1	0	4	2	0	0	0	0	0	0	2	4	0	0	3	4	0	0	0	3	0	3	1	0	2
Q	5	0	5	0	2	1	0	2	4	0	0	0	0	0	0	0	0	0	5	0	0	0	0	0	1	0	5	2	0	0	0	0	0	0	2	4	0	0	3	5	0	0	0	3	0	3	1	0	2
T	5	0	4	0	2	1	0	2	4	1	0	0	0	0	0	0	0	0	4	0	0	0	0	0	1	0	5	2	0	0	0	0	0	0	2	3	0	0	3	5	0	0	0	4	0	3	1	1	2
W	5	1	3	0	2	1	0	2	4	2	0	0	0	0	0	0	1	0	3	0	0	0	0	0	1	0	5	2	0	0	0	0	0	0	2	2	0	0	3	5	0	0	0	5	0	3	1	2	2
T	5	2	3	0	2	1	0	2	4	3	0	0	0	0	0	0	2	0	3	0	1	0	1	0	1	0	5	2	0	0	0	0	0	0	3	2	0	0	3	5	1	0	0	6	0	3	1	3	2
S	5	2	3	0	2	1	0	2	4	4	0	0	0	0	0	0	2	0	3	0	1	0	1	0	1	0	5	2	0	0	0	0	0	0	3	2	0	0	3	5	1	0	0	7	0	3	1	4	2
E	5	2	3	0	2	1	0	2	4	4	0	0	0	0	0	0	2	0	3	0	1	0	1	0	1	0	5	2	0	0	0	0	0	0	3	2	0	0	3	5	1	0	0	8	0	3	1	5	2
L	5	2	3	0	2	1	0	2	4	4	0	0	0	0	0	0	2	0	3	0	1	0	1	0	1	0	5	2	0	0	0	0	0	0	3	2	0	0	3	5	1	0	0	8	0	3	1	5	2
V	5	2	3	0	2	1	0	2	4	4	0	0	0	0	0	0	2	0	3	0	1	0	1	0	1	0	5	2	0	0	0	0	0	0	3	2	0	0	3	5	1	0	0	8	0	3	1	5	2
Q	5	2	3	0	2	1	0	2	4	4	0	0	0	0	0	0	2	0	3	0	1	0	1	0	1	0	5	2	0	0	0	0	0	0	3	2	0	0	3	5	1	0	0	8	0	3	1	5	2
R	5	2	3	0	2	1	0	2	4	4	0	0	0	0	0	0	2	0	3	0	1	0	1	0	1	0	5	2	0	0	0	0	0	0	3	2	0	0	3	5	1	0	1	8	0	3	1	5	2
D	5	2	3	0	2	0	0	2	4	4	0	0	0	0	0	0	2	0	3	0	1	0	1	0	1	0	5	2	0	0	0	0	0	0	3	2	0	0	3	5	1	0	1	8	0	3	1	5	2
T	4	2	3	0	2	0	0	2	4	4	0	0	0	0	0	0	2	0	3	0	1	0	1	0	0	0	4	2	0	0	0	0	0	0	3	2	0	0	3	4	1	0	1	8	0	3	1	5	2
R	3	2	2	0	2	0	0	2	3	4	0	0	0	0	0	0	2	0	2	0	1	0	1	0	0	0	3	2	0	0	0	0	0	0	3	2	0	0	2	3	1	0	1	7	0	2	1	5	2
L	2	2	1	0	1	0	0	1	2	4	0	0	0	0	0	0	2	0	1	0	1	0	1	0	0	0	2	1	0	0	0	0	0	0	2	1	0	0	1	2	1	0	1	6	0	1	0	5	1
K	1	2	0	0	0	0	0	0	1	4	0	0	0	0	0	0	2	0	0	0	1	0	1	0	0	0	1	0	0	0	0	0	0	0	1	0	0	0	0	1	1	0	1	5	0	0	0	5	0
D	0	2	0	0	0	0	0	0	0	4	0	0	0	0	0	0	2	0	0	0	1	0	1	0	0	0	0	0	0	0	0	0	0	0	1	0	0	0	0	0	1	0	1	5	0	0	0	5	0
S	0	2	0	0	0	0	0	0	0	3	0	0	0	0	0	0	2	0	0	0	1	0	1	0	0	0	0	0	0	0	0	0	0	0	1	0	0	0	0	0	1	0	1	4	0	0	0	4	0
T	0	1	0	0	0	0	0	0	0	2	0	0	0	0	0	0	1	0	0	0	1	0	1	0	0	0	0	0	0	0	0	0	0	0	1	0	0	0	0	0	1	0	1	3	0	0	0	3	0
F	0	0	0	0	0	0	0	0	0	1	0	0	0	0	0	0	0	0	0	0	0	0	0	0	0	0	0	0	0	0	0	0	0	0	0	0	0	0	0	0	0	0	1	2	0	0	0	2	0
H	0	0	0	0	0	0	0	0	0	0	0	0	0	0	0	0	0	0	0	0	0	0	0	0	0	0	0	0	0	0	0	0	0	0	0	0	0	0	0	0	0	0	1	1	0	0	0	1	0
W	0	0	0	0	0	0	0	0	0	0	0	0	0	0	0	0	0	0	0	0	0	0	0	0	0	0	0	0	0	0	0	0	0	0	0	0	0	0	0	0	0	0	1	0	0	0	0	0	0
H	0	0	0	0	0	0	0	0	0	0	0	0	0	0	0	0	0	0	0	0	0	0	0	0	0	0	0	0	0	0	0	0	0	0	0	0	0	0	0	0	0	0	1	0	0	0	0	0	0
L	0	0	0	0	0	0	0	0	0	0	0	0	0	0	0	0	0	0	0	1	0	0	0	0	0	0	0	0	0	0	0	0	0	0	0	0	0	0	0	0	0	0	1	0	0	0	0	0	0
R	0	0	0	0	0	0	0	0	0	0	0	0	0	0	0	0	0	0	0	2	0	0	0	0	0	0	0	0	0	0	0	0	0	0	0	0	0	0	0	0	0	0	1	0	0	0	0	0	0
C	0	0	0	0	0	0	0	0	0	0	0	0	0	0	0	0	0	0	0	3	0	0	0	0	1	0	0	0	0	0	0	0	0	0	0	0	0	0	0	0	0	0	0	0	0	0	0	0	0
N	0	0	0	0	0	0	0	0	0	0	0	1	0	0	0	1	0	0	0	4	0	0	0	0	2	0	0	0	0	0	0	0	0	0	0	0	0	0	0	0	0	0	0	0	0	0	0	0	0
R	0	0	0	0	0	0	0	0	0	0	0	1	0	0	0	1	0	0	0	5	0	0	0	0	2	0	0	0	0	0	0	0	0	0	0	0	0	0	0	0	0	0	0	0	0	0	0	0	0
C	0	0	0	0	0	0	0	0	0	0	0	1	1	0	0	1	0	0	0	5	0	0	0	0	2	0	0	0	0	0	0	0	0	0	0	0	0	0	0	0	0	0	0	0	1	0	0	0	0
V	0	0	0	0	0	0	0	0	0	0	0	1	2	0	0	1	0	0	0	5	0	0	0	0	2	0	0	0	0	0	0	0	0	0	0	0	0	0	0	0	0	0	0	0	2	0	0	0	0
R	0	0	0	0	0	0	0	0	0	0	1	1	2	1	0	1	0	0	0	5	0	0	0	0	2	0	0	0	0	0	0	0	0	0	0	0	0	0	0	0	0	0	0	0	2	0	0	0	0
P	0	0	0	0	0	0	0	0	0	0	2	1	2	2	0	1	0	0	0	5	0	0	0	0	2	0	0	0	0	0	0	0	0	0	0	0	0	0	0	0	0	0	0	0	2	0	0	0	0
I	1	0	0	0	0	0	0	0	0	0	3	1	2	3	0	1	0	0	0	5	0	0	0	0	2	0	1	0	0	0	0	0	0	0	0	0	0	0	0	1	0	0	0	0	2	0	0	1	0
D	2	0	0	0	0	0	0	0	0	0	4	1	2	4	0	1	0	0	0	5	0	1	0	0	2	0	2	0	0	0	0	0	0	0	0	0	0	0	0	2	0	0	0	0	2	0	0	1	0
D	3	0	0	0	0	0	0	0	0	0	4	1	2	4	0	1	0	0	0	5	0	2	0	0	2	0	3	0	0	0	0	0	0	0	0	0	0	0	0	3	0	0	0	0	2	0	0	1	0
I	3	0	0	0	0	0	0	0	0	0	4	1	2	4	0	1	0	0	0	5	0	2	0	0	2	0	3	0	0	0	0	0	0	0	0	0	0	0	0	3	0	0	0	0	2	0	0	1	0
T	3	0	0	0	0	0	0	0	0	0	4	1	2	4	0	1	0	0	0	5	0	2	0	0	2	0	3	0	0	0	0	0	0	0	0	0	0	0	0	3	0	0	0	0	2	0	0	1	0
L	3	1	0	0	0	0	0	0	0	0	4	1	2	4	0	1	0	0	0	5	0	2	0	0	2	0	3	0	0	0	0	0	0	0	0	0	0	0	0	3	0	0	0	0	2	0	0	1	0
E	3	2	0	0	0	0	0	0	0	0	4	1	2	4	0	1	0	0	0	4	0	2	0	0	2	0	3	0	0	0	0	0	0	0	0	0	0	0	0	3	0	0	0	0	2	0	0	1	0
T	3	3	0	0	0	0	0	0	0	0	4	1	2	4	0	1	0	0	0	3	0	2	0	0	2	0	3	0	0	0	0	0	0	0	0	0	0	0	0	3	0	0	0	0	2	0	0	1	0
S	3	3	0	0	0	0	0	0	0	0	4	1	2	4	0	1	0	0	0	2	0	2	0	0	1	0	3	0	0	0	0	0	0	0	0	0	0	0	0	3	0	0	0	0	2	0	0	1	0
Q	3	3	0	0	0	0	0	0	0	0	4	0	2	4	0	0	0	0	0	1	0	2	0	0	0	0	3	0	0	0	0	0	0	0	0	0	0	0	0	3	0	0	0	0	2	0	0	1	0
V	3	3	0	0	0	0	0	0	0	0	4	0	2	4	0	0	0	0	0	0	0	2	0	0	0	0	3	0	0	0	0	0	0	0	0	0	0	0	0	3	0	0	0	0	2	0	0	1	0
F	3	3	0	0	0	0	0	0	0	0	4	0	1	4	0	0	0	0	0	0	0	2	0	0	0	0	3	0	0	0	0	0	0	0	0	0	0	0	0	3	0	0	0	0	1	0	0	1	0
E	3	3	0	0	0	0	0	0	0	0	4	0	0	4	0	0	0	0	0	0	0	2	0	0	0	0	3	0	0	0	0	0	0	0	0	0	0	0	0	3	0	0	0	0	0	0	0	1	0
F	3	3	0	0	0	0	0	0	0	0	3	0	0	3	0	0	0	0	0	0	0	2	0	0	0	0	3	0	0	0	0	0	0	0	0	0	0	0	0	3	0	0	0	0	0	0	0	1	0
P	3	3	0	0	0	0	0	0	0	0	2	0	0	2	0	0	0	0	0	0	0	2	0	0	0	0	3	0	0	1	0	0	0	0	0	0	0	0	0	3	0	0	0	0	0	0	0	1	0
D	2	3	0	0	0	0	0	0	0	0	1	1	0	2	0	1	0	0	0	0	0	2	0	1	0	0	2	0	0	2	0	0	0	1	0	0	0	0	0	2	0	1	0	0	0	0	0	0	0
V	1	4	0	0	0	0	0	0	0	0	0	2	0	2	0	2	0	1	0	0	0	1	1	2	0	0	1	0	1	3	0	1	1	2	0	0	0	0	0	1	0	2	0	0	0	0	0	0	1
S	0	5	0	0	0	0	0	0	0	0	0	3	0	3	0	3	0	2	0	0	0	0	2	3	0	0	0	0	2	4	0	2	2	3	0	0	0	0	1	0	0	3	0	0	0	0	0	0	1
K	0	5	0	0	1	0	0	0	0	0	0	4	0	4	0	3	0	3	0	0	0	0	2	4	0	0	0	0	2	5	0	2	2	4	0	0	0	0	2	0	0	4	0	0	0	1	0	0	1
R	1	5	0	0	2	0	0	0	0	0	0	4	0	4	0	3	0	4	0	0	0	0	2	4	0	0	0	0	2	6	1	2	2	4	0	0	0	1	3	1	0	4	0	0	0	2	0	0	1
I	1	4	0	0	3	0	0	0	0	0	0	4	0	4	0	3	0	5	0	0	0	0	2	4	0	0	0	0	2	7	2	2	2	4	0	0	0	2	4	1	0	4	0	0	0	3	0	0	1
S	1	3	0	0	4	0	0	0	0	0	0	4	0	4	0	3	0	5	0	0	0	0	2	4	0	0	0	0	2	7	3	2	2	4	0	0	0	3	4	1	0	4	0	0	0	4	0	0	1
R	1	2	0	0	5	0	0	0	0	0	0	4	0	4	0	3	0	5	0	0	0	0	2	4	0	0	0	0	2	7	4	2	2	4	0	0	0	4	4	1	0	4	0	0	0	5	0	0	1
M	1	2	0	0	5	0	0	0	0	0	0	4	0	4	0	3	0	5	0	0	0	0	2	4	0	0	0	0	2	7	4	2	2	4	0	0	0	4	4	1	0	4	0	0	0	5	0	0	1
[truncated: 780 more rows]
[truncated: 5 more columns]

## Sheet: aG_MHCII
AG	HLA-DQA10501-DQB10201	HLA-DQA10501-DQB10301	HLA-DPA10103-DPB12301	HLA-DQA10103-DQB10603	DRB1_1454	DRB3_0202	HLA-DPA10103-DPB10601	DRB1_1402	HLA-DPA10103-DPB10301	HLA-DQA10201-DQB10201	HLA-DPA10103-DPB10401	DRB1_0102	HLA-DPA10103-DPB10201	DRB1_1302	DRB1_0701	DRB1_0301	DRB1_0103	DRB1_0801	DRB1_0408	HLA-DQA10103-DQB10501	DRB1_1301	HLA-DPA10103-DPB12001	HLA-DQA10102-DQB10604	DRB1_1303	HLA-DPA10103-DPB11701	HLA-DQA10201-DQB10202	DRB1_0405	HLA-DQA10102-DQB10501	DRB1_1501	DRB3_0101	DRB1_1503	DRB5_0101	HLA-DPA10103-DPB11101	DRB1_1001	DRB4_0101	DRB1_0101	DRB1_0403	HLA-DPA10103-DPB10402	DRB1_0402	HLA-DQA10102-DQB10602	DRB1_1104	DRB1_0404	DRB1_1601	DRB1_1201	DRB1_0401	HLA-DQA10505-DQB10301	DRB1_0803	DRB1_1401	DRB1_1101
[truncated: 2,127 more rows]
[truncated: 5 more columns]

[truncated: 3 more sheets: CVS-11_MHCII, ERA_MHCII, PM1503_MHCII]
