# Supplementary material for: Rabies virus large protein-derived T-cell immunogen facilitates rapid viral clearance and enhances protection against lethal challenge in mice
Source: Commun Med (Lond). 2025 Apr 18;5:127. doi: 10.1038/s43856-025-00851-5 (PMC12008279; doi:10.1038/s43856-025-00851-5)
Supplement: Supplementary file 9 — Supplementary Data 6 [file 43856_2025_851_MOESM9_ESM.zip › Supplementary Data 6/Supplementary Data 6.xlsx]

## Sheet: Sheet1
ERA	CTN-1	CVS-11	PM1503	AG	Amino Acid Conservation Rate
M	M	M	M	M	1
L	I	L	L	L	0.8
D	D	D	D	D	1
P	P	P	P	P	1
G	G	G	G	G	1
E	E	E	E	E	1
V	V	V	V	V	1
Y	Y	Y	Y	Y	1
D	D	D	D	D	1
D	D	D	D	D	1
P	P	P	P	P	1
I	V	I	I	I	0.8
D	D	D	D	D	1
P	P	P	P	P	1
I	I	I	I	V	0.8
E	E	E	E	E	1
L	S	S	S	S	0.8
E	E	E	E	D	0.8
D	A	A	A	A	0.8
E	E	E	E	E	1
P	P	P	P	P	1
R	R	R	R	R	1
G	G	G	G	G	1
T	T	T	T	A	0.8
P	P	P	P	P	1
T	T	T	T	T	1
V	V	V	V	V	1
P	P	P	P	P	1
N	N	N	N	N	1
I	I	I	I	I	1
L	L	L	L	L	1
R	R	R	R	R	1
N	N	N	N	N	1
S	S	S	S	S	1
D	D	D	D	D	1
Y	Y	Y	Y	Y	1
N	N	N	N	N	1
L	L	L	L	L	1
N	N	N	N	N	1
S	S	S	S	S	1
P	P	P	P	P	1
L	L	L	L	L	1
I	I	I	I	I	1
E	E	E	E	E	1
D	D	D	D	D	1
P	P	P	P	P	1
A	A	A	A	A	1
R	K	K	K	G	0.6
L	L	L	L	L	1
M	M	M	M	M	1
L	L	L	L	L	1
E	E	E	E	E	1
W	W	W	W	W	1
L	L	L	L	L	1
K	K	K	K	K	1
T	T	T	T	T	1
G	G	G	G	G	1
N	N	N	N	N	1
R	R	R	R	R	1
P	P	P	P	P	1
Y	Y	Y	Y	C	0.8
R	R	R	R	R	1
M	M	M	M	M	1
T	T	T	A	T	0.8
L	L	L	L	L	1
T	T	T	T	T	1
D	D	D	D	D	1
N	N	N	N	N	1
C	S	C	C	C	0.8
S	S	S	S	S	1
R	R	R	R	R	1
S	S	S	S	S	1
F	Y	Y	Y	Y	0.8
R	K	K	K	K	0.8
V	V	V	V	V	1
L	L	L	L	L	1
K	K	K	K	K	1
D	D	D	D	D	1
Y	Y	Y	Y	Y	1
F	F	F	F	F	1
K	K	K	K	K	1
K	K	K	K	K	1
V	L	V	V	V	0.8
D	D	D	D	D	1
L	L	L	L	L	1
G	G	G	G	G	1
S	S	S	S	S	1
L	L	L	L	L	1
K	K	K	K	K	1
V	V	V	V	V	1
G	G	G	G	G	1
G	G	G	G	G	1
M	T	T	T	T	0.8
A	A	A	A	A	1
A	A	A	A	A	1
Q	Q	Q	Q	Q	1
S	S	S	S	S	1
M	M	M	M	M	1
I	I	V	V	I	0.6
S	S	S	S	S	1
L	L	L	L	L	1
W	W	W	W	W	1
L	L	L	L	L	1
Y	Y	C	C	Y	0.6
G	G	G	G	G	1
A	A	A	A	A	1
H	H	H	H	H	1
S	S	S	S	S	1
E	E	E	E	E	1
S	S	S	S	S	1
N	N	N	N	N	1
R	R	R	R	R	1
S	S	S	S	S	1
R	R	R	R	R	1
R	K	R	R	R	0.8
C	C	C	C	C	1
I	I	I	I	I	1
T	T	T	T	T	1
D	D	D	D	D	1
L	L	L	L	L	1
A	A	A	A	A	1
H	H	H	H	H	1
F	F	F	F	F	1
Y	Y	Y	Y	Y	1
S	S	S	S	S	1
K	K	K	K	K	1
S	S	S	S	S	1
S	S	S	S	S	1
P	P	P	P	P	1
I	I	I	I	I	1
E	E	E	E	E	1
K	K	K	K	K	1
L	L	L	L	L	1
L	L	L	L	L	1
N	N	N	N	N	1
L	C	C	C	C	0.8
T	T	T	T	T	1
L	L	L	L	L	1
G	G	G	G	G	1
N	N	N	N	N	1
R	R	R	R	R	1
G	G	G	G	G	1
L	L	L	L	L	1
R	R	R	R	R	1
I	I	I	I	I	1
P	P	P	P	P	1
P	P	P	P	P	1
E	E	E	E	E	1
G	G	G	G	G	1
V	V	V	V	V	1
L	L	L	L	L	1
S	S	N	N	S	0.6
C	C	C	C	C	1
L	L	L	L	L	1
E	E	E	E	E	1
R	R	R	R	K	0.8
V	V	V	V	V	1
D	D	N	N	D	0.6
Y	Y	Y	Y	Y	1
D	D	D	D	D	1
N	K	K	K	K	0.8
A	A	A	A	A	1
F	F	F	F	F	1
G	G	G	G	G	1
R	R	R	R	R	1
Y	Y	Y	Y	Y	1
L	L	L	L	L	1
A	S	A	A	A	0.8
N	N	N	N	N	1
T	T	T	T	T	1
Y	Y	Y	Y	Y	1
S	S	S	S	S	1
S	S	S	S	S	1
Y	Y	Y	Y	Y	1
L	L	L	L	L	1
F	F	F	F	F	1
F	F	F	F	F	1
H	H	H	H	H	1
V	V	V	V	V	1
I	I	I	I	I	1
T	T	T	T	I	0.8
L	L	L	L	L	1
Y	Y	Y	Y	Y	1
M	M	M	M	M	1
N	N	N	N	N	1
A	A	A	A	A	1
L	L	L	L	L	1
D	D	D	D	D	1
W	W	W	W	Q	0.8
D	D	E	E	D	0.6
E	E	E	E	E	1
E	E	E	E	E	1
K	K	K	K	K	1
T	T	T	T	T	1
I	I	I	I	I	1
L	L	L	L	L	1
A	A	A	A	A	1
L	L	L	L	L	1
W	W	W	W	W	1
K	K	K	K	K	1
D	D	D	D	D	1
L	L	I	I	L	0.6
T	T	T	T	T	1
S	S	S	S	S	1
V	V	V	V	V	1
D	D	D	D	D	1
I	V	T	T	I	0.4
G	G	E	E	G	0.6
K	K	K	K	K	1
D	D	D	D	D	1
L	L	L	L	L	1
V	V	V	V	V	1
K	K	K	K	K	1
F	F	F	F	F	1
K	K	K	K	K	1
D	D	D	D	D	1
Q	Q	Q	Q	Q	1
I	I	I	I	I	1
W	W	W	W	W	1
G	G	G	G	G	1
L	L	L	L	L	1
L	L	L	L	L	1
I	I	I	I	I	1
V	V	V	V	V	1
T	T	T	T	T	1
K	K	K	K	K	1
D	D	D	D	D	1
F	F	F	F	F	1
V	V	V	V	V	1
Y	Y	Y	Y	Y	1
S	S	S	S	S	1
Q	Q	Q	Q	Q	1
S	S	S	S	S	1
S	S	S	S	S	1
N	N	N	N	N	1
C	C	C	C	C	1
L	L	L	L	L	1
F	F	F	F	F	1
D	D	D	D	D	1
R	R	R	R	R	1
N	N	N	N	N	1
Y	Y	Y	Y	Y	1
T	T	T	T	T	1
L	L	L	L	L	1
M	M	M	M	M	1
L	L	L	L	L	1
K	K	K	K	K	1
D	D	D	D	D	1
L	L	L	L	L	1
F	F	F	F	F	1
L	L	L	L	L	1
S	S	S	S	S	1
R	R	R	R	R	1
F	F	F	F	F	1
N	N	N	N	N	1
S	S	S	S	S	1
L	L	L	L	L	1
M	M	M	M	M	1
V	I	I	I	I	0.8
L	L	L	L	L	1
L	L	L	L	L	1
S	S	S	S	S	1
P	P	P	P	P	1
P	P	P	P	P	1
E	E	E	E	E	1
P	P	P	P	P	1
R	R	R	R	L	0.8
Y	Y	Y	Y	Y	1
S	S	S	S	S	1
D	D	D	D	D	1
D	D	D	D	D	1
L	L	L	L	L	1
I	I	I	I	I	1
S	S	S	S	S	1
Q	Q	Q	Q	Q	1
L	L	L	L	L	1
C	C	C	C	C	1
Q	Q	Q	Q	Q	1
L	L	L	L	L	1
Y	Y	Y	Y	Y	1
I	I	I	I	I	1
A	A	A	A	A	1
G	G	G	G	G	1
D	D	D	D	D	1
Q	Q	Q	Q	Q	1
V	V	V	V	V	1
L	L	L	L	L	1
S	S	S	S	S	1
M	M	M	M	M	1
C	C	C	C	C	1
G	G	G	G	G	1
N	N	N	N	N	1
S	S	S	S	S	1
G	G	G	G	G	1
Y	Y	Y	Y	Y	1
E	E	E	E	E	1
V	V	V	V	V	1
I	I	I	I	I	1
K	K	K	K	K	1
I	I	I	I	I	1
L	L	L	L	L	1
E	E	E	E	E	1
P	P	P	P	P	1
Y	Y	Y	Y	Y	1
V	V	V	V	V	1
V	V	V	V	V	1
N	N	N	N	N	1
S	S	S	S	S	1
L	L	L	L	L	1
V	V	V	V	V	1
Q	Q	Q	Q	Q	1
R	R	R	R	R	1
A	A	A	A	A	1
E	E	E	E	E	1
K	K	K	K	K	1
F	F	F	F	F	1
R	R	R	R	R	1
P	P	P	P	P	1
L	L	L	L	L	1
I	I	I	I	I	1
H	H	H	H	H	1
S	S	P	P	S	0.6
L	L	L	L	L	1
G	G	G	G	G	1
D	D	D	D	D	1
F	F	F	F	F	1
P	P	P	P	P	1
V	V	M	M	V	0.6
F	F	F	F	F	1
I	I	I	I	I	1
K	K	K	K	K	1
D	D	D	D	D	1
K	K	K	K	K	1
V	V	V	V	V	1
S	N	N	N	S	0.6
Q	Q	Q	Q	Q	1
L	L	L	L	L	1
E	E	E	E	E	1
E	G	G	G	G	0.8
T	T	T	T	T	1
F	F	F	F	F	1
G	G	G	G	G	1
P	P	P	P	P	1
C	S	S	S	S	0.8
A	A	A	A	A	1
R	K	K	K	K	0.8
R	R	R	R	R	1
F	F	F	F	F	1
F	F	F	F	F	1
R	R	R	R	R	1
A	V	V	V	V	0.8
L	L	L	L	L	1
D	D	D	D	Y	0.8
Q	Q	Q	Q	Q	1
F	F	F	F	F	1
D	D	D	D	D	1
N	N	N	N	N	1
I	I	I	I	I	1
H	H	H	H	H	1
D	D	D	D	D	1
L	L	L	L	L	1
V	V	V	V	V	1
F	F	F	F	F	1
V	V	V	V	V	1
Y	Y	Y	Y	Y	1
G	G	G	G	G	1
C	C	C	C	C	1
Y	Y	Y	Y	Y	1
R	R	R	R	R	1
H	H	H	H	H	1
W	W	W	W	W	1
G	G	G	G	G	1
H	H	H	H	H	1
P	P	P	P	P	1
Y	Y	Y	Y	Y	1
I	I	I	I	I	1
D	D	D	D	D	1
Y	Y	Y	Y	Y	1
R	R	R	R	R	1
K	K	K	K	K	1
G	G	G	G	G	1
L	L	L	L	L	1
S	S	S	S	S	1
K	K	K	K	K	1
L	L	L	L	L	1
Y	Y	Y	Y	Y	1
D	D	D	D	D	1
Q	Q	Q	Q	Q	1
V	V	V	V	V	1
H	H	H	H	H	1
I	I	I	I	M	0.8
K	K	K	K	K	1
K	K	K	K	K	1
V	V	V	V	V	1
I	I	I	I	I	1
D	D	D	D	D	1
K	K	K	K	K	1
S	S	S	S	S	1
Y	Y	Y	Y	Y	1
Q	Q	Q	Q	Q	1
E	E	E	E	E	1
C	C	C	C	C	1
L	L	L	L	L	1
A	A	A	A	A	1
S	S	S	S	S	1
D	D	D	D	D	1
L	L	L	L	L	1
A	A	A	A	A	1
R	R	R	R	R	1
R	R	R	R	R	1
I	I	I	I	I	1
L	L	L	L	L	1
R	R	R	R	R	1
W	W	W	W	W	1
G	G	G	G	G	1
F	F	F	F	F	1
D	D	D	D	D	1
K	K	K	K	K	1
Y	Y	Y	Y	Y	1
S	S	S	S	S	1
K	K	K	K	K	1
W	W	W	W	W	1
Y	Y	Y	Y	Y	1
L	I	L	L	L	0.8
D	D	D	D	D	1
S	S	S	S	S	1
R	R	R	R	R	1
F	L	F	F	F	0.8
L	L	L	L	L	1
A	P	A	A	A	0.8
R	R	R	R	Q	0.8
D	D	D	D	D	1
H	H	H	H	H	1
P	P	P	P	P	1
L	L	L	L	L	1
T	T	T	T	T	1
P	P	P	P	P	1
Y	Y	Y	Y	Y	1
I	I	V	V	V	0.6
K	K	K	K	K	1
T	T	T	T	T	1
Q	Q	Q	Q	Q	1
T	T	T	T	T	1
W	W	W	W	W	1
P	P	P	P	P	1
P	P	P	P	P	1
K	K	K	K	R	0.8
H	H	H	H	H	1
I	V	I	I	I	0.8
V	V	V	V	V	1
D	D	D	D	D	1
L	L	L	L	L	1
V	V	V	V	V	1
G	G	G	G	G	1
D	D	D	D	D	1
T	T	T	T	T	1
W	W	W	W	W	1
H	H	H	H	H	1
K	R	K	K	K	0.8
L	L	L	L	L	1
P	P	P	P	P	1
I	I	I	I	I	1
T	T	T	T	T	1
Q	Q	Q	Q	Q	1
I	I	I	I	I	1
F	F	F	F	F	1
E	E	E	E	E	1
I	I	I	I	I	1
P	P	P	P	P	1
E	E	E	E	E	1
S	S	S	S	S	1
M	M	M	M	M	1
D	D	D	D	D	1
P	P	P	P	P	1
S	S	S	S	S	1
E	E	E	E	E	1
I	I	I	I	I	1
L	L	L	L	L	1
D	D	D	D	D	1
D	D	D	D	D	1
K	K	K	K	K	1
S	S	S	S	S	1
H	H	H	H	H	1
S	S	S	S	S	1
F	F	F	F	L	0.8
T	T	T	T	T	1
R	R	R	R	R	1
T	T	T	T	T	1
R	R	R	R	R	1
L	L	L	L	L	1
A	A	A	A	A	1
S	S	S	S	S	1
W	W	W	W	W	1
L	L	L	L	L	1
S	S	S	S	S	1
E	E	E	E	G	0.8
N	N	N	N	N	1
R	R	R	R	R	1
G	G	G	G	G	1
G	G	G	G	G	1
P	P	P	P	P	1
V	V	V	V	V	1
P	P	P	P	P	1
S	S	S	S	S	1
E	E	E	E	E	1
K	K	K	K	K	1
V	V	V	V	V	1
I	I	I	I	I	1
I	I	I	I	I	1
T	T	T	T	T	1
A	A	A	A	A	1
L	L	L	L	L	1
S	S	S	S	S	1
K	K	K	K	K	1
P	P	P	P	P	1
P	P	P	P	P	1
V	V	V	V	I	0.8
N	N	N	N	N	1
P	P	P	P	P	1
R	R	R	R	R	1
E	E	E	E	E	1
F	F	F	F	F	1
L	L	L	L	L	1
R	K	K	K	K	0.8
S	S	S	S	S	1
I	I	I	I	I	1
D	D	D	D	D	1
L	L	L	L	L	1
G	G	G	G	G	1
G	G	G	G	G	1
L	L	L	L	L	1
P	P	P	P	P	1
D	D	D	D	D	1
E	E	E	E	E	1
D	D	D	D	D	1
L	L	L	L	L	1
I	I	I	I	I	1
I	I	I	I	I	1
G	G	G	G	G	1
L	L	L	L	L	1
K	K	K	K	K	1
P	P	P	P	P	1
K	K	K	K	K	1
E	E	E	E	E	1
R	R	R	R	R	1
E	E	E	E	E	1
L	L	L	L	L	1
K	K	K	K	K	1
I	I	I	I	I	1
E	E	E	E	E	1
G	G	G	G	G	1
R	R	R	R	R	1
F	F	F	F	F	1
F	F	F	F	F	1
A	A	A	A	A	1
L	L	L	L	L	1
M	M	M	M	M	1
S	S	S	S	S	1
W	W	W	W	W	1
N	N	N	N	N	1
L	L	L	L	L	1
R	R	R	R	R	1
L	L	L	L	L	1
Y	Y	Y	Y	Y	1
F	F	F	F	F	1
V	V	V	V	V	1
I	I	I	I	I	1
T	T	T	T	T	1
E	E	E	E	E	1
K	K	K	K	K	1
L	L	L	L	L	1
L	L	L	L	L	1
A	A	A	A	A	1
N	N	N	N	N	1
Y	Y	Y	Y	Y	1
I	I	I	I	I	1
L	L	L	L	L	1
P	P	P	P	P	1
L	L	L	L	L	1
F	F	F	F	F	1
D	D	D	D	D	1
A	A	A	A	A	1
L	L	L	L	L	1
T	T	T	T	T	1
M	M	M	M	M	1
T	T	T	T	T	1
D	D	D	D	D	1
N	N	N	N	N	1
L	L	L	L	L	1
N	N	N	N	N	1
K	K	K	K	K	1
V	V	V	V	V	1
F	F	F	F	F	1
K	K	K	K	K	1
K	K	K	K	K	1
L	L	L	L	L	1
I	I	I	I	I	1
D	D	D	D	D	1
R	R	R	R	R	1
V	V	V	V	V	1
T	T	T	T	T	1
G	G	G	G	G	1
Q	Q	Q	Q	Q	1
G	G	G	G	G	1
L	L	L	L	L	1
L	L	L	L	S	0.8
D	D	D	D	D	1
Y	Y	Y	Y	Y	1
S	S	S	S	S	1
R	R	R	R	R	1
V	V	V	V	V	1
T	T	T	T	T	1
Y	Y	Y	Y	Y	1
A	A	A	A	A	1
F	F	F	F	F	1
H	H	H	H	H	1
L	L	L	L	L	1
D	D	D	D	D	1
Y	Y	Y	Y	Y	1
E	E	E	E	E	1
K	K	K	K	K	1
W	W	W	W	W	1
N	N	N	N	N	1
N	N	N	N	N	1
H	H	H	H	H	1
Q	Q	Q	Q	Q	1
R	R	R	R	R	1
L	S	L	L	L	0.8
E	E	E	E	E	1
S	S	S	S	S	1
T	T	T	T	T	1
E	E	E	E	E	1
D	D	D	D	D	1
V	V	V	V	V	1
F	F	F	F	F	1
S	S	S	S	S	1
V	V	V	V	V	1
L	L	L	L	L	1
D	D	D	D	D	1
Q	Q	Q	Q	Q	1
V	V	V	V	V	1
F	F	F	F	F	1
G	G	G	G	G	1
L	L	L	L	L	1
K	K	K	K	K	1
R	R	R	R	R	1
V	V	V	V	V	1
F	F	F	F	F	1
S	S	S	S	S	1
R	R	R	R	R	1
T	T	T	T	T	1
H	H	H	H	H	1
E	E	E	E	E	1
F	F	F	F	F	1
F	F	F	F	F	1
Q	Q	Q	Q	Q	1
K	K	K	K	K	1
A	S	S	S	S	0.8
W	W	W	W	W	1
I	I	I	I	I	1
Y	Y	Y	Y	Y	1
Y	Y	Y	Y	Y	1
S	S	S	S	S	1
D	D	D	D	D	1
R	R	R	R	R	1
S	S	S	S	S	1
D	D	D	D	D	1
L	L	L	L	L	1
I	I	I	I	I	1
G	G	G	G	G	1
L	L	L	L	L	1
R	W	W	W	W	0.8
E	E	E	E	E	1
D	D	D	D	D	1
Q	Q	Q	Q	Q	1
I	I	I	I	I	1
Y	H	Y	Y	Y	0.8
C	C	C	C	C	1
L	L	L	L	L	1
D	D	D	D	D	1
A	M	M	M	I	0.6
S	S	S	S	S	1
N	N	N	N	N	1
G	G	G	G	G	1
P	P	P	P	P	1
T	T	T	T	T	1
C	C	C	C	C	1
W	W	W	W	W	1
N	N	N	N	N	1
G	G	G	G	G	1
Q	Q	Q	Q	Q	1
D	D	D	D	D	1
G	G	G	G	G	1
G	G	G	G	G	1
L	L	L	L	L	1
E	E	E	E	E	1
G	G	G	G	G	1
L	L	L	L	L	1
R	R	R	R	R	1
Q	Q	Q	Q	Q	1
K	K	K	K	K	1
G	G	G	G	G	1
W	W	W	W	W	1
S	S	S	S	S	1
L	L	L	L	L	1
V	V	V	V	V	1
S	S	S	S	S	1
L	L	L	L	L	1
L	L	L	L	L	1
M	M	M	M	M	1
I	I	I	I	I	1
D	D	D	D	D	1
R	R	R	R	R	1
E	E	E	E	E	1
S	S	S	S	S	1
Q	Q	Q	Q	Q	1
I	T	T	T	T	0.8
R	R	R	R	R	1
N	N	N	N	N	1
T	T	T	T	T	1
R	R	R	R	R	1
T	T	T	T	T	1
K	K	K	K	K	1
I	I	I	I	I	1
L	L	L	L	L	1
A	A	A	A	A	1
Q	Q	Q	Q	Q	1
G	G	G	G	G	1
D	D	D	D	D	1
N	N	N	N	N	1
Q	Q	Q	Q	Q	1
V	V	V	V	V	1
L	L	L	L	L	1
C	C	C	C	C	1
P	P	P	P	P	1
T	T	T	T	T	1
Y	Y	Y	Y	Y	1
M	M	M	M	M	1
L	L	L	L	L	1
S	S	S	S	S	1
P	P	P	P	P	1
G	G	G	G	G	1
L	L	L	L	L	1
S	S	S	S	S	1
Q	R	Q	Q	L	0.6
E	E	E	E	E	1
G	G	G	G	G	1
L	L	L	L	L	1
L	L	L	L	L	1
Y	Y	Y	Y	Y	1
E	E	E	E	E	1
L	L	L	L	L	1
E	E	E	E	E	1
R	S	S	S	S	0.8
I	I	I	I	I	1
S	S	S	S	S	1
R	R	R	R	R	1
N	N	N	N	N	1
A	A	A	A	A	1
L	L	L	L	L	1
S	S	S	S	S	1
I	I	I	I	I	1
Y	Y	Y	Y	Y	1
R	R	R	R	R	1
A	A	A	A	A	1
V	I	I	I	I	0.8
E	E	E	E	E	1
E	E	E	E	E	1
G	G	G	G	G	1
A	A	A	A	A	1
S	S	S	S	S	1
K	K	K	K	K	1
L	L	L	L	L	1
G	G	G	G	G	1
L	L	L	L	L	1
I	I	I	I	I	1
I	I	I	I	I	1
K	K	K	K	K	1
K	K	K	K	K	1
E	E	E	E	E	1
E	E	E	E	E	1
T	T	T	T	T	1
M	M	M	M	M	1
C	C	C	C	C	1
S	S	S	S	S	1
Y	Y	Y	Y	Y	1
D	D	D	D	D	1
F	F	F	F	F	1
L	L	L	L	L	1
I	I	I	I	I	1
Y	Y	Y	Y	Y	1
G	G	G	G	G	1
K	K	K	K	K	1
T	T	T	T	T	1
P	P	P	P	P	1
L	L	L	L	L	1
F	F	F	F	F	1
R	R	R	R	R	1
G	G	G	G	G	1
N	N	N	N	N	1
I	I	I	I	I	1
L	L	L	L	L	1
V	V	V	V	V	1
P	P	P	P	P	1
E	E	E	E	E	1
S	S	S	S	S	1
K	K	K	K	K	1
R	R	R	R	R	1
W	W	W	W	W	1
A	A	A	A	A	1
R	R	R	R	R	1
V	V	V	V	V	1
S	S	S	S	S	1
C	C	C	C	C	1
V	I	I	I	I	0.8
S	S	S	S	S	1
N	N	N	N	N	1
D	D	D	D	D	1
Q	Q	Q	Q	Q	1
I	I	I	I	I	1
V	V	V	V	V	1
N	N	N	N	N	1
L	L	L	L	L	1
A	A	A	A	A	1
N	N	N	N	N	1
I	I	I	I	I	1
M	M	M	M	M	1
S	S	S	S	S	1
T	T	T	T	T	1
V	V	V	V	V	1
S	S	S	S	S	1
T	T	T	T	T	1
N	N	N	N	N	1
A	A	A	A	A	1
L	L	L	L	L	1
T	T	T	T	T	1
V	V	V	V	V	1
A	A	A	A	A	1
Q	Q	Q	Q	Q	1
H	H	H	H	H	1
S	S	S	S	S	1
Q	Q	Q	Q	Q	1
S	S	S	S	S	1
L	L	L	L	L	1
I	I	I	I	I	1
K	K	K	K	K	1
P	P	P	P	P	1
M	M	M	M	M	1
R	R	R	R	R	1
D	D	D	D	D	1
F	F	F	F	F	1
L	L	L	L	L	1
L	L	L	L	L	1
M	M	M	M	M	1
S	S	S	S	S	1
V	V	V	V	V	1
Q	Q	Q	Q	Q	1
A	A	A	A	A	1
V	V	V	V	V	1
F	F	F	F	F	1
H	H	H	H	H	1
Y	Y	Y	Y	Y	1
L	L	L	L	L	1
L	L	L	L	L	1
F	F	F	F	F	1
S	S	S	S	S	1
P	P	P	P	P	1
I	I	I	I	I	1
L	L	L	L	L	1
K	K	K	K	K	1
G	G	G	G	G	1
R	R	R	R	R	1
V	V	V	V	V	1
Y	Y	Y	Y	Y	1
K	K	K	K	K	1
I	I	I	I	I	1
L	L	L	L	L	1
S	S	S	S	S	1
A	A	A	A	A	1
E	E	E	E	E	1
G	G	G	G	G	1
D	D	E	E	E	0.6
S	N	S	S	S	0.8
F	F	F	F	F	1
L	L	L	L	L	1
L	L	L	L	L	1
A	A	A	A	A	1
M	M	M	M	M	1
S	S	S	S	S	1
R	R	R	R	R	1
I	I	I	I	I	1
I	I	I	I	I	1
Y	Y	Y	Y	Y	1
L	L	L	L	L	1
D	D	D	D	D	1
P	P	P	P	P	1
S	S	S	S	S	1
L	L	L	L	L	1
G	G	G	G	G	1
G	G	G	G	G	1
V	V	V	V	V	1
S	S	S	S	S	1
G	G	G	G	G	1
M	M	M	M	M	1
S	S	S	S	S	1
L	L	L	L	L	1
G	G	G	G	G	1
R	R	R	R	R	1
F	F	F	F	F	1
H	H	H	H	H	1
I	I	I	I	I	1
R	R	R	R	R	1
Q	Q	Q	Q	Q	1
F	F	F	F	F	1
S	S	S	S	S	1
D	D	D	D	D	1
P	P	P	P	P	1
V	V	V	V	V	1
S	S	S	S	S	1
E	E	E	E	E	1
G	G	G	G	G	1
L	L	L	L	L	1
S	S	S	S	S	1
F	F	F	F	F	1
W	W	W	W	W	1
R	R	R	R	R	1
E	E	E	E	E	1
I	I	I	I	I	1
W	W	W	W	W	1
L	L	L	L	L	1
S	S	G	G	S	0.6
S	S	S	S	S	1
H	H	H	H	H	1
E	E	E	E	Y	0.8
S	S	S	S	S	1
W	W	W	W	R	0.8
I	I	I	I	I	1
H	H	H	H	H	1
A	A	A	A	S	0.8
L	L	L	L	S	0.8
C	C	C	C	C	1
Q	Q	Q	Q	L	0.8
E	E	E	E	V	0.8
A	A	A	A	E	0.8
G	G	G	G	R	0.8
N	N	N	N	D	0.8
P	P	P	P	P	1
D	D	D	D	H	0.8
L	L	L	L	L	1
G	G	G	G	G	1
E	E	E	E	E	1
R	R	R	R	R	1
T	T	T	T	T	1
L	L	L	L	L	1
E	E	E	E	E	1
S	S	S	S	S	1
F	F	F	F	F	1
T	T	T	T	T	1
R	R	R	R	R	1
L	L	L	L	L	1
L	L	L	L	L	1
E	E	E	E	E	1
D	D	D	D	D	1
P	P	P	P	P	1
T	T	T	T	T	1
T	T	T	T	T	1
L	L	L	L	L	1
N	N	N	N	N	1
I	I	I	I	I	1
R	K	K	K	K	0.8
G	G	G	G	G	1
G	G	G	G	G	1
A	A	A	A	A	1
S	S	S	S	S	1
P	P	P	P	P	1
T	T	T	T	T	1
I	I	I	I	I	1
L	L	L	L	L	1
L	L	L	L	L	1
K	K	K	K	K	1
D	D	D	D	D	1
A	A	A	A	A	1
I	I	I	I	I	1
R	R	R	R	R	1
K	K	K	K	K	1
A	A	A	A	A	1
L	L	L	L	L	1
Y	Y	Y	Y	Y	1
D	D	D	D	D	1
E	E	E	E	K	0.8
V	V	V	V	V	1
D	D	D	D	D	1
K	K	K	K	K	1
V	V	V	V	V	1
E	E	E	E	K	0.8
N	N	N	N	N	1
S	S	S	S	S	1
E	E	E	E	E	1
F	F	F	F	F	1
R	R	R	R	R	1
E	E	E	E	E	1
A	A	A	A	A	1
I	I	I	I	I	1
L	L	L	L	L	1
L	L	L	L	L	1
S	S	S	S	S	1
K	K	K	K	K	1
T	T	T	T	N	0.8
H	H	H	H	H	1
R	R	R	R	R	1
D	D	D	D	D	1
N	N	N	N	N	1
F	F	F	F	F	1
I	I	I	I	I	1
L	L	L	L	L	1
F	F	F	F	L	0.8
L	L	L	L	L	1
T	K	K	K	K	0.8
S	S	S	S	S	1
V	V	V	V	V	1
E	E	E	E	E	1
P	P	P	P	P	1
L	L	L	L	L	1
F	F	F	F	F	1
P	P	P	P	P	1
R	R	R	R	R	1
F	F	F	F	F	1
L	L	L	L	L	1
S	S	S	S	S	1
E	E	E	E	E	1
L	L	L	L	L	1
F	F	F	F	F	1
S	S	S	S	S	1
S	S	S	S	S	1
S	S	S	S	S	1
F	F	F	F	L	0.8
L	L	L	L	L	1
G	G	G	G	G	1
I	I	I	I	I	1
P	P	P	P	P	1
E	E	E	E	E	1
S	S	S	S	S	1
I	I	I	I	V	0.8
I	I	I	I	I	1
G	G	G	G	G	1
L	L	L	L	L	1
I	I	I	I	I	1
Q	Q	Q	Q	Q	1
N	N	N	N	N	1
S	S	S	S	S	1
R	R	R	R	R	1
T	T	T	T	T	1
I	I	I	I	I	1
R	R	R	R	R	1
R	R	R	R	R	1
Q	Q	Q	Q	Q	1
F	F	F	F	F	1
R	R	R	R	R	1
K	K	K	K	K	1
S	S	S	S	S	1
L	L	L	L	L	1
S	S	S	S	S	1
K	R	R	R	R	0.8
T	T	T	T	T	1
L	L	L	L	V	0.8
E	E	E	E	E	1
E	E	E	E	E	1
S	S	S	S	S	1
F	F	F	F	F	1
Y	Y	Y	Y	Y	1
N	N	N	N	N	1
S	S	S	S	S	1
E	E	E	E	E	1
I	I	I	I	I	1
H	H	H	H	H	1
G	G	G	G	G	1
I	I	I	I	I	1
S	N	N	N	N	0.8
R	R	R	R	R	1
M	M	I	I	M	0.6
T	T	T	T	T	1
Q	Q	Q	Q	Q	1
T	T	T	T	T	1
P	P	P	P	P	1
Q	Q	Q	Q	Q	1
R	R	R	R	R	1
V	V	V	V	V	1
G	G	G	G	G	1
G	R	R	R	R	0.8
V	V	V	V	V	1
W	W	W	W	W	1
P	P	P	P	P	1
C	C	C	C	C	1
S	S	S	S	S	1
S	S	S	S	S	1
E	E	E	E	E	1
R	R	R	R	R	1
A	A	A	A	A	1
D	D	D	D	D	1
L	L	L	L	L	1
L	L	L	L	L	1
R	R	R	R	R	1
E	E	E	E	E	1
I	I	I	I	I	1
S	S	S	S	S	1
W	W	W	W	R	0.8
G	G	G	G	G	1
R	R	R	R	R	1
K	K	K	K	K	1
V	V	V	V	V	1
V	V	V	V	V	1
G	G	G	G	G	1
T	T	T	T	T	1
T	T	T	T	T	1
V	V	V	V	V	1
P	P	P	P	P	1
H	H	H	H	H	1
P	P	P	P	P	1
S	S	S	S	S	1
E	E	E	E	E	1
M	M	M	M	M	1
L	L	L	L	L	1
G	G	E	E	G	0.6
L	L	L	L	L	1
L	L	F	F	L	0.6
P	P	P	P	P	1
K	K	K	K	K	1
S	S	S	S	S	1
S	S	S	S	S	1
I	I	I	I	I	1
S	S	S	S	S	1
C	C	C	C	C	1
T	T	T	T	S	0.8
C	C	C	C	S	0.8
G	G	G	G	G	1
A	A	A	A	A	1
T	T	T	T	T	1
G	G	G	G	G	1
G	G	G	G	G	1
G	G	G	G	G	1
N	N	N	N	N	1
P	P	P	P	P	1
R	R	R	R	R	1
V	V	V	V	V	1
S	S	S	S	S	1
V	V	V	V	V	1
S	S	S	S	S	1
V	V	V	V	V	1
L	L	L	L	L	1
P	P	P	P	P	1
S	S	S	S	S	1
F	F	F	F	Y	0.8
D	D	D	D	D	1
Q	Q	Q	Q	Q	1
S	S	S	S	S	1
F	S	F	F	F	0.8
F	F	F	F	F	1
S	S	S	S	S	1
R	R	R	R	R	1
G	G	G	G	G	1
P	P	P	P	P	1
L	L	L	L	L	1
K	K	K	K	K	1
G	G	G	G	G	1
Y	Y	Y	Y	Y	1
L	L	L	L	L	1
G	G	G	G	G	1
S	S	S	S	S	1
S	S	S	S	S	1
T	T	T	T	T	1
S	S	S	S	S	1
M	M	M	M	M	1
S	S	S	S	S	1
T	T	T	T	T	1
Q	Q	Q	Q	Q	1
L	L	L	L	L	1
F	F	F	F	F	1
H	H	H	H	H	1
A	A	A	A	A	1
W	W	W	W	W	1
E	E	E	E	A	0.8
K	K	K	K	K	1
V	V	V	V	V	1
T	T	T	T	T	1
N	N	N	N	N	1
V	V	V	V	V	1
H	H	H	H	H	1
V	V	V	V	V	1
V	V	V	V	V	1
K	K	K	K	K	1
R	R	R	R	R	1
A	A	A	A	A	1
L	L	L	L	L	1
S	S	S	S	S	1
L	L	L	L	L	1
K	K	K	K	K	1
E	E	E	E	E	1
S	S	S	S	S	1
I	I	I	I	I	1
N	N	N	N	N	1
W	W	W	W	W	1
F	F	F	F	F	1
I	I	I	I	I	1
T	T	N	N	T	0.6
R	R	R	R	R	1
D	N	N	N	N	0.8
S	S	S	S	S	1
N	N	N	N	N	1
L	L	L	L	L	1
A	A	A	A	A	1
Q	Q	Q	Q	Q	1
A	T	T	T	T	0.8
L	L	L	L	L	1
I	I	I	I	I	1
R	R	G	G	R	0.6
N	N	N	N	N	1
I	I	I	I	I	1
M	M	M	M	I	0.8
S	S	S	S	S	1
L	L	L	L	L	1
T	T	T	T	T	1
G	G	G	G	G	1
P	P	P	P	P	1
D	D	D	D	D	1
F	F	F	F	F	1
P	P	P	P	P	1
L	L	L	L	L	1
E	E	E	E	E	1
E	E	E	E	E	1
A	A	A	A	A	1
P	P	P	P	P	1
V	V	V	V	V	1
F	F	F	F	F	1
K	K	K	K	K	1
R	R	R	R	R	1
T	T	T	T	T	1
G	G	G	G	G	1
S	S	S	S	S	1
A	A	A	A	A	1
L	L	L	L	C	0.8
H	H	H	H	L	0.8
R	R	R	R	M	0.8
F	F	F	F	F	1
K	K	K	K	T	0.8
S	S	S	S	S	1
A	A	A	A	A	1
R	R	R	R	K	0.8
Y	Y	Y	Y	Y	1
S	S	S	S	D	0.8
E	E	E	E	K	0.8
G	G	G	G	R	0.8
G	G	G	G	R	0.8
Y	Y	Y	Y	Y	1
S	S	S	S	S	1
S	S	S	S	S	1
V	V	V	V	V	1
C	C	C	C	C	1
P	P	P	P	P	1
N	N	N	N	N	1
L	L	L	L	L	1
L	L	L	L	L	1
S	S	S	S	S	1
H	H	H	H	H	1
I	I	I	I	I	1
S	S	S	S	S	1
V	V	V	V	F	0.8
S	S	S	S	S	1
T	T	T	T	T	1
D	D	D	D	D	1
T	T	T	T	T	1
M	M	M	M	M	1
S	S	S	S	S	1
D	D	D	D	D	1
L	L	L	L	L	1
T	T	T	T	T	1
Q	Q	Q	Q	Q	1
D	D	N	N	D	0.6
G	G	G	G	G	1
K	K	K	K	K	1
N	N	N	N	N	1
Y	Y	Y	Y	Y	1
D	D	D	D	D	1
F	F	F	F	F	1
M	M	M	M	M	1
F	F	F	F	F	1
Q	Q	Q	Q	Q	1
P	P	P	P	P	1
L	L	L	L	L	1
M	M	M	M	M	1
L	L	L	L	L	1
Y	Y	Y	Y	Y	1
A	A	A	A	A	1
Q	Q	Q	Q	Q	1
T	T	T	T	T	1
W	W	W	W	W	1
T	T	T	T	T	1
S	S	S	S	S	1
E	E	E	E	E	1
L	L	L	L	L	1
V	V	V	V	V	1
Q	Q	Q	Q	Q	1
R	R	R	R	R	1
D	D	D	D	D	1
T	T	T	T	T	1
R	R	R	R	R	1
L	L	L	L	L	1
R	K	R	R	R	0.8
D	D	D	D	D	1
S	S	S	S	S	1
T	T	T	T	T	1
F	F	F	F	F	1
H	H	H	H	H	1
W	W	W	W	W	1
H	H	H	H	H	1
L	L	L	L	L	1
R	R	R	R	R	1
C	C	C	L	C	0.8
N	N	N	N	N	1
R	R	R	R	R	1
C	C	C	C	C	1
V	V	V	V	V	1
R	R	R	R	R	1
P	P	P	P	P	1
I	I	I	I	I	1
D	D	D	D	D	1
D	D	D	D	D	1
V	I	I	I	I	0.8
T	T	T	T	T	1
L	L	L	L	L	1
E	E	E	E	E	1
T	T	T	T	T	1
S	S	S	S	S	1
Q	Q	Q	Q	Q	1
I	V	I	I	I	0.8
F	F	F	F	F	1
E	E	E	E	E	1
F	F	F	F	F	1
P	P	P	P	P	1
D	D	D	D	D	1
V	V	V	V	V	1
S	S	S	S	S	1
K	K	K	K	K	1
R	R	R	R	R	1
I	I	I	I	I	1
S	S	S	S	S	1
R	R	R	R	R	1
M	M	M	M	M	1
V	V	V	V	V	1
S	S	S	S	S	1
G	G	G	G	G	1
A	A	A	A	A	1
V	V	V	V	V	1
P	P	P	P	P	1
H	H	Q	Q	H	0.6
F	F	F	F	F	1
Q	Q	Q	Q	R	0.8
R	K	K	K	K	0.8
L	L	L	L	L	1
P	P	P	P	P	1
D	D	D	D	D	1
I	I	I	I	I	1
R	R	R	R	R	1
L	L	L	L	L	1
R	K	R	R	R	0.8
P	P	P	P	P	1
G	G	G	G	G	1
D	D	D	D	D	1
F	F	F	F	F	1
E	E	E	E	E	1
S	S	S	S	S	1
L	L	L	L	L	1
S	S	S	S	S	1
G	G	G	G	G	1
R	R	R	R	R	1
E	E	E	E	E	1
K	K	K	K	K	1
S	S	S	S	S	1
H	R	R	R	R	0.8
H	H	H	H	H	1
I	I	I	I	I	1
G	G	G	G	G	1
S	S	S	S	S	1
A	A	A	A	A	1
Q	Q	Q	Q	Q	1
G	G	G	G	G	1
L	L	L	L	L	1
L	L	L	L	L	1
Y	Y	Y	Y	Y	1
S	S	S	S	S	1
I	I	I	I	I	1
L	L	L	L	L	1
V	V	V	V	V	1
A	A	A	A	A	1
I	I	I	I	I	1
H	H	H	H	H	1
D	D	D	D	D	1
S	S	S	S	S	1
G	G	G	G	G	1
Y	Y	Y	Y	Y	1
N	N	N	N	N	1
D	D	D	D	D	1
G	G	G	G	G	1
T	T	T	T	T	1
I	I	I	I	I	1
F	F	F	F	F	1
P	P	P	P	P	1
V	V	V	V	V	1
N	N	N	N	N	1
I	I	I	I	I	1
Y	Y	Y	Y	Y	1
G	G	G	G	G	1
K	K	K	K	K	1
V	V	V	V	V	1
S	S	S	S	S	1
P	P	P	P	P	1
R	R	R	R	R	1
D	D	D	D	D	1
Y	Y	Y	Y	Y	1
L	L	L	L	L	1
R	R	R	R	R	1
G	G	G	G	G	1
L	L	L	L	L	1
A	A	A	A	A	1
R	R	R	R	R	1
G	G	G	G	G	1
V	V	I	I	V	0.6
L	L	L	L	L	1
I	I	I	I	I	1
G	G	G	G	G	1
S	S	S	S	S	1
S	S	S	S	S	1
I	I	I	I	I	1
C	C	C	C	C	1
F	F	F	F	F	1
L	L	L	L	L	1
T	T	T	T	T	1
R	R	R	R	R	1
M	M	M	M	M	1
T	T	T	T	T	1
N	N	N	N	N	1
I	I	I	I	I	1
N	N	N	N	N	1
I	I	I	I	I	1
N	Y	N	N	N	0.8
R	R	R	R	R	1
P	P	P	P	P	1
L	L	L	L	L	1
E	E	E	E	E	1
L	L	L	L	L	1
I	I	I	I	I	1
S	S	S	S	S	1
G	G	G	G	G	1
V	V	V	V	V	1
I	I	I	I	I	1
S	S	S	S	S	1
Y	Y	Y	Y	Y	1
I	I	I	I	I	1
L	L	L	L	L	1
L	L	L	L	L	1
R	R	R	R	R	1
L	L	L	L	L	1
D	D	D	D	D	1
N	N	N	N	N	1
H	H	H	H	H	1
P	P	P	P	P	1
S	S	S	S	S	1
L	L	L	L	L	1
Y	Y	Y	Y	Y	1
I	I	I	I	V	0.8
M	M	M	M	M	1
L	L	L	L	L	1
R	R	R	R	R	1
E	E	E	E	E	1
P	P	P	P	P	1
S	S	S	S	S	1
L	L	L	L	L	1
R	R	R	R	R	1
G	G	G	G	G	1
E	E	E	E	E	1
I	I	I	I	I	1
F	F	F	F	F	1
S	S	S	S	S	1
I	I	I	I	I	1
P	P	P	P	P	1
Q	Q	Q	Q	Q	1
K	K	K	K	K	1
I	I	I	I	I	1
P	P	P	P	P	1
A	A	A	A	A	1
A	A	A	A	A	1
Y	Y	Y	Y	Y	1
P	P	P	P	P	1
T	T	T	T	T	1
T	T	T	T	T	1
M	M	M	M	M	1
K	K	R	R	K	0.6
E	E	E	E	E	1
G	G	G	G	G	1
N	N	N	N	N	1
R	R	R	R	R	1
S	S	S	S	S	1
I	I	I	I	I	1
L	L	L	L	L	1
C	C	C	C	C	1
Y	Y	Y	Y	Y	1
L	L	L	L	L	1
Q	Q	Q	Q	Q	1
H	H	H	H	H	1
V	V	V	V	V	1
L	L	L	L	L	1
R	R	R	R	R	1
Y	Y	Y	Y	Y	1
E	E	E	E	E	1
R	R	R	R	R	1
E	E	E	E	E	1
I	V	A	A	V	0.4
I	I	I	I	I	1
T	T	T	T	T	1
A	A	A	A	A	1
S	S	S	S	S	1
P	P	P	P	P	1
E	E	E	E	E	1
N	N	N	N	N	1
D	D	D	D	D	1
W	W	W	W	W	1
L	L	L	L	L	1
W	W	W	W	W	1
I	I	I	I	I	1
F	F	F	F	F	1
S	S	S	S	S	1
D	D	D	D	D	1
F	F	F	F	F	1
R	R	R	R	R	1
S	S	S	S	S	1
A	S	V	V	A	0.4
K	K	K	K	K	1
M	M	M	M	M	1
T	T	T	T	T	1
Y	Y	Y	Y	Y	1
L	L	L	L	L	1
T	T	T	T	T	1
L	L	L	L	L	1
I	I	I	M	I	0.8
T	T	T	T	T	1
Y	Y	Y	Y	Y	1
Q	Q	Q	Q	Q	1
S	S	S	S	S	1
H	H	H	H	H	1
L	L	L	L	L	1
L	L	L	L	L	1
L	L	L	L	L	1
Q	Q	Q	Q	Q	1
R	R	R	R	R	1
V	V	V	V	V	1
E	E	E	E	E	1
R	R	R	R	R	1
N	N	N	N	S	0.8
L	L	L	L	L	1
S	S	S	S	S	1
K	K	K	K	K	1
S	S	S	S	G	0.8
M	M	M	M	M	1
R	R	R	R	R	1
D	A	A	A	A	0.8
N	N	T	T	N	0.6
L	L	L	L	L	1
R	R	R	R	Q	0.8
Q	Q	Q	Q	Q	1
L	M	M	M	L	0.6
S	S	S	S	S	1
S	S	S	S	S	1
L	L	L	L	L	1
M	M	M	M	M	1
R	R	R	R	R	1
Q	Q	Q	Q	Q	1
V	V	V	V	V	1
L	L	L	L	L	1
G	G	G	G	G	1
G	G	G	G	G	1
H	H	H	H	H	1
G	G	G	G	G	1
E	E	E	E	E	1
D	D	D	D	D	1
T	T	T	T	T	1
L	L	L	L	L	1
E	E	E	E	E	1
S	S	S	S	S	1
D	D	N	D	C	0.6
D	D	D	D	D	1
N	D	D	D	D	0.8
I	I	I	I	I	1
Q	Q	Q	Q	Q	1
R	R	R	R	R	1
L	L	L	L	L	1
L	L	L	L	L	1
K	K	K	K	K	1
D	D	D	D	D	1
S	S	S	S	S	1
L	L	L	L	L	1
R	R	R	R	R	1
R	R	K	K	R	0.6
T	T	T	T	T	1
R	R	R	R	R	1
W	W	W	W	W	1
V	V	V	V	V	1
D	D	D	D	D	1
Q	Q	Q	Q	Q	1
E	E	E	E	E	1
V	V	V	V	V	1
R	R	R	R	R	1
H	H	H	H	H	1
A	A	A	A	A	1
A	A	A	A	A	1
R	R	R	R	K	0.8
T	T	T	T	T	1
M	M	M	M	M	1
T	T	N	N	T	0.6
G	G	G	G	G	1
D	D	D	D	D	1
Y	Y	Y	Y	Y	1
S	S	S	S	S	1
P	P	P	P	P	1
N	N	D	D	N	0.6
K	K	K	K	K	1
K	K	K	K	K	1
V	M	V	V	V	0.8
S	S	S	S	S	1
R	R	H	H	R	0.6
K	K	K	K	K	1
V	A	A	A	A	0.8
G	G	G	G	G	1
C	C	C	C	C	1
S	S	S	S	S	1
E	E	E	E	E	1
W	W	W	W	W	1
V	V	V	V	V	1
C	C	C	C	C	1
S	S	S	S	S	1
A	A	A	A	A	1
Q	Q	Q	Q	Q	1
Q	Q	Q	Q	Q	1
V	V	I	I	I	0.6
A	A	A	A	A	1
V	V	V	V	V	1
S	S	S	S	S	1
T	T	T	T	T	1
S	S	S	S	S	1
A	A	A	A	A	1
N	N	N	N	N	1
P	P	P	P	P	1
A	A	A	A	A	1
P	P	P	P	P	1
V	V	V	V	V	1
S	S	S	S	S	1
E	E	E	E	E	1
L	L	L	L	L	1
D	D	D	D	D	1
I	I	I	I	L	0.8
R	R	R	R	R	1
A	A	A	A	A	1
L	L	L	L	L	1
S	S	S	S	S	1
K	K	K	K	K	1
R	R	R	R	R	1
F	F	F	F	F	1
Q	Q	Q	Q	Q	1
N	N	N	N	N	1
P	P	P	P	P	1
L	L	L	L	L	1
I	I	I	I	I	1
S	S	S	S	S	1
G	G	G	G	G	1
L	L	L	L	L	1
R	R	R	R	R	1
V	V	V	V	V	1
V	V	V	V	V	1
Q	Q	Q	Q	Q	1
W	W	W	W	W	1
A	A	A	A	A	1
T	T	T	T	T	1
G	G	G	G	G	1
A	A	A	A	A	1
H	H	H	H	H	1
Y	Y	Y	Y	Y	1
K	K	K	K	K	1
L	L	L	L	L	1
K	K	K	K	K	1
P	P	P	P	P	1
I	I	I	I	I	1
L	L	L	L	L	1
D	D	D	D	D	1
D	D	D	D	D	1
L	L	L	L	L	1
N	N	N	N	K	0.8
V	V	V	V	V	1
F	F	F	F	F	1
P	P	P	P	P	1
S	S	S	S	S	1
L	L	L	L	L	1
C	C	C	C	C	1
L	L	L	L	L	1
V	V	V	V	V	1
V	V	I	I	V	0.6
G	G	G	G	G	1
D	D	D	D	D	1
G	G	G	G	G	1
S	S	S	S	S	1
G	G	G	G	G	1
G	G	G	G	G	1
I	I	I	I	I	1
S	S	S	S	S	1
R	R	R	R	R	1
A	A	A	A	A	1
V	V	V	V	V	1
L	L	L	L	L	1
N	N	N	N	N	1
M	M	M	M	M	1
F	F	F	F	F	1
P	P	P	P	P	1
D	D	D	D	D	1
A	A	S	S	A	0.6
K	K	K	K	K	1
L	L	L	L	L	1
V	V	V	V	V	1
F	F	F	F	F	1
N	N	N	N	N	1
S	S	S	S	S	1
L	L	L	L	L	1
L	L	L	L	L	1
E	E	E	E	E	1
V	V	V	V	V	1
N	N	N	N	N	1
D	D	D	D	D	1
L	L	L	L	L	1
M	M	M	M	M	1
A	A	A	A	A	1
S	S	S	S	S	1
G	G	G	G	G	1
T	T	T	T	T	1
H	H	H	H	H	1
P	P	P	P	P	1
L	L	L	L	L	1
P	P	P	P	P	1
P	P	P	P	P	1
S	S	S	S	S	1
A	A	A	A	A	1
I	I	I	I	I	1
M	M	M	M	M	1
R	S	S	S	S	0.8
G	G	G	G	G	1
G	G	G	G	G	1
N	D	D	D	D	0.8
D	D	D	D	D	1
I	I	I	I	I	1
V	V	I	I	V	0.6
S	S	S	S	S	1
R	R	R	R	R	1
V	V	V	V	V	1
I	I	I	I	I	1
D	D	D	D	D	1
F	F	F	F	V	0.8
D	D	D	D	D	1
S	S	S	S	S	1
I	I	I	I	I	1
W	W	W	W	W	1
E	E	E	E	E	1
K	K	K	K	K	1
P	P	P	P	P	1
S	S	S	S	S	1
D	D	D	D	D	1
L	L	L	L	L	1
R	R	R	R	R	1
N	N	N	N	N	1
L	L	S	S	L	0.6
A	T	A	A	T	0.6
T	T	T	T	T	1
W	W	W	W	W	1
K	K	R	R	G	0.4
Y	Y	Y	Y	Y	1
F	F	F	F	F	1
Q	Q	Q	Q	Q	1
S	S	S	S	S	1
V	V	V	V	V	1
Q	Q	Q	Q	Q	1
K	K	K	K	K	1
Q	R	Q	Q	Q	0.8
V	V	V	V	V	1
N	N	N	N	N	1
M	M	M	M	M	1
S	S	S	S	S	1
Y	Y	Y	Y	F	0.8
D	D	D	D	D	1
L	L	L	L	L	1
I	I	I	I	I	1
I	I	I	I	I	1
C	C	C	C	C	1
D	D	D	D	D	1
A	A	A	A	A	1
E	E	E	E	E	1
V	V	V	V	V	1
T	T	T	T	H	0.8
D	D	D	D	D	1
I	I	I	I	I	1
A	A	A	A	A	1
S	S	S	S	S	1
I	I	I	I	I	1
N	N	N	N	N	1
R	R	R	R	Q	0.8
I	I	I	I	I	1
T	T	T	T	T	1
L	L	L	L	L	1
L	L	L	L	L	1
M	M	M	M	M	1
S	S	S	S	S	1
D	D	D	D	D	1
F	F	F	F	F	1
A	A	A	A	A	1
L	L	L	L	L	1
S	S	S	S	S	1
I	I	I	I	I	1
D	D	D	D	D	1
G	G	G	G	G	1
P	P	P	P	P	1
L	L	L	L	L	1
Y	Y	Y	Y	Y	1
L	L	L	L	L	1
V	V	V	V	V	1
F	F	F	F	F	1
K	K	K	K	K	1
T	T	T	T	T	1
Y	Y	Y	Y	Y	1
G	G	G	G	G	1
T	T	T	T	T	1
M	M	M	M	M	1
L	L	L	L	L	1
V	V	V	V	V	1
N	N	N	N	N	1
P	P	P	P	P	1
N	E	D	D	D	0.6
Y	Y	Y	Y	Y	1
K	R	K	K	K	0.8
A	A	A	A	A	1
I	I	I	I	I	1
Q	Q	Q	Q	Q	1
H	H	H	H	H	1
L	L	L	L	L	1
S	S	S	S	S	1
R	R	R	R	R	1
A	A	A	A	A	1
F	F	F	F	F	1
P	P	P	P	P	1
S	S	S	S	S	1
V	V	V	V	V	1
T	T	T	T	T	1
G	G	G	G	G	1
F	F	F	F	F	1
I	I	V	V	V	0.6
T	T	T	T	T	1
Q	Q	Q	Q	Q	1
V	M	V	V	V	0.8
T	T	T	T	T	1
S	S	S	S	S	1
S	S	S	S	S	1
F	F	F	F	F	1
S	S	S	S	S	1
S	S	S	S	S	1
E	E	E	E	E	1
L	L	L	L	L	1
Y	Y	Y	Y	Y	1
L	L	L	L	L	1
R	R	R	R	R	1
F	F	F	F	F	1
S	S	S	S	S	1
K	K	K	K	K	1
R	R	R	R	R	1
G	G	G	G	G	1
K	K	K	K	K	1
F	F	F	F	F	1
F	F	F	F	F	1
R	R	R	R	R	1
D	D	D	D	D	1
A	A	A	A	A	1
E	E	E	E	E	1
Y	Y	Y	Y	Y	1
L	L	L	L	L	1
T	T	T	T	T	1
S	S	S	S	S	1
S	S	S	S	S	1
T	T	T	T	T	1
L	L	L	L	L	1
R	R	R	R	R	1
E	E	E	E	E	1
M	M	M	M	M	1
S	S	S	S	S	1
L	L	L	L	L	1
V	V	V	V	V	1
L	L	L	L	L	1
F	F	F	F	F	1
N	N	N	N	N	1
C	C	C	C	C	1
S	S	S	S	S	1
S	S	S	S	S	1
P	P	P	P	P	1
K	K	K	K	K	1
S	S	S	S	S	1
E	E	E	E	E	1
M	M	M	M	M	1
Q	Q	Q	Q	Q	1
R	R	R	R	R	1
A	A	A	A	A	1
R	R	R	R	R	1
S	S	S	S	S	1
L	L	L	L	L	1
N	N	N	N	N	1
Y	Y	Y	Y	Y	1
Q	Q	Q	Q	Q	1
D	D	D	D	D	1
L	L	L	L	L	1
V	V	V	V	V	1
R	R	R	R	R	1
G	G	G	G	G	1
F	F	F	F	F	1
P	P	P	P	P	1
E	E	E	E	E	1
E	E	E	E	E	1
I	I	I	I	I	1
I	I	I	I	I	1
S	S	S	S	S	1
N	N	N	N	N	1
P	P	P	P	P	1
Y	Y	Y	Y	Y	1
N	N	N	N	N	1
E	E	E	E	E	1
M	M	M	M	M	1
I	I	I	I	I	1
I	I	I	I	I	1
T	T	T	T	T	1
L	L	L	L	L	1
I	I	I	I	I	1
D	D	D	D	D	1
S	S	N	N	N	0.6
D	D	D	D	D	1
V	V	V	V	V	1
E	E	E	E	E	1
S	S	S	S	S	1
F	F	F	F	F	1
L	L	L	L	L	1
V	V	V	V	V	1
H	H	H	H	H	1
K	K	K	K	K	1
M	M	M	M	M	1
V	V	V	V	V	1
D	D	D	D	D	1
D	D	D	D	D	1
L	L	L	L	L	1
E	E	E	E	E	1
L	L	L	L	L	1
Q	Q	Q	Q	Q	1
R	R	R	R	R	1
G	G	G	G	G	1
T	T	T	T	T	1
L	L	L	L	L	1
S	S	S	S	S	1
K	K	K	K	K	1
V	M	V	V	V	0.8
A	A	A	A	A	1
I	V	I	I	I	0.8
I	I	I	I	I	1
I	I	I	I	I	1
A	A	S	S	A	0.6
I	I	I	I	I	1
M	M	M	M	M	1
I	I	I	I	I	1
V	V	V	V	V	1
F	F	F	F	F	1
S	S	S	S	S	1
N	N	N	N	N	1
R	R	R	R	R	1
V	V	V	V	V	1
F	F	F	F	F	1
N	N	N	N	N	1
V	V	I	I	I	0.6
S	S	S	S	S	1
K	K	K	K	K	1
P	P	P	P	P	1
L	L	L	L	L	1
T	T	T	T	A	0.8
D	D	D	D	D	1
P	P	P	P	P	1
L	L	L	L	L	1
F	F	F	F	F	1
Y	Y	Y	Y	Y	1
P	P	P	P	P	1
P	P	P	P	P	1
S	S	S	S	S	1
D	D	D	D	D	1
P	P	P	P	P	1
K	K	K	K	K	1
I	I	I	I	I	1
[truncated: 128 more rows]
